# Supplementary material for: Shards, sequences, and shorelines: two new species of Bembidion from North America (Coleoptera, Carabidae)
Source: Zookeys. 2020 Dec 30;1007:85–128. doi: 10.3897/zookeys.1007.60012 (PMC7788075; doi:10.3897/zookeys.1007.60012)
Supplement: XML Treatment for Bembidion mimbres [file zookeys.1007.60012-treatment1.xml]

<!DOCTYPE tp:taxon-treatment
  PUBLIC "-//TaxonX//DTD Taxonomic Treatment Publishing DTD v0 20100105//EN" "tax-treatment-NSO.dtd">
<tp:taxon-treatment xmlns:tp="http://www.plazi.org/taxpub"><tp:treatment-meta><kwd-group><label>Taxon classification</label><kwd><named-content xmlns:xlink="http://www.w3.org/1999/xlink" content-type="kingdom">Animalia</named-content></kwd><kwd><named-content xmlns:xlink="http://www.w3.org/1999/xlink" content-type="order">Coleoptera</named-content></kwd><kwd><named-content xmlns:xlink="http://www.w3.org/1999/xlink" content-type="family">Carabidae</named-content></kwd></kwd-group><mixed-citation publication-type="journal"><person-group><name><surname>Maddison</surname><given-names>David R.</given-names></name></person-group><article-title>Shards, sequences, and shorelines: two new species of <italic><tp:taxon-name><tp:taxon-name-part taxon-name-part-type="genus" reg="Bembidion">Bembidion</tp:taxon-name-part></tp:taxon-name></italic> from North America (<tp:taxon-name><tp:taxon-name-part taxon-name-part-type="order">Coleoptera</tp:taxon-name-part></tp:taxon-name>, <tp:taxon-name><tp:taxon-name-part taxon-name-part-type="family">Carabidae</tp:taxon-name-part></tp:taxon-name>)</article-title><source>Zookeys</source><day>30</day><month>12</month><year>2020</year><volume>1007</volume><fpage>85</fpage><lpage>128</lpage><pub-id pub-id-type="doi">10.3897/zookeys.1007.60012</pub-id></mixed-citation></tp:treatment-meta><tp:nomenclature><tp:taxon-name><object-id xmlns:xlink="http://www.w3.org/1999/xlink" content-type="arpha" xlink:type="simple">FC03C6EA-A73F-53A4-83C0-BACEB1EEEF83</object-id>
              <tp:taxon-name-part taxon-name-part-type="genus" reg="Bembidion">Bembidion</tp:taxon-name-part>
              <tp:taxon-name-part taxon-name-part-type="species" reg="mimbres">mimbres</tp:taxon-name-part>
              <object-id xmlns:xlink="http://www.w3.org/1999/xlink" content-type="zoobank" xlink:type="simple">http://zoobank.org/5F95B4F6-9FFD-4841-8E69-794A258381A2</object-id>
            </tp:taxon-name><tp:taxon-status xmlns:xlink="http://www.w3.org/1999/xlink" xlink:type="simple">sp. nov.</tp:taxon-status></tp:nomenclature><tp:treatment-sec sec-type="Holotype" id="SECID0E2KBK"><title>Holotype.</title><p>Male, in <named-content xmlns:xlink="http://www.w3.org/1999/xlink" content-type="dwc:institutional_code" xlink:type="simple">OSAC</named-content>, labeled: “USA: New Mexico: Grant Co., Gila River, Billings Vista, 1320 m, <named-content xmlns:xlink="http://www.w3.org/1999/xlink" content-type="dwc:verbatimCoordinates" xlink:type="simple"><named-content content-type="geo-json" specific-use="{&#34;type&#34;:&#34;Point&#34;,&#34;coordinates&#34;:[-108.603200,32.816300]}" id="NCID0EJLBK" xlink:type="simple">32.8163°N, 108.6032°W</named-content></named-content>, 11.viii.2005. DRM 05.043. D.R. &amp; J.H.A. Maddison”, “David R. Maddison DNA2131 DNA Voucher” [pale green paper], “HOLOTYPE <tp:taxon-name><tp:taxon-name-part taxon-name-part-type="genus" reg="Bembidion">Bembidion</tp:taxon-name-part> <tp:taxon-name-part taxon-name-part-type="species" reg="mimbres">mimbres</tp:taxon-name-part></tp:taxon-name> David R. Maddison” [partly handwritten, on red paper], “Oregon State Arthropod Collection OSAC_0002000007 [matrix code]” [printed on both sides of white paper]. Genitalia in glycerin vial pinned beneath specimen; extracted DNA stored separately. GenBank accession numbers for DNA sequences of the holotype are MW151386, MW151400, MW151414, MW151425, MW151432, and MW151443.</p></tp:treatment-sec><tp:treatment-sec sec-type="Paratypes" id="SECID0EYLBK"><title>Paratypes</title><p><bold>(116).</bold> USA: New Mexico: Grant Co., Gila River, Billings Vista, 1320 m, <named-content xmlns:xlink="http://www.w3.org/1999/xlink" content-type="dwc:verbatimCoordinates" xlink:type="simple"><named-content content-type="geo-json" specific-use="{&#34;type&#34;:&#34;Point&#34;,&#34;coordinates&#34;:[-108.603200,32.816300]}" id="NCID0EDMBK" xlink:type="simple">32.8163°N, 108.6032°W</named-content></named-content> [Type locality] (44: <named-content xmlns:xlink="http://www.w3.org/1999/xlink" content-type="dwc:institutional_code" xlink:type="simple">OSAC</named-content>, <named-content xmlns:xlink="http://www.w3.org/1999/xlink" content-type="dwc:institutional_code" xlink:type="simple">USNM</named-content>, <named-content xmlns:xlink="http://www.w3.org/1999/xlink" content-type="dwc:institutional_code" xlink:type="simple">MCZ</named-content>, <named-content xmlns:xlink="http://www.w3.org/1999/xlink" content-type="dwc:institutional_code" xlink:type="simple">NHMUK</named-content>, MNHM, <named-content xmlns:xlink="http://www.w3.org/1999/xlink" content-type="dwc:institutional_code" xlink:type="simple">MSBA</named-content>), USA: New Mexico: Grant Co., Billings Vista, Gila River, 1310 m, <named-content xmlns:xlink="http://www.w3.org/1999/xlink" content-type="dwc:verbatimCoordinates" xlink:type="simple"><named-content content-type="geo-json" specific-use="{&#34;type&#34;:&#34;Point&#34;,&#34;coordinates&#34;:[-108.603100,32.813700]}" id="NCID0EENBK" xlink:type="simple">32.8137°N, 108.6031°W</named-content></named-content> (28: <named-content xmlns:xlink="http://www.w3.org/1999/xlink" content-type="dwc:institutional_code" xlink:type="simple">OSAC</named-content>, <named-content xmlns:xlink="http://www.w3.org/1999/xlink" content-type="dwc:institutional_code" xlink:type="simple">CAS</named-content>, <named-content xmlns:xlink="http://www.w3.org/1999/xlink" content-type="dwc:institutional_code" xlink:type="simple">UAIC</named-content>, <named-content xmlns:xlink="http://www.w3.org/1999/xlink" content-type="dwc:institutional_code" xlink:type="simple">EMEC</named-content>); USA: New Mexico: Grant Co., Gila River near Cliff, 1350 m, <named-content xmlns:xlink="http://www.w3.org/1999/xlink" content-type="dwc:verbatimCoordinates" xlink:type="simple"><named-content content-type="geo-json" specific-use="{&#34;type&#34;:&#34;Point&#34;,&#34;coordinates&#34;:[-108.589700,32.912400]}" id="NCID0EAOBK" xlink:type="simple">32.9124°N, 108.5897°W</named-content></named-content> (12: <named-content xmlns:xlink="http://www.w3.org/1999/xlink" content-type="dwc:institutional_code" xlink:type="simple">OSAC</named-content>); USA: New Mexico: Grant Co., Gila River near Gila, 1370 m, <named-content xmlns:xlink="http://www.w3.org/1999/xlink" content-type="dwc:verbatimCoordinates" xlink:type="simple"><named-content content-type="geo-json" specific-use="{&#34;type&#34;:&#34;Point&#34;,&#34;coordinates&#34;:[-108.586800,32.969200]}" id="NCID0ENOBK" xlink:type="simple">32.9692°N, 108.5868°W</named-content></named-content> (3: <named-content xmlns:xlink="http://www.w3.org/1999/xlink" content-type="dwc:institutional_code" xlink:type="simple">OSAC</named-content>); USA: New Mexico: Grant Co., Gila River near Gila, 1370 m, <named-content xmlns:xlink="http://www.w3.org/1999/xlink" content-type="dwc:verbatimCoordinates" xlink:type="simple"><named-content content-type="geo-json" specific-use="{&#34;type&#34;:&#34;Point&#34;,&#34;coordinates&#34;:[-108.587000,32.969000]}" id="NCID0E1OBK" xlink:type="simple">32.969°N, 108.587°W</named-content></named-content> (4: <named-content xmlns:xlink="http://www.w3.org/1999/xlink" content-type="dwc:institutional_code" xlink:type="simple">OSAC</named-content>); USA: New Mexico: Grant Co., Gila River, Gila National Forest, 1315 m, <named-content xmlns:xlink="http://www.w3.org/1999/xlink" content-type="dwc:verbatimCoordinates" xlink:type="simple"><named-content content-type="geo-json" specific-use="{&#34;type&#34;:&#34;Point&#34;,&#34;coordinates&#34;:[-108.603500,32.816700]}" id="NCID0EHPBK" xlink:type="simple">32.8167°N, 108.6035°W</named-content></named-content> (14: <named-content xmlns:xlink="http://www.w3.org/1999/xlink" content-type="dwc:institutional_code" xlink:type="simple">OSAC</named-content>); USA: New Mexico: Gila R., jct US 260, nr. Gila (1: <named-content xmlns:xlink="http://www.w3.org/1999/xlink" content-type="dwc:institutional_code" xlink:type="simple">UASM</named-content>); USA: Arizona: Navajo Co., Carrizo Ck nr. Carrizo (10: <named-content xmlns:xlink="http://www.w3.org/1999/xlink" content-type="dwc:institutional_code" xlink:type="simple">UASM</named-content>).</p></tp:treatment-sec><tp:treatment-sec sec-type="type locality" id="SECID0E2PBK"><title>Type locality.</title><p>USA: New Mexico: Grant Co., Gila River, Billings Vista, <named-content xmlns:xlink="http://www.w3.org/1999/xlink" content-type="dwc:verbatimCoordinates" xlink:type="simple"><named-content content-type="geo-json" specific-use="{&#34;type&#34;:&#34;Point&#34;,&#34;coordinates&#34;:[-108.603200,32.816300]}" id="NCID0EEQBK" xlink:type="simple">32.8163°N, 108.6032°W</named-content></named-content>.</p></tp:treatment-sec><tp:treatment-sec sec-type="Derivation of specific epithet" id="SECID0EJQBK"><title>Derivation of specific epithet.</title><p><italic><tp:taxon-name><tp:taxon-name-part taxon-name-part-type="genus" reg="Bembidion">Bembidion</tp:taxon-name-part> <tp:taxon-name-part taxon-name-part-type="species" reg="mimbres">mimbres</tp:taxon-name-part></tp:taxon-name></italic> is named in honor of the people of the Mimbres culture, who lived alongside this species, including at the type locality, and who illustrated the insects in their world on their pottery (<xref ref-type="bibr" rid="B15">Hegmon, et al. 2018</xref>). The name is to be treated as a noun in apposition.</p></tp:treatment-sec><tp:treatment-sec sec-type="diagnosis" id="SECID0E5QBK"><title>Diagnosis and description.</title><p>Adults of this species are relatively large <italic><tp:taxon-name><tp:taxon-name-part taxon-name-part-type="genus" reg="Bembidion">Bembidion</tp:taxon-name-part></tp:taxon-name></italic> (5.3–6.3 mm in length), with a striking appearance because of the smooth and shiny dorsal surface with its metallic reflections (Figs <xref ref-type="fig" rid="F1">1</xref>, <xref ref-type="fig" rid="F8">8B</xref>). Body piceous, with an aeneous, green, or blue metallic reflection. Legs with tarsi and tibiae testaceous, femora infuscated. First three antennomeres testaceous, with the tip of the third infuscated in some specimens; fourth basally testaceous. Palps testaceous except for the penultimate maxillary article, which is infuscated. Mentum with anterior lateral regions large and triangular as typical for a <italic><tp:taxon-name><tp:taxon-name-part taxon-name-part-type="genus" reg="Bembidion">Bembidion</tp:taxon-name-part></tp:taxon-name></italic>; mentum tooth incised at tip, and thus bifid (similar to <italic><tp:taxon-name><tp:taxon-name-part taxon-name-part-type="genus" reg="Bembidion">B.</tp:taxon-name-part> <tp:taxon-name-part taxon-name-part-type="species" reg="levigatum">levigatum</tp:taxon-name-part></tp:taxon-name></italic>). Prothorax with relatively straight sides, especially posteriorly (Fig. <xref ref-type="fig" rid="F8">8B</xref>); with distinct posterolateral carina close to the lateral margin; posterior region of pronotum smooth, impunctate. Lateral bead of elytra extending inside shoulder well toward the midline, sharply angulate. Striae consisting of rows of distinct punctures, without an associated groove; on stria 1 complete; striae 2–6 absent in the posterior third; stria 7 virtually absent, represented by at most minute punctulae. Dorsal surface lacking microsculpture, and thus very shiny. More than two setae on the clypeus, and extra setae on the frons, at least anteriorly; at least one long seta near the front angle of the prothorax; prosternum with at most two setae. Elytra without the typical pair of distinguishable setose punctures associated with interval 3, but with a row of long setae on all intervals except 2 and 4. Aedeagus (Fig. <xref ref-type="fig" rid="F9">9C,D</xref>) with ventral margin thinner, and with internal sac sclerites very similar to those of <italic><tp:taxon-name><tp:taxon-name-part taxon-name-part-type="genus" reg="Bembidion">B.</tp:taxon-name-part> <tp:taxon-name-part taxon-name-part-type="species" reg="levigatum">levigatum</tp:taxon-name-part></tp:taxon-name></italic>, but with slight differences, especially basally.</p><p>Most easily distinguished from <italic><tp:taxon-name><tp:taxon-name-part taxon-name-part-type="genus" reg="Bembidion">B.</tp:taxon-name-part> <tp:taxon-name-part taxon-name-part-type="species" reg="levigatum">levigatum</tp:taxon-name-part></tp:taxon-name></italic> by the narrower prothorax with straighter sides (Fig. <xref ref-type="fig" rid="F8">8B</xref>), the lack of setae on elytral intervals 2 and 4, and having at most one or two setae on the prosternum.</p><fig id="F9" position="float" orientation="portrait"><object-id xmlns:xlink="http://www.w3.org/1999/xlink" content-type="doi" xlink:type="simple">10.3897/zookeys.1007.60012.figure9</object-id><object-id xmlns:xlink="http://www.w3.org/1999/xlink" content-type="arpha" xlink:type="simple">763DC364-1F7C-5DC9-8310-46A784550A8C</object-id><label>Figure 9.</label><caption><p>Male genitalia of subgenus <tp:taxon-name><tp:taxon-name-part taxon-name-part-type="genus" reg="Bembidion"/><tp:taxon-name-part taxon-name-part-type="subgenus" reg="Hydrium">Hydrium</tp:taxon-name-part></tp:taxon-name><bold>A</bold><italic><tp:taxon-name><tp:taxon-name-part taxon-name-part-type="genus" reg="Bembidion">B.</tp:taxon-name-part> <tp:taxon-name-part taxon-name-part-type="species" reg="levigatum">levigatum</tp:taxon-name-part></tp:taxon-name></italic> (voucher DNA1693, Virginia: Danville City Co., Danville) <bold>B</bold><italic><tp:taxon-name><tp:taxon-name-part taxon-name-part-type="genus" reg="Bembidion">B.</tp:taxon-name-part> <tp:taxon-name-part taxon-name-part-type="species" reg="levigatum">levigatum</tp:taxon-name-part></tp:taxon-name></italic> (voucher DNA2343, Texas: Bastrop Co., Colorado River near Utley) <bold>C</bold><italic><tp:taxon-name><tp:taxon-name-part taxon-name-part-type="genus" reg="Bembidion">B.</tp:taxon-name-part> <tp:taxon-name-part taxon-name-part-type="species" reg="mimbres">mimbres</tp:taxon-name-part></tp:taxon-name></italic> (voucher DNA2134, USA: New Mexico: Grant Co., Gila River, Billings Vista) <bold>D</bold><italic><tp:taxon-name><tp:taxon-name-part taxon-name-part-type="genus" reg="Bembidion">B.</tp:taxon-name-part> <tp:taxon-name-part taxon-name-part-type="species" reg="mimbres">mimbres</tp:taxon-name-part></tp:taxon-name></italic> (voucher DNA2135, USA: New Mexico: Grant Co., Gila River, Billings Vista). Scale bar: 0.1 mm.</p></caption><graphic xmlns:xlink="http://www.w3.org/1999/xlink" xlink:href="zookeys-1007-085-g009.jpg" position="float" orientation="portrait" xlink:type="simple" id="oo_492373.jpg"><uri content-type="original_file" xlink:type="simple">https://binary.pensoft.net/fig/492373</uri></graphic></fig></tp:treatment-sec><tp:treatment-sec sec-type="description" id="SECID0ETVBK"><title>Additional characteristics.</title><p>Diploid chromosome number 24, with 11 pairs of autosomes and an XY/XX sex chromosome system.</p></tp:treatment-sec><tp:treatment-sec sec-type="distribution" id="SECID0EYVBK"><title>Geographic distribution.</title><p>Known from the Gila River watershed in Arizona and New Mexico (Fig. <xref ref-type="fig" rid="F10">10</xref>).</p><fig id="F10" position="float" orientation="portrait"><object-id xmlns:xlink="http://www.w3.org/1999/xlink" content-type="doi" xlink:type="simple">10.3897/zookeys.1007.60012.figure10</object-id><object-id xmlns:xlink="http://www.w3.org/1999/xlink" content-type="arpha" xlink:type="simple">9AA43BAF-2996-58A0-8AB0-929415E33D1D</object-id><label>Figure 10.</label><caption><p>Geographic distribution of <italic><tp:taxon-name><tp:taxon-name-part taxon-name-part-type="genus" reg="Bembidion">B.</tp:taxon-name-part> <tp:taxon-name-part taxon-name-part-type="species" reg="mimbres">mimbres</tp:taxon-name-part></tp:taxon-name></italic> in Arizona and New Mexico.</p></caption><graphic xmlns:xlink="http://www.w3.org/1999/xlink" xlink:href="zookeys-1007-085-g010.jpg" position="float" orientation="portrait" xlink:type="simple" id="oo_492374.jpg"><uri content-type="original_file" xlink:type="simple">https://binary.pensoft.net/fig/492374</uri></graphic></fig></tp:treatment-sec><tp:treatment-sec sec-type="habitat" id="SECID0E1WBK"><title>Habitat.</title><p>At the type locality, found at night on damp sandy soil about 2–4 meters from the river shore, in the shade of a large willow (Fig. <xref ref-type="fig" rid="F2">2</xref>). At a site a few meters away, 28 specimens were found at night on damp clay/sand soil among small <italic><tp:taxon-name><tp:taxon-name-part taxon-name-part-type="genus" reg="Salix">Salix</tp:taxon-name-part></tp:taxon-name></italic> and <italic><tp:taxon-name><tp:taxon-name-part taxon-name-part-type="genus" reg="Populus">Populus</tp:taxon-name-part></tp:taxon-name></italic> saplings 2–8 meters from the water’s edge; in spite of extensive searching in the same area, only one specimen was found during the day. At other sites along the Gila River, found in habitats similar to those in which <italic><tp:taxon-name><tp:taxon-name-part taxon-name-part-type="genus" reg="Bembidion">B.</tp:taxon-name-part> <tp:taxon-name-part taxon-name-part-type="species" reg="levigatum">levigatum</tp:taxon-name-part></tp:taxon-name></italic> is found, on damp sand and silt on the steep upper bank of the river, mostly at night.</p></tp:treatment-sec><tp:treatment-sec><!--Section generated to contain objects referenced in tp:taxon-treatment.--><fig id="F1" position="float" orientation="portrait"><object-id xmlns:xlink="http://www.w3.org/1999/xlink" content-type="doi" xlink:type="simple">10.3897/zookeys.1007.60012.figure1</object-id><object-id xmlns:xlink="http://www.w3.org/1999/xlink" content-type="arpha" xlink:type="simple">39E186FD-04B6-5272-BDEE-0FB4AF4D2043</object-id><label>Figure 1.</label><caption><p>Paratype male of <italic><tp:taxon-name><tp:taxon-name-part taxon-name-part-type="genus" reg="Bembidion">Bembidion</tp:taxon-name-part> <tp:taxon-name-part taxon-name-part-type="species" reg="mimbres">mimbres</tp:taxon-name-part></tp:taxon-name></italic> (voucher number V100327) from the type locality.</p></caption><graphic xmlns:xlink="http://www.w3.org/1999/xlink" xlink:href="zookeys-1007-085-g001.jpg" position="float" orientation="portrait" xlink:type="simple" id="oo_492365.jpg"><uri content-type="original_file" xlink:type="simple">https://binary.pensoft.net/fig/492365</uri></graphic></fig><fig id="F8" position="float" orientation="portrait"><object-id xmlns:xlink="http://www.w3.org/1999/xlink" content-type="doi" xlink:type="simple">10.3897/zookeys.1007.60012.figure8</object-id><object-id xmlns:xlink="http://www.w3.org/1999/xlink" content-type="arpha" xlink:type="simple">61EF3919-0AFC-5D8D-9E54-C20BDF8FA96D</object-id><label>Figure 8.</label><caption><p>Adult males of subgenus <tp:taxon-name><tp:taxon-name-part taxon-name-part-type="genus" reg="Bembidion"/><tp:taxon-name-part taxon-name-part-type="subgenus" reg="Hydrium">Hydrium</tp:taxon-name-part></tp:taxon-name><bold>A</bold><italic><tp:taxon-name><tp:taxon-name-part taxon-name-part-type="genus" reg="Bembidion">Bembidion</tp:taxon-name-part> <tp:taxon-name-part taxon-name-part-type="species" reg="levigatum">levigatum</tp:taxon-name-part></tp:taxon-name></italic> (voucher V100820, from USA: Utah: Grand Co., Moab, Colorado River, 1190 m, <named-content xmlns:xlink="http://www.w3.org/1999/xlink" content-type="dwc:verbatimCoordinates" xlink:type="simple"><named-content content-type="geo-json" specific-use="{&#34;type&#34;:&#34;Point&#34;,&#34;coordinates&#34;:[-109.576900,38.573900]}" id="NCID0E4IBK" xlink:type="simple">38.5739°N, 109.5769°W</named-content></named-content>) and <bold>B</bold><italic><tp:taxon-name><tp:taxon-name-part taxon-name-part-type="genus" reg="Bembidion">B.</tp:taxon-name-part> <tp:taxon-name-part taxon-name-part-type="species" reg="mimbres">mimbres</tp:taxon-name-part></tp:taxon-name></italic> (a paratype from the type locality, voucher V101458). Scale bars: 1 mm.</p></caption><graphic xmlns:xlink="http://www.w3.org/1999/xlink" xlink:href="zookeys-1007-085-g008.jpg" position="float" orientation="portrait" xlink:type="simple" id="oo_492372.jpg"><uri content-type="original_file" xlink:type="simple">https://binary.pensoft.net/fig/492372</uri></graphic></fig><fig id="F2" position="float" orientation="portrait"><object-id xmlns:xlink="http://www.w3.org/1999/xlink" content-type="doi" xlink:type="simple">10.3897/zookeys.1007.60012.figure2</object-id><object-id xmlns:xlink="http://www.w3.org/1999/xlink" content-type="arpha" xlink:type="simple">3EB60CEA-5FC8-58E1-9CF2-ABC43B7F3A0A</object-id><label>Figure 2.</label><caption><p>Habitat of <italic><tp:taxon-name><tp:taxon-name-part taxon-name-part-type="genus" reg="Bembidion">Bembidion</tp:taxon-name-part> <tp:taxon-name-part taxon-name-part-type="species" reg="mimbres">mimbres</tp:taxon-name-part></tp:taxon-name></italic> at USA: New Mexico: Grant Co., Gila River, Billings Vista, 1320 m, <named-content xmlns:xlink="http://www.w3.org/1999/xlink" content-type="dwc:verbatimCoordinates" xlink:type="simple"><named-content content-type="geo-json" specific-use="{&#34;type&#34;:&#34;Point&#34;,&#34;coordinates&#34;:[-108.603200,32.816300]}" id="NCID0EFFAC" xlink:type="simple">32.8163°N, 108.6032°W</named-content></named-content> (type locality). Arrow indicates approximate location of most specimens. Found in the same habitat were <italic><tp:taxon-name><tp:taxon-name-part taxon-name-part-type="genus" reg="Bembidion">Bembidion</tp:taxon-name-part> <tp:taxon-name-part taxon-name-part-type="species" reg="aratum">aratum</tp:taxon-name-part></tp:taxon-name></italic> (LeConte), <italic><tp:taxon-name><tp:taxon-name-part taxon-name-part-type="genus" reg="Bembidion">B.</tp:taxon-name-part> <tp:taxon-name-part taxon-name-part-type="species" reg="impotens">impotens</tp:taxon-name-part></tp:taxon-name></italic> Casey, <italic><tp:taxon-name><tp:taxon-name-part taxon-name-part-type="genus" reg="Bembidion">B.</tp:taxon-name-part> <tp:taxon-name-part taxon-name-part-type="species" reg="scintillans">scintillans</tp:taxon-name-part></tp:taxon-name></italic> Bates, <italic><tp:taxon-name><tp:taxon-name-part taxon-name-part-type="genus" reg="Bembidion">B.</tp:taxon-name-part> <tp:taxon-name-part taxon-name-part-type="species" reg="horni">horni</tp:taxon-name-part></tp:taxon-name></italic> Hayward, <italic><tp:taxon-name><tp:taxon-name-part taxon-name-part-type="genus" reg="Bembidion">B.</tp:taxon-name-part> <tp:taxon-name-part taxon-name-part-type="species" reg="rupicola">rupicola</tp:taxon-name-part></tp:taxon-name></italic> (Kirby), <italic><tp:taxon-name><tp:taxon-name-part taxon-name-part-type="genus" reg="Bembidion">B.</tp:taxon-name-part> <tp:taxon-name-part taxon-name-part-type="species" reg="clemens">clemens</tp:taxon-name-part></tp:taxon-name></italic> Casey, <italic>B rapidum</italic> (LeConte), and <italic><tp:taxon-name><tp:taxon-name-part taxon-name-part-type="genus" reg="Omophron">Omophron</tp:taxon-name-part> <tp:taxon-name-part taxon-name-part-type="species" reg="obliteratum">obliteratum</tp:taxon-name-part></tp:taxon-name></italic> Horn.</p></caption><graphic xmlns:xlink="http://www.w3.org/1999/xlink" xlink:href="zookeys-1007-085-g002.jpg" position="float" orientation="portrait" xlink:type="simple" id="oo_492366.jpg"><uri content-type="original_file" xlink:type="simple">https://binary.pensoft.net/fig/492366</uri></graphic></fig></tp:treatment-sec><ref-list><ref id="B15"><mixed-citation xmlns:xlink="http://www.w3.org/1999/xlink" xlink:type="simple"><person-group><name name-style="western"><surname>Hegmon</surname><given-names>M</given-names></name><name name-style="western"><surname>McGrath</surname><given-names>JR</given-names></name><name name-style="western"><surname>O’Hara</surname><given-names>III FM</given-names></name><name name-style="western"><surname>Russell</surname><given-names>WG</given-names></name></person-group> (<year>2018</year>) <article-title>Mimbres pottery designs in their social contexts.</article-title> In: <person-group><name name-style="western"><surname>Roth</surname><given-names>BJ</given-names></name><name name-style="western"><surname>Gilman</surname><given-names>PA</given-names></name><name name-style="western"><surname>Anyon</surname><given-names>R</given-names></name></person-group> (<role>Eds</role>) <issue-title>New Perspectives on Mimbres Archaeology: Three Millenia of Human Occupation in the North America Southwest.</issue-title><source>The University of Arizona Press, Tucson</source>, <fpage>149</fpage>–<lpage>168</lpage>. <ext-link xlink:type="simple" ext-link-type="doi" xlink:href="10.2307/j.ctv5cg8bb.10">https://doi.org/10.2307/j.ctv5cg8bb.10</ext-link></mixed-citation></ref></ref-list></tp:taxon-treatment>
