# Supplementary material for: Shards, sequences, and shorelines: two new species of Bembidion from North America (Coleoptera, Carabidae)
Source: Zookeys. 2020 Dec 30;1007:85–128. doi: 10.3897/zookeys.1007.60012 (PMC7788075; doi:10.3897/zookeys.1007.60012)
Supplement: XML Treatment for Bembidion levigatum [file zookeys.1007.60012-treatment2.xml]

<!DOCTYPE tp:taxon-treatment
  PUBLIC "-//TaxonX//DTD Taxonomic Treatment Publishing DTD v0 20100105//EN" "tax-treatment-NSO.dtd">
<tp:taxon-treatment xmlns:tp="http://www.plazi.org/taxpub"><tp:treatment-meta><kwd-group><label>Taxon classification</label><kwd><named-content xmlns:xlink="http://www.w3.org/1999/xlink" content-type="kingdom">Animalia</named-content></kwd><kwd><named-content xmlns:xlink="http://www.w3.org/1999/xlink" content-type="order">Coleoptera</named-content></kwd><kwd><named-content xmlns:xlink="http://www.w3.org/1999/xlink" content-type="family">Carabidae</named-content></kwd></kwd-group><mixed-citation publication-type="journal"><person-group><name><surname>Maddison</surname><given-names>David R.</given-names></name></person-group><article-title>Shards, sequences, and shorelines: two new species of <italic><tp:taxon-name><tp:taxon-name-part taxon-name-part-type="genus" reg="Bembidion">Bembidion</tp:taxon-name-part></tp:taxon-name></italic> from North America (<tp:taxon-name><tp:taxon-name-part taxon-name-part-type="order">Coleoptera</tp:taxon-name-part></tp:taxon-name>, <tp:taxon-name><tp:taxon-name-part taxon-name-part-type="family">Carabidae</tp:taxon-name-part></tp:taxon-name>)</article-title><source>Zookeys</source><day>30</day><month>12</month><year>2020</year><volume>1007</volume><fpage>85</fpage><lpage>128</lpage><pub-id pub-id-type="doi">10.3897/zookeys.1007.60012</pub-id></mixed-citation></tp:treatment-meta><tp:nomenclature><tp:taxon-name><object-id xmlns:xlink="http://www.w3.org/1999/xlink" content-type="arpha" xlink:type="simple">33DA63FC-6AE4-5AAE-A9DC-9E2C4B5B2184</object-id>
              <tp:taxon-name-part taxon-name-part-type="genus" reg="Bembidion">Bembidion</tp:taxon-name-part>
              <tp:taxon-name-part taxon-name-part-type="species" reg="levigatum">levigatum</tp:taxon-name-part>
            </tp:taxon-name><tp:taxon-authority>Say</tp:taxon-authority><tp:nomenclature-citation-list><tp:nomenclature-citation><tp:taxon-name>
                  <tp:taxon-name-part taxon-name-part-type="genus" reg="Bembidium">Bembidium</tp:taxon-name-part> <tp:taxon-name-part taxon-name-part-type="species" reg="levigatum">levigatum</tp:taxon-name-part></tp:taxon-name><comment>Say, 1823: 84. Lectotype female in <named-content xmlns:xlink="http://www.w3.org/1999/xlink" content-type="dwc:institutional_code" xlink:type="simple">MNHN</named-content>, designated by <xref ref-type="bibr" rid="B24">Lindroth and Freitag (1969)</xref>. Type locality Missouri.</comment></tp:nomenclature-citation><tp:nomenclature-citation><tp:taxon-name>
                  <tp:taxon-name-part taxon-name-part-type="genus" reg="Bembidion">Bembidion</tp:taxon-name-part> <tp:taxon-name-part taxon-name-part-type="species" reg="laevigatum">laevigatum</tp:taxon-name-part> <tp:taxon-name-part taxon-name-part-type="subspecies" reg="delawarense">delawarense</tp:taxon-name-part></tp:taxon-name><comment>Casey, 1924: 24. Holotype male in <named-content xmlns:xlink="http://www.w3.org/1999/xlink" content-type="dwc:institutional_code" xlink:type="simple">USNM</named-content> (type number 36814), examined. Type locality Pennsylvania.</comment></tp:nomenclature-citation></tp:nomenclature-citation-list></tp:nomenclature><tp:treatment-sec sec-type="diagnosis" id="SECID0EN1BK"><title>Diagnosis and geographic distribution.</title><p>Adults of this species are large and distinctively wide, with a broad, rounded prothorax (Fig. <xref ref-type="fig" rid="F8">8A</xref>), and with a very shiny dorsal surface, with a green or bluish metallic reflection. The clypeus, frons, anterior corner of the prothorax, and all elytral intervals have long setae in addition to the standard set in <italic><tp:taxon-name><tp:taxon-name-part taxon-name-part-type="genus" reg="Bembidion">Bembidion</tp:taxon-name-part></tp:taxon-name></italic>; the prosternum has four or more setae. Aedeagus as in Fig. <xref ref-type="fig" rid="F9">9A, B</xref>. A very widespread species, found throughout most of the eastern United States and a small region of southern Canada, from Maine to Florida, north and west to Alberta and Montana, south to Utah, New Mexico, Texas, and Mexico (<xref ref-type="bibr" rid="B2">Bousquet 2012</xref>). I have also seen specimens from the Grand Canyon in northern Arizona (two specimens in <named-content xmlns:xlink="http://www.w3.org/1999/xlink" content-type="dwc:institutional_code" xlink:type="simple">MSBA</named-content> labeled “USA AZ Coconino Co Grand Canyon Nat. Park, N36.77 W111.655 RMBL 29-30 August 2002 coll. Cobb, Brantley, Lightfoot”).</p></tp:treatment-sec><tp:treatment-sec><!--Section generated to contain objects referenced in tp:taxon-treatment.--><fig id="F8" position="float" orientation="portrait"><object-id xmlns:xlink="http://www.w3.org/1999/xlink" content-type="doi" xlink:type="simple">10.3897/zookeys.1007.60012.figure8</object-id><object-id xmlns:xlink="http://www.w3.org/1999/xlink" content-type="arpha" xlink:type="simple">61EF3919-0AFC-5D8D-9E54-C20BDF8FA96D</object-id><label>Figure 8.</label><caption><p>Adult males of subgenus <tp:taxon-name><tp:taxon-name-part taxon-name-part-type="genus" reg="Bembidion"/><tp:taxon-name-part taxon-name-part-type="subgenus" reg="Hydrium">Hydrium</tp:taxon-name-part></tp:taxon-name><bold>A</bold><italic><tp:taxon-name><tp:taxon-name-part taxon-name-part-type="genus" reg="Bembidion">Bembidion</tp:taxon-name-part> <tp:taxon-name-part taxon-name-part-type="species" reg="levigatum">levigatum</tp:taxon-name-part></tp:taxon-name></italic> (voucher V100820, from USA: Utah: Grand Co., Moab, Colorado River, 1190 m, <named-content xmlns:xlink="http://www.w3.org/1999/xlink" content-type="dwc:verbatimCoordinates" xlink:type="simple"><named-content content-type="geo-json" specific-use="{&#34;type&#34;:&#34;Point&#34;,&#34;coordinates&#34;:[-109.576900,38.573900]}" id="NCID0E4IBK" xlink:type="simple">38.5739°N, 109.5769°W</named-content></named-content>) and <bold>B</bold><italic><tp:taxon-name><tp:taxon-name-part taxon-name-part-type="genus" reg="Bembidion">B.</tp:taxon-name-part> <tp:taxon-name-part taxon-name-part-type="species" reg="mimbres">mimbres</tp:taxon-name-part></tp:taxon-name></italic> (a paratype from the type locality, voucher V101458). Scale bars: 1 mm.</p></caption><graphic xmlns:xlink="http://www.w3.org/1999/xlink" xlink:href="zookeys-1007-085-g008.jpg" position="float" orientation="portrait" xlink:type="simple" id="oo_492372.jpg"><uri content-type="original_file" xlink:type="simple">https://binary.pensoft.net/fig/492372</uri></graphic></fig><fig id="F9" position="float" orientation="portrait"><object-id xmlns:xlink="http://www.w3.org/1999/xlink" content-type="doi" xlink:type="simple">10.3897/zookeys.1007.60012.figure9</object-id><object-id xmlns:xlink="http://www.w3.org/1999/xlink" content-type="arpha" xlink:type="simple">763DC364-1F7C-5DC9-8310-46A784550A8C</object-id><label>Figure 9.</label><caption><p>Male genitalia of subgenus <tp:taxon-name><tp:taxon-name-part taxon-name-part-type="genus" reg="Bembidion"/><tp:taxon-name-part taxon-name-part-type="subgenus" reg="Hydrium">Hydrium</tp:taxon-name-part></tp:taxon-name><bold>A</bold><italic><tp:taxon-name><tp:taxon-name-part taxon-name-part-type="genus" reg="Bembidion">B.</tp:taxon-name-part> <tp:taxon-name-part taxon-name-part-type="species" reg="levigatum">levigatum</tp:taxon-name-part></tp:taxon-name></italic> (voucher DNA1693, Virginia: Danville City Co., Danville) <bold>B</bold><italic><tp:taxon-name><tp:taxon-name-part taxon-name-part-type="genus" reg="Bembidion">B.</tp:taxon-name-part> <tp:taxon-name-part taxon-name-part-type="species" reg="levigatum">levigatum</tp:taxon-name-part></tp:taxon-name></italic> (voucher DNA2343, Texas: Bastrop Co., Colorado River near Utley) <bold>C</bold><italic><tp:taxon-name><tp:taxon-name-part taxon-name-part-type="genus" reg="Bembidion">B.</tp:taxon-name-part> <tp:taxon-name-part taxon-name-part-type="species" reg="mimbres">mimbres</tp:taxon-name-part></tp:taxon-name></italic> (voucher DNA2134, USA: New Mexico: Grant Co., Gila River, Billings Vista) <bold>D</bold><italic><tp:taxon-name><tp:taxon-name-part taxon-name-part-type="genus" reg="Bembidion">B.</tp:taxon-name-part> <tp:taxon-name-part taxon-name-part-type="species" reg="mimbres">mimbres</tp:taxon-name-part></tp:taxon-name></italic> (voucher DNA2135, USA: New Mexico: Grant Co., Gila River, Billings Vista). Scale bar: 0.1 mm.</p></caption><graphic xmlns:xlink="http://www.w3.org/1999/xlink" xlink:href="zookeys-1007-085-g009.jpg" position="float" orientation="portrait" xlink:type="simple" id="oo_492373.jpg"><uri content-type="original_file" xlink:type="simple">https://binary.pensoft.net/fig/492373</uri></graphic></fig></tp:treatment-sec><ref-list><ref id="B24"><mixed-citation xmlns:xlink="http://www.w3.org/1999/xlink" xlink:type="simple"><person-group><name name-style="western"><surname>Lindroth</surname><given-names>CH</given-names></name><name name-style="western"><surname>Freitag</surname><given-names>R</given-names></name></person-group> (<year>1969</year>) <article-title>North American ground-beetles (<tp:taxon-name><tp:taxon-name-part taxon-name-part-type="order">Coleoptera</tp:taxon-name-part></tp:taxon-name>, <tp:taxon-name><tp:taxon-name-part taxon-name-part-type="family">Carabidae</tp:taxon-name-part></tp:taxon-name>, excluding <tp:taxon-name><tp:taxon-name-part taxon-name-part-type="subfamily">Cicindelinae</tp:taxon-name-part></tp:taxon-name>) described by Thomas Say: designation of lectotypes and neotypes.</article-title><source>Psyche</source><volume>76</volume>: <fpage>326</fpage>–<lpage>361</lpage>. <ext-link xlink:type="simple" ext-link-type="doi" xlink:href="10.1155/1969/90590">https://doi.org/10.1155/1969/90590</ext-link></mixed-citation></ref><ref id="B2"><mixed-citation xmlns:xlink="http://www.w3.org/1999/xlink" xlink:type="simple"><person-group><name name-style="western"><surname>Bousquet</surname><given-names>Y</given-names></name></person-group> (<year>2012</year>) <article-title>Catalogue of Geadephaga (<tp:taxon-name><tp:taxon-name-part taxon-name-part-type="order">Coleoptera</tp:taxon-name-part></tp:taxon-name>, <tp:taxon-name><tp:taxon-name-part taxon-name-part-type="suborder">Adephaga</tp:taxon-name-part></tp:taxon-name>) of America, north of Mexico.</article-title><source>ZooKeys</source><volume>245</volume>: <fpage>1</fpage>–<lpage>1722</lpage>. <ext-link xlink:type="simple" ext-link-type="doi" xlink:href="10.3897/zookeys.245.3416">https://doi.org/10.3897/zookeys.245.3416</ext-link></mixed-citation></ref></ref-list></tp:taxon-treatment>
