# Supplementary material for: Shards, sequences, and shorelines: two new species of Bembidion from North America (Coleoptera, Carabidae)
Source: Zookeys. 2020 Dec 30;1007:85–128. doi: 10.3897/zookeys.1007.60012 (PMC7788075; doi:10.3897/zookeys.1007.60012)
Supplement: XML Treatment for Bembidion transversale [file zookeys.1007.60012-treatment3.xml]

<!DOCTYPE tp:taxon-treatment
  PUBLIC "-//TaxonX//DTD Taxonomic Treatment Publishing DTD v0 20100105//EN" "tax-treatment-NSO.dtd">
<tp:taxon-treatment xmlns:tp="http://www.plazi.org/taxpub"><tp:treatment-meta><kwd-group><label>Taxon classification</label><kwd><named-content xmlns:xlink="http://www.w3.org/1999/xlink" content-type="kingdom">Animalia</named-content></kwd><kwd><named-content xmlns:xlink="http://www.w3.org/1999/xlink" content-type="order">Coleoptera</named-content></kwd><kwd><named-content xmlns:xlink="http://www.w3.org/1999/xlink" content-type="family">Carabidae</named-content></kwd></kwd-group><mixed-citation publication-type="journal"><person-group><name><surname>Maddison</surname><given-names>David R.</given-names></name></person-group><article-title>Shards, sequences, and shorelines: two new species of <italic><tp:taxon-name><tp:taxon-name-part taxon-name-part-type="genus" reg="Bembidion">Bembidion</tp:taxon-name-part></tp:taxon-name></italic> from North America (<tp:taxon-name><tp:taxon-name-part taxon-name-part-type="order">Coleoptera</tp:taxon-name-part></tp:taxon-name>, <tp:taxon-name><tp:taxon-name-part taxon-name-part-type="family">Carabidae</tp:taxon-name-part></tp:taxon-name>)</article-title><source>Zookeys</source><day>30</day><month>12</month><year>2020</year><volume>1007</volume><fpage>85</fpage><lpage>128</lpage><pub-id pub-id-type="doi">10.3897/zookeys.1007.60012</pub-id></mixed-citation></tp:treatment-meta><tp:nomenclature><tp:taxon-name><object-id xmlns:xlink="http://www.w3.org/1999/xlink" content-type="arpha" xlink:type="simple">CEB92433-FB0A-51B2-9721-3AC6F6FF624C</object-id>
              <tp:taxon-name-part taxon-name-part-type="genus" reg="Bembidion">Bembidion</tp:taxon-name-part>
              <tp:taxon-name-part taxon-name-part-type="species" reg="transversale">transversale</tp:taxon-name-part>
            </tp:taxon-name><tp:taxon-authority>Dejean, 1831</tp:taxon-authority><tp:nomenclature-citation-list><tp:nomenclature-citation><tp:taxon-name>
                  <tp:taxon-name-part taxon-name-part-type="genus" reg="Bembidium">Bembidium</tp:taxon-name-part> <tp:taxon-name-part taxon-name-part-type="species" reg="transversale">transversale</tp:taxon-name-part></tp:taxon-name><comment>Dejean, 1831:110. Holotype female, in <named-content xmlns:xlink="http://www.w3.org/1999/xlink" content-type="dwc:institutional_code" xlink:type="simple">MNHN</named-content>, examined by Kipling Will, who provided photographs that confirmed the identification. Type locality restricted to Nipigon, Ontario, by <xref ref-type="bibr" rid="B22">Lindroth (1963)</xref>.</comment></tp:nomenclature-citation></tp:nomenclature-citation-list></tp:nomenclature><tp:treatment-sec sec-type="diagnosis" id="SECID0E1OCK"><title>Diagnosis and geographic distribution.</title><p>Adults of this species (Fig. <xref ref-type="fig" rid="F11">11A</xref>) are characterized by the reduced anterior lateral regions of the mentum (Fig. <xref ref-type="fig" rid="F13">13B–D</xref>), and the antenna with at least the second and third antennomeres apically infuscated (Fig. <xref ref-type="fig" rid="F12">12A</xref>). The prothorax is more cordate than in other species. The aedeagus has its ventral surface relatively straight, with the tip not abruptly curved downward (Fig. <xref ref-type="fig" rid="F14">14A, B</xref>); the basal sclerotized lobe is large (Fig. <xref ref-type="fig" rid="F15">15A</xref>), and the apex of the flagellar sheath has a long, thin dark line (Fig. <xref ref-type="fig" rid="F16">16A, B</xref>). This is the easternmost species, found from Newfoundland and Nova Scotia west through Ontario to southeastern British Columbia, central Oregon, northeastern Nevada, northern Utah, and Colorado (western portion of distribution shown in Fig. <xref ref-type="fig" rid="F19">19</xref>).</p><fig id="F11" position="float" orientation="portrait"><object-id xmlns:xlink="http://www.w3.org/1999/xlink" content-type="doi" xlink:type="simple">10.3897/zookeys.1007.60012.figure11</object-id><object-id xmlns:xlink="http://www.w3.org/1999/xlink" content-type="arpha" xlink:type="simple">10235FAF-32A7-5DB7-9EE1-5C9E5936F128</object-id><label>Figure 11.</label><caption><p>Adult males of <italic><tp:taxon-name><tp:taxon-name-part taxon-name-part-type="genus" reg="Bembidion">Bembidion</tp:taxon-name-part> <tp:taxon-name-part taxon-name-part-type="species" reg="transversale">transversale</tp:taxon-name-part></tp:taxon-name></italic> subgroup members <bold>A</bold><italic><tp:taxon-name><tp:taxon-name-part taxon-name-part-type="genus" reg="Bembidion">B.</tp:taxon-name-part> <tp:taxon-name-part taxon-name-part-type="species" reg="transversale">transversale</tp:taxon-name-part></tp:taxon-name></italic> (voucher V101454, Canada: Alberta: Burbank, junction of Red Deer and Blindman Rivers, <named-content xmlns:xlink="http://www.w3.org/1999/xlink" content-type="dwc:verbatimCoordinates" xlink:type="simple"><named-content content-type="geo-json" specific-use="{&#34;type&#34;:&#34;Point&#34;,&#34;coordinates&#34;:[-113.755600,52.354200]}" id="NCID0E6QCK" xlink:type="simple">52.3542°N, 113.7556°W</named-content></named-content>) <bold>B</bold><italic><tp:taxon-name><tp:taxon-name-part taxon-name-part-type="genus" reg="Bembidion">B.</tp:taxon-name-part> <tp:taxon-name-part taxon-name-part-type="species" reg="erosum">erosum</tp:taxon-name-part></tp:taxon-name></italic> (voucher V101453, USA: California: Del Norte Co., Wilson Creek, 3 m, <named-content xmlns:xlink="http://www.w3.org/1999/xlink" content-type="dwc:verbatimCoordinates" xlink:type="simple"><named-content content-type="geo-json" specific-use="{&#34;type&#34;:&#34;Point&#34;,&#34;coordinates&#34;:[-124.100500,41.605100]}" id="NCID0EURCK" xlink:type="simple">41.6051°N, 124.1005°W</named-content></named-content>). <bold>C</bold><italic><tp:taxon-name><tp:taxon-name-part taxon-name-part-type="genus" reg="Bembidion">B.</tp:taxon-name-part> <tp:taxon-name-part taxon-name-part-type="species" reg="corgenoma">corgenoma</tp:taxon-name-part></tp:taxon-name></italic> (voucher V101452, from type locality) <bold>D</bold><italic><tp:taxon-name><tp:taxon-name-part taxon-name-part-type="genus" reg="Bembidion">B.</tp:taxon-name-part> <tp:taxon-name-part taxon-name-part-type="species" reg="perspicuum">perspicuum</tp:taxon-name-part></tp:taxon-name></italic>, light form (voucher V101461, USA: Arizona: Cochise Co., San Pedro R at Charleston, <named-content xmlns:xlink="http://www.w3.org/1999/xlink" content-type="dwc:verbatimCoordinates" xlink:type="simple"><named-content content-type="geo-json" specific-use="{&#34;type&#34;:&#34;Point&#34;,&#34;coordinates&#34;:[-110.172200,31.623900]}" id="NCID0EWSCK" xlink:type="simple">31.6239°N, 110.1722°W</named-content></named-content>) <bold>E</bold><italic><tp:taxon-name><tp:taxon-name-part taxon-name-part-type="genus" reg="Bembidion">B.</tp:taxon-name-part> <tp:taxon-name-part taxon-name-part-type="species" reg="perspicuum">perspicuum</tp:taxon-name-part></tp:taxon-name></italic>, dark form (neotype of <italic><tp:taxon-name><tp:taxon-name-part taxon-name-part-type="genus" reg="Bembidium">Bembidium</tp:taxon-name-part> <tp:taxon-name-part taxon-name-part-type="species" reg="haplogonum">haplogonum</tp:taxon-name-part></tp:taxon-name></italic> Chaudoir, USA: California: Lake Co., North Branch Cache Creek at hwy 20, 305 m <named-content xmlns:xlink="http://www.w3.org/1999/xlink" content-type="dwc:verbatimCoordinates" xlink:type="simple"><named-content content-type="geo-json" specific-use="{&#34;type&#34;:&#34;Point&#34;,&#34;coordinates&#34;:[-122.540000,38.988100]}" id="NCID0EWTCK" xlink:type="simple">38.9881°N, 122.5400°W</named-content></named-content>) <bold>F</bold><italic><tp:taxon-name><tp:taxon-name-part taxon-name-part-type="genus" reg="Bembidion">B.</tp:taxon-name-part> <tp:taxon-name-part taxon-name-part-type="species" reg="sarpedon">sarpedon</tp:taxon-name-part></tp:taxon-name></italic> (voucher V101459, USA: Colorado: Las Animas Co., Cokedale, Reilly Canyon, <named-content xmlns:xlink="http://www.w3.org/1999/xlink" content-type="dwc:verbatimCoordinates" xlink:type="simple"><named-content content-type="geo-json" specific-use="{&#34;type&#34;:&#34;Point&#34;,&#34;coordinates&#34;:[-104.611400,37.134600]}" id="NCID0ELUCK" xlink:type="simple">37.1346°N, 104.6114°W</named-content></named-content>). Scale bar 1.0 mm.</p></caption><graphic xmlns:xlink="http://www.w3.org/1999/xlink" xlink:href="zookeys-1007-085-g011.jpg" position="float" orientation="portrait" xlink:type="simple" id="oo_492375.jpg"><uri content-type="original_file" xlink:type="simple">https://binary.pensoft.net/fig/492375</uri></graphic></fig><fig id="F12" position="float" orientation="portrait"><object-id xmlns:xlink="http://www.w3.org/1999/xlink" content-type="doi" xlink:type="simple">10.3897/zookeys.1007.60012.figure12</object-id><object-id xmlns:xlink="http://www.w3.org/1999/xlink" content-type="arpha" xlink:type="simple">10E3D586-44F5-5195-A8EE-8CB8C27113A2</object-id><label>Figure 12.</label><caption><p>Antennae of <italic><tp:taxon-name><tp:taxon-name-part taxon-name-part-type="genus" reg="Bembidion">B.</tp:taxon-name-part> <tp:taxon-name-part taxon-name-part-type="species" reg="transversale">transversale</tp:taxon-name-part></tp:taxon-name></italic> subgroup <bold>A</bold><italic><tp:taxon-name><tp:taxon-name-part taxon-name-part-type="genus" reg="Bembidion">B.</tp:taxon-name-part> <tp:taxon-name-part taxon-name-part-type="species" reg="transversale">transversale</tp:taxon-name-part></tp:taxon-name></italic> (voucher V101457, Canada: Ontario: Thunder Bay Dist., Rossport) <bold>B</bold><italic><tp:taxon-name><tp:taxon-name-part taxon-name-part-type="genus" reg="Bembidion">B.</tp:taxon-name-part> <tp:taxon-name-part taxon-name-part-type="species" reg="erosum">erosum</tp:taxon-name-part></tp:taxon-name></italic> (voucher V101456, USA: California: Del Norte Co., Wilson Creek, 3 m, <named-content xmlns:xlink="http://www.w3.org/1999/xlink" content-type="dwc:verbatimCoordinates" xlink:type="simple"><named-content content-type="geo-json" specific-use="{&#34;type&#34;:&#34;Point&#34;,&#34;coordinates&#34;:[-124.100500,41.605100]}" id="NCID0EFWCK" xlink:type="simple">41.6051°N, 124.1005°W</named-content></named-content>) <bold>C</bold><italic><tp:taxon-name><tp:taxon-name-part taxon-name-part-type="genus" reg="Bembidion">B.</tp:taxon-name-part> <tp:taxon-name-part taxon-name-part-type="species" reg="corgenoma">corgenoma</tp:taxon-name-part></tp:taxon-name></italic> (voucher V101455, USA: Oregon: Coos Co., Crooked Creek S of Bandon, <named-content xmlns:xlink="http://www.w3.org/1999/xlink" content-type="dwc:verbatimCoordinates" xlink:type="simple"><named-content content-type="geo-json" specific-use="{&#34;type&#34;:&#34;Point&#34;,&#34;coordinates&#34;:[-124.433500,43.081400]}" id="NCID0E1WCK" xlink:type="simple">43.0814°N, 124.4335°W</named-content></named-content>). Scale bar 0.1 mm.</p></caption><graphic xmlns:xlink="http://www.w3.org/1999/xlink" xlink:href="zookeys-1007-085-g012.jpg" position="float" orientation="portrait" xlink:type="simple" id="oo_492376.jpg"><uri content-type="original_file" xlink:type="simple">https://binary.pensoft.net/fig/492376</uri></graphic></fig></tp:treatment-sec><tp:treatment-sec><!--Section generated to contain objects referenced in tp:taxon-treatment.--><fig id="F13" position="float" orientation="portrait"><object-id xmlns:xlink="http://www.w3.org/1999/xlink" content-type="doi" xlink:type="simple">10.3897/zookeys.1007.60012.figure13</object-id><object-id xmlns:xlink="http://www.w3.org/1999/xlink" content-type="arpha" xlink:type="simple">1A8D9246-5003-56B2-B8D5-A00F9A545E5F</object-id><label>Figure 13.</label><caption><p>Mentum of <italic><tp:taxon-name><tp:taxon-name-part taxon-name-part-type="genus" reg="Bembidion">B.</tp:taxon-name-part> <tp:taxon-name-part taxon-name-part-type="species" reg="corgenoma">corgenoma</tp:taxon-name-part></tp:taxon-name></italic> and <italic><tp:taxon-name><tp:taxon-name-part taxon-name-part-type="genus" reg="Bembidion">B.</tp:taxon-name-part> <tp:taxon-name-part taxon-name-part-type="species" reg="transversale">transversale</tp:taxon-name-part></tp:taxon-name></italic><bold>A</bold> Two specimens of <italic><tp:taxon-name><tp:taxon-name-part taxon-name-part-type="genus" reg="Bembidion">B.</tp:taxon-name-part> <tp:taxon-name-part taxon-name-part-type="species" reg="corgenoma">corgenoma</tp:taxon-name-part></tp:taxon-name></italic> from Corvallis, Oregon <bold>B</bold> Two specimens of <italic><tp:taxon-name><tp:taxon-name-part taxon-name-part-type="genus" reg="Bembidion">B.</tp:taxon-name-part> <tp:taxon-name-part taxon-name-part-type="species" reg="transversale">transversale</tp:taxon-name-part></tp:taxon-name></italic> from Hayden Lake, Idaho <bold>C</bold> Two specimens of <italic><tp:taxon-name><tp:taxon-name-part taxon-name-part-type="genus" reg="Bembidion">B.</tp:taxon-name-part> <tp:taxon-name-part taxon-name-part-type="species" reg="transversale">transversale</tp:taxon-name-part></tp:taxon-name></italic> from Wallowa State Park, Oregon <bold>D</bold> Two specimens of <italic><tp:taxon-name><tp:taxon-name-part taxon-name-part-type="genus" reg="Bembidion">B.</tp:taxon-name-part> <tp:taxon-name-part taxon-name-part-type="species" reg="transversale">transversale</tp:taxon-name-part></tp:taxon-name></italic> from Point aux Pins, Michigan.</p></caption><graphic xmlns:xlink="http://www.w3.org/1999/xlink" xlink:href="zookeys-1007-085-g013.jpg" position="float" orientation="portrait" xlink:type="simple" id="oo_492377.jpg"><uri content-type="original_file" xlink:type="simple">https://binary.pensoft.net/fig/492377</uri></graphic></fig><fig id="F14" position="float" orientation="portrait"><object-id xmlns:xlink="http://www.w3.org/1999/xlink" content-type="doi" xlink:type="simple">10.3897/zookeys.1007.60012.figure14</object-id><object-id xmlns:xlink="http://www.w3.org/1999/xlink" content-type="arpha" xlink:type="simple">BBB5C47B-58BD-5103-B342-1B9E1C0D712D</object-id><label>Figure 14.</label><caption><p>Male genitalia of <italic><tp:taxon-name><tp:taxon-name-part taxon-name-part-type="genus" reg="Bembidion">B.</tp:taxon-name-part> <tp:taxon-name-part taxon-name-part-type="species" reg="transversale">transversale</tp:taxon-name-part></tp:taxon-name></italic> subgroup <bold>A</bold><italic><tp:taxon-name><tp:taxon-name-part taxon-name-part-type="genus" reg="Bembidion">B.</tp:taxon-name-part> <tp:taxon-name-part taxon-name-part-type="species" reg="transversale">transversale</tp:taxon-name-part></tp:taxon-name></italic> (voucher DNA4219, USA: Oregon: Harney County, Banks of Silver Creek, 1379 m, <named-content xmlns:xlink="http://www.w3.org/1999/xlink" content-type="dwc:verbatimCoordinates" xlink:type="simple"><named-content content-type="geo-json" specific-use="{&#34;type&#34;:&#34;Point&#34;,&#34;coordinates&#34;:[-119.625600,43.727800]}" id="NCID0EYJDK" xlink:type="simple">43.7278°N, 119.6256°W</named-content></named-content>) <bold>B</bold><italic><tp:taxon-name><tp:taxon-name-part taxon-name-part-type="genus" reg="Bembidion">B.</tp:taxon-name-part> <tp:taxon-name-part taxon-name-part-type="species" reg="transversale">transversale</tp:taxon-name-part></tp:taxon-name></italic> (voucher DNA2161, Canada: Alberta: Lethbridge, Oldman River, 800 m, <named-content xmlns:xlink="http://www.w3.org/1999/xlink" content-type="dwc:verbatimCoordinates" xlink:type="simple"><named-content content-type="geo-json" specific-use="{&#34;type&#34;:&#34;Point&#34;,&#34;coordinates&#34;:[-112.866000,49.704300]}" id="NCID0ENKDK" xlink:type="simple">49.7043°N, 112.866°W</named-content></named-content>) <bold>C</bold><italic><tp:taxon-name><tp:taxon-name-part taxon-name-part-type="genus" reg="Bembidion">B.</tp:taxon-name-part> <tp:taxon-name-part taxon-name-part-type="species" reg="erosum">erosum</tp:taxon-name-part></tp:taxon-name></italic> (voucher DNA4033, USA: Oregon: Curry Co., Floras Creek at route 124 SE Langlois, 21 m, <named-content xmlns:xlink="http://www.w3.org/1999/xlink" content-type="dwc:verbatimCoordinates" xlink:type="simple"><named-content content-type="geo-json" specific-use="{&#34;type&#34;:&#34;Point&#34;,&#34;coordinates&#34;:[-124.425100,42.913200]}" id="NCID0ECLDK" xlink:type="simple">42.9132°N, 124.4251°W</named-content></named-content>) <bold>D</bold><italic><tp:taxon-name><tp:taxon-name-part taxon-name-part-type="genus" reg="Bembidion">B.</tp:taxon-name-part> <tp:taxon-name-part taxon-name-part-type="species" reg="erosum">erosum</tp:taxon-name-part></tp:taxon-name></italic> (voucher DNA3562, USA: California: Del Norte Co., Wilson Creek, 3 m, <named-content xmlns:xlink="http://www.w3.org/1999/xlink" content-type="dwc:verbatimCoordinates" xlink:type="simple"><named-content content-type="geo-json" specific-use="{&#34;type&#34;:&#34;Point&#34;,&#34;coordinates&#34;:[-124.100500,41.605100]}" id="NCID0EXLDK" xlink:type="simple">41.6051°N, 124.1005°W</named-content></named-content>) <bold>E</bold><italic><tp:taxon-name><tp:taxon-name-part taxon-name-part-type="genus" reg="Bembidion">B.</tp:taxon-name-part> <tp:taxon-name-part taxon-name-part-type="species" reg="corgenoma">corgenoma</tp:taxon-name-part></tp:taxon-name></italic> (voucher DNA2180, USA: California: Sonoma Co., Russian River, 3 mi NE Healdsburg) <bold>F</bold><italic><tp:taxon-name><tp:taxon-name-part taxon-name-part-type="genus" reg="Bembidion">B.</tp:taxon-name-part> <tp:taxon-name-part taxon-name-part-type="species" reg="corgenoma">corgenoma</tp:taxon-name-part></tp:taxon-name></italic> (holotype, voucher DNA5673, USA: Oregon: Benton Co., Corvallis, Willamette River, 60 m, <named-content xmlns:xlink="http://www.w3.org/1999/xlink" content-type="dwc:verbatimCoordinates" xlink:type="simple"><named-content content-type="geo-json" specific-use="{&#34;type&#34;:&#34;Point&#34;,&#34;coordinates&#34;:[-123.244900,44.549100]}" id="NCID0EZMDK" xlink:type="simple">44.5491°N, 123.2449°W</named-content></named-content>). Scale bar: 0.1 mm.</p></caption><graphic xmlns:xlink="http://www.w3.org/1999/xlink" xlink:href="zookeys-1007-085-g014.jpg" position="float" orientation="portrait" xlink:type="simple" id="oo_492378.jpg"><uri content-type="original_file" xlink:type="simple">https://binary.pensoft.net/fig/492378</uri></graphic></fig><fig id="F15" position="float" orientation="portrait"><object-id xmlns:xlink="http://www.w3.org/1999/xlink" content-type="doi" xlink:type="simple">10.3897/zookeys.1007.60012.figure15</object-id><object-id xmlns:xlink="http://www.w3.org/1999/xlink" content-type="arpha" xlink:type="simple">B421A0CC-3D9D-51AC-8600-45A7723A8E48</object-id><label>Figure 15.</label><caption><p>Basal sclerotized lobe of internal sac of male <italic><tp:taxon-name><tp:taxon-name-part taxon-name-part-type="genus" reg="Bembidion">Bembidion</tp:taxon-name-part> <tp:taxon-name-part taxon-name-part-type="species" reg="transversale">transversale</tp:taxon-name-part></tp:taxon-name></italic> group members <bold>A</bold><italic><tp:taxon-name><tp:taxon-name-part taxon-name-part-type="genus" reg="Bembidion">B.</tp:taxon-name-part> <tp:taxon-name-part taxon-name-part-type="species" reg="transversale">transversale</tp:taxon-name-part></tp:taxon-name></italic> (voucher DNA4219, USA: Oregon: Harney County, Banks of Silver Creek, 1379 m, <named-content xmlns:xlink="http://www.w3.org/1999/xlink" content-type="dwc:verbatimCoordinates" xlink:type="simple"><named-content content-type="geo-json" specific-use="{&#34;type&#34;:&#34;Point&#34;,&#34;coordinates&#34;:[-119.625600,43.727800]}" id="NCID0EGODK" xlink:type="simple">43.7278°N, 119.6256°W</named-content></named-content>) <bold>B</bold><italic><tp:taxon-name><tp:taxon-name-part taxon-name-part-type="genus" reg="Bembidion">B.</tp:taxon-name-part> <tp:taxon-name-part taxon-name-part-type="species" reg="erosum">erosum</tp:taxon-name-part></tp:taxon-name></italic> (voucher DNA4033, USA: Oregon: Curry Co., Floras Creek at route 124 SE Langlois, 21 m, <named-content xmlns:xlink="http://www.w3.org/1999/xlink" content-type="dwc:verbatimCoordinates" xlink:type="simple"><named-content content-type="geo-json" specific-use="{&#34;type&#34;:&#34;Point&#34;,&#34;coordinates&#34;:[-124.425100,42.913200]}" id="NCID0E2ODK" xlink:type="simple">42.9132°N, 124.4251°W</named-content></named-content>) <bold>C</bold><italic><tp:taxon-name><tp:taxon-name-part taxon-name-part-type="genus" reg="Bembidion">B.</tp:taxon-name-part> <tp:taxon-name-part taxon-name-part-type="species" reg="corgenoma">corgenoma</tp:taxon-name-part></tp:taxon-name></italic> (voucher DNA2180, USA: California: Sonoma Co., Russian River, 3 mi NE Healdsburg). Scale bar: 0.1 mm.</p></caption><graphic xmlns:xlink="http://www.w3.org/1999/xlink" xlink:href="zookeys-1007-085-g015.jpg" position="float" orientation="portrait" xlink:type="simple" id="oo_492379.jpg"><uri content-type="original_file" xlink:type="simple">https://binary.pensoft.net/fig/492379</uri></graphic></fig><fig id="F16" position="float" orientation="portrait"><object-id xmlns:xlink="http://www.w3.org/1999/xlink" content-type="doi" xlink:type="simple">10.3897/zookeys.1007.60012.figure16</object-id><object-id xmlns:xlink="http://www.w3.org/1999/xlink" content-type="arpha" xlink:type="simple">78C3E918-49AE-518D-A518-2D364A6B2A21</object-id><label>Figure 16.</label><caption><p>Central sclerite complex of <italic><tp:taxon-name><tp:taxon-name-part taxon-name-part-type="genus" reg="Bembidion">B.</tp:taxon-name-part> <tp:taxon-name-part taxon-name-part-type="species" reg="transversale">transversale</tp:taxon-name-part></tp:taxon-name></italic> subgroup <bold>A, B</bold><italic><tp:taxon-name><tp:taxon-name-part taxon-name-part-type="genus" reg="Bembidion">B.</tp:taxon-name-part> <tp:taxon-name-part taxon-name-part-type="species" reg="transversale">transversale</tp:taxon-name-part></tp:taxon-name></italic> (vouchers V101437 and V101436, USA: Michigan: Port aux Pins, Bois Blanc Isl.) <bold>C, D</bold><italic><tp:taxon-name><tp:taxon-name-part taxon-name-part-type="genus" reg="Bembidion">B.</tp:taxon-name-part> <tp:taxon-name-part taxon-name-part-type="species" reg="erosum">erosum</tp:taxon-name-part></tp:taxon-name></italic> (vouchers V101440 and V101439, USA: California: Del Norte Co., Wilson Creek, 3 m, <named-content xmlns:xlink="http://www.w3.org/1999/xlink" content-type="dwc:verbatimCoordinates" xlink:type="simple"><named-content content-type="geo-json" specific-use="{&#34;type&#34;:&#34;Point&#34;,&#34;coordinates&#34;:[-124.100500,41.605100]}" id="NCID0EXUDK" xlink:type="simple">41.6051°N, 124.1005°W</named-content></named-content>) <bold>E, F</bold><italic><tp:taxon-name><tp:taxon-name-part taxon-name-part-type="genus" reg="Bembidion">B.</tp:taxon-name-part> <tp:taxon-name-part taxon-name-part-type="species" reg="corgenoma">corgenoma</tp:taxon-name-part></tp:taxon-name></italic> (vouchers V101428 and V101430, USA: Oregon: Benton Co., Corvallis, Willamette River, <named-content xmlns:xlink="http://www.w3.org/1999/xlink" content-type="dwc:verbatimCoordinates" xlink:type="simple"><named-content content-type="geo-json" specific-use="{&#34;type&#34;:&#34;Point&#34;,&#34;coordinates&#34;:[-123.242800,44.547500]}" id="NCID0EMVDK" xlink:type="simple">44.5475°N, 123.2428°W</named-content></named-content>). Scale bar: 0.1 mm.</p></caption><graphic xmlns:xlink="http://www.w3.org/1999/xlink" xlink:href="zookeys-1007-085-g016.jpg" position="float" orientation="portrait" xlink:type="simple" id="oo_492380.jpg"><uri content-type="original_file" xlink:type="simple">https://binary.pensoft.net/fig/492380</uri></graphic></fig><fig id="F19" position="float" orientation="portrait"><object-id xmlns:xlink="http://www.w3.org/1999/xlink" content-type="doi" xlink:type="simple">10.3897/zookeys.1007.60012.figure19</object-id><object-id xmlns:xlink="http://www.w3.org/1999/xlink" content-type="arpha" xlink:type="simple">064CBC1E-3D27-5958-A8B3-77DBCD8181D3</object-id><label>Figure 19.</label><caption><p>Geographic distribution of <italic><tp:taxon-name><tp:taxon-name-part taxon-name-part-type="genus" reg="Bembidion">B.</tp:taxon-name-part> <tp:taxon-name-part taxon-name-part-type="species" reg="transversale">transversale</tp:taxon-name-part></tp:taxon-name></italic> and <italic><tp:taxon-name><tp:taxon-name-part taxon-name-part-type="genus" reg="Bembidion">B.</tp:taxon-name-part> <tp:taxon-name-part taxon-name-part-type="species" reg="corgenoma">corgenoma</tp:taxon-name-part></tp:taxon-name></italic> (eastern portion of distribution of <italic><tp:taxon-name><tp:taxon-name-part taxon-name-part-type="genus" reg="Bembidion">B.</tp:taxon-name-part> <tp:taxon-name-part taxon-name-part-type="species" reg="transversale">transversale</tp:taxon-name-part></tp:taxon-name></italic> not shown).</p></caption><graphic xmlns:xlink="http://www.w3.org/1999/xlink" xlink:href="zookeys-1007-085-g019.jpg" position="float" orientation="portrait" xlink:type="simple" id="oo_492383.jpg"><uri content-type="original_file" xlink:type="simple">https://binary.pensoft.net/fig/492383</uri></graphic></fig></tp:treatment-sec><ref-list><ref id="B22"><mixed-citation xmlns:xlink="http://www.w3.org/1999/xlink" xlink:type="simple"><person-group><name name-style="western"><surname>Lindroth</surname><given-names>CH</given-names></name></person-group> (<year>1963</year>) The ground-beetles (<tp:taxon-name><tp:taxon-name-part taxon-name-part-type="family">Carabidae</tp:taxon-name-part></tp:taxon-name>, excl. <tp:taxon-name><tp:taxon-name-part taxon-name-part-type="subfamily">Cicindelinae</tp:taxon-name-part></tp:taxon-name>) of Canada and Alaska. Part 3. Opuscula Entomologica Supplementum XXIV: 201–408.</mixed-citation></ref></ref-list></tp:taxon-treatment>
