# Supplementary material for: Shards, sequences, and shorelines: two new species of Bembidion from North America (Coleoptera, Carabidae)
Source: Zookeys. 2020 Dec 30;1007:85–128. doi: 10.3897/zookeys.1007.60012 (PMC7788075; doi:10.3897/zookeys.1007.60012)
Supplement: XML Treatment for Bembidion erosum [file zookeys.1007.60012-treatment4.xml]

<!DOCTYPE tp:taxon-treatment
  PUBLIC "-//TaxonX//DTD Taxonomic Treatment Publishing DTD v0 20100105//EN" "tax-treatment-NSO.dtd">
<tp:taxon-treatment xmlns:tp="http://www.plazi.org/taxpub"><tp:treatment-meta><kwd-group><label>Taxon classification</label><kwd><named-content xmlns:xlink="http://www.w3.org/1999/xlink" content-type="kingdom">Animalia</named-content></kwd><kwd><named-content xmlns:xlink="http://www.w3.org/1999/xlink" content-type="order">Coleoptera</named-content></kwd><kwd><named-content xmlns:xlink="http://www.w3.org/1999/xlink" content-type="family">Carabidae</named-content></kwd></kwd-group><mixed-citation publication-type="journal"><person-group><name><surname>Maddison</surname><given-names>David R.</given-names></name></person-group><article-title>Shards, sequences, and shorelines: two new species of <italic><tp:taxon-name><tp:taxon-name-part taxon-name-part-type="genus" reg="Bembidion">Bembidion</tp:taxon-name-part></tp:taxon-name></italic> from North America (<tp:taxon-name><tp:taxon-name-part taxon-name-part-type="order">Coleoptera</tp:taxon-name-part></tp:taxon-name>, <tp:taxon-name><tp:taxon-name-part taxon-name-part-type="family">Carabidae</tp:taxon-name-part></tp:taxon-name>)</article-title><source>Zookeys</source><day>30</day><month>12</month><year>2020</year><volume>1007</volume><fpage>85</fpage><lpage>128</lpage><pub-id pub-id-type="doi">10.3897/zookeys.1007.60012</pub-id></mixed-citation></tp:treatment-meta><tp:nomenclature><tp:taxon-name><object-id xmlns:xlink="http://www.w3.org/1999/xlink" content-type="arpha" xlink:type="simple">440E5220-8B61-5915-9AA4-7B17BBE8AAC8</object-id>
              <tp:taxon-name-part taxon-name-part-type="genus" reg="Bembidion">Bembidion</tp:taxon-name-part>
              <tp:taxon-name-part taxon-name-part-type="species" reg="erosum">erosum</tp:taxon-name-part>
            </tp:taxon-name><tp:taxon-authority>(Motschulsky, 1850)</tp:taxon-authority><tp:nomenclature-citation-list><tp:nomenclature-citation><tp:taxon-name>
                  <tp:taxon-name-part taxon-name-part-type="genus" reg="Peryphus">Peryphus</tp:taxon-name-part> <tp:taxon-name-part taxon-name-part-type="species" reg="erosus">erosus</tp:taxon-name-part></tp:taxon-name><comment>Motschulsky, 1850:10. Lectotype female, in <named-content xmlns:xlink="http://www.w3.org/1999/xlink" content-type="dwc:institutional_code" xlink:type="simple">ZMUM</named-content>, examined, designated by <xref ref-type="bibr" rid="B3">Bousquet and Larochelle (1993)</xref>, labeled “type” [handwritten], “California” [handwritten on red paper], “<tp:taxon-name><tp:taxon-name-part taxon-name-part-type="genus" reg="Peryphus">Peryphus</tp:taxon-name-part> <tp:taxon-name-part taxon-name-part-type="species" reg="erosus">erosus</tp:taxon-name-part></tp:taxon-name> Mots California” [handwritten on green paper], [a rectangle of blank red paper], “LECTOTYPE <tp:taxon-name><tp:taxon-name-part taxon-name-part-type="genus" reg="Peryphus">Peryphus</tp:taxon-name-part> <tp:taxon-name-part taxon-name-part-type="species" reg="erosus">erosus</tp:taxon-name-part></tp:taxon-name> Motschulsky Des. by Y. Bousquet ’91” [partly handwritten on red paper]. Type locality California.</comment></tp:nomenclature-citation><tp:nomenclature-citation><tp:taxon-name>
                  <tp:taxon-name-part taxon-name-part-type="genus" reg="Bembidion">Bembidion</tp:taxon-name-part> <tp:taxon-name-part taxon-name-part-type="species" reg="marinicum">marinicum</tp:taxon-name-part></tp:taxon-name><comment>Casey, 1918:57. Holotype female in <named-content xmlns:xlink="http://www.w3.org/1999/xlink" content-type="dwc:institutional_code" xlink:type="simple">USNM</named-content> (type number 36919), examined. Type locality Marin County, California.</comment></tp:nomenclature-citation></tp:nomenclature-citation-list></tp:nomenclature><tp:treatment-sec sec-type="diagnosis" id="SECID0EE1CK"><title>Diagnosis and geographic distribution.</title><p>Most adults of this species are the darkest members of this group (Fig. <xref ref-type="fig" rid="F11">11B</xref>), with the second and third antennomeres infuscated (Fig. <xref ref-type="fig" rid="F12">12B</xref>), at least apically, and with dark femora, although the more northern populations (e.g., from mainland British Columbia) have paler legs and paler ground color of the body. Prothorax moderately cordate, with a smooth basal region with few punctures. Tip of aedeagus abruptly curved downward (Fig. <xref ref-type="fig" rid="F14">14C, D</xref>); basal sclerotized lobe large (Fig. <xref ref-type="fig" rid="F15">15B</xref>); apex of flagellar sheath with long, thin dark line (Fig. <xref ref-type="fig" rid="F16">16C, D</xref>). This species is coastal, occurring from Haida Gwaii in British Columbia south along the coast to Big Sur and neighboring areas of California, with only one record from east of the Cascades (Fig. <xref ref-type="fig" rid="F20">20</xref>).</p></tp:treatment-sec><tp:treatment-sec><!--Section generated to contain objects referenced in tp:taxon-treatment.--><fig id="F11" position="float" orientation="portrait"><object-id xmlns:xlink="http://www.w3.org/1999/xlink" content-type="doi" xlink:type="simple">10.3897/zookeys.1007.60012.figure11</object-id><object-id xmlns:xlink="http://www.w3.org/1999/xlink" content-type="arpha" xlink:type="simple">10235FAF-32A7-5DB7-9EE1-5C9E5936F128</object-id><label>Figure 11.</label><caption><p>Adult males of <italic><tp:taxon-name><tp:taxon-name-part taxon-name-part-type="genus" reg="Bembidion">Bembidion</tp:taxon-name-part> <tp:taxon-name-part taxon-name-part-type="species" reg="transversale">transversale</tp:taxon-name-part></tp:taxon-name></italic> subgroup members <bold>A</bold><italic><tp:taxon-name><tp:taxon-name-part taxon-name-part-type="genus" reg="Bembidion">B.</tp:taxon-name-part> <tp:taxon-name-part taxon-name-part-type="species" reg="transversale">transversale</tp:taxon-name-part></tp:taxon-name></italic> (voucher V101454, Canada: Alberta: Burbank, junction of Red Deer and Blindman Rivers, <named-content xmlns:xlink="http://www.w3.org/1999/xlink" content-type="dwc:verbatimCoordinates" xlink:type="simple"><named-content content-type="geo-json" specific-use="{&#34;type&#34;:&#34;Point&#34;,&#34;coordinates&#34;:[-113.755600,52.354200]}" id="NCID0E6QCK" xlink:type="simple">52.3542°N, 113.7556°W</named-content></named-content>) <bold>B</bold><italic><tp:taxon-name><tp:taxon-name-part taxon-name-part-type="genus" reg="Bembidion">B.</tp:taxon-name-part> <tp:taxon-name-part taxon-name-part-type="species" reg="erosum">erosum</tp:taxon-name-part></tp:taxon-name></italic> (voucher V101453, USA: California: Del Norte Co., Wilson Creek, 3 m, <named-content xmlns:xlink="http://www.w3.org/1999/xlink" content-type="dwc:verbatimCoordinates" xlink:type="simple"><named-content content-type="geo-json" specific-use="{&#34;type&#34;:&#34;Point&#34;,&#34;coordinates&#34;:[-124.100500,41.605100]}" id="NCID0EURCK" xlink:type="simple">41.6051°N, 124.1005°W</named-content></named-content>). <bold>C</bold><italic><tp:taxon-name><tp:taxon-name-part taxon-name-part-type="genus" reg="Bembidion">B.</tp:taxon-name-part> <tp:taxon-name-part taxon-name-part-type="species" reg="corgenoma">corgenoma</tp:taxon-name-part></tp:taxon-name></italic> (voucher V101452, from type locality) <bold>D</bold><italic><tp:taxon-name><tp:taxon-name-part taxon-name-part-type="genus" reg="Bembidion">B.</tp:taxon-name-part> <tp:taxon-name-part taxon-name-part-type="species" reg="perspicuum">perspicuum</tp:taxon-name-part></tp:taxon-name></italic>, light form (voucher V101461, USA: Arizona: Cochise Co., San Pedro R at Charleston, <named-content xmlns:xlink="http://www.w3.org/1999/xlink" content-type="dwc:verbatimCoordinates" xlink:type="simple"><named-content content-type="geo-json" specific-use="{&#34;type&#34;:&#34;Point&#34;,&#34;coordinates&#34;:[-110.172200,31.623900]}" id="NCID0EWSCK" xlink:type="simple">31.6239°N, 110.1722°W</named-content></named-content>) <bold>E</bold><italic><tp:taxon-name><tp:taxon-name-part taxon-name-part-type="genus" reg="Bembidion">B.</tp:taxon-name-part> <tp:taxon-name-part taxon-name-part-type="species" reg="perspicuum">perspicuum</tp:taxon-name-part></tp:taxon-name></italic>, dark form (neotype of <italic><tp:taxon-name><tp:taxon-name-part taxon-name-part-type="genus" reg="Bembidium">Bembidium</tp:taxon-name-part> <tp:taxon-name-part taxon-name-part-type="species" reg="haplogonum">haplogonum</tp:taxon-name-part></tp:taxon-name></italic> Chaudoir, USA: California: Lake Co., North Branch Cache Creek at hwy 20, 305 m <named-content xmlns:xlink="http://www.w3.org/1999/xlink" content-type="dwc:verbatimCoordinates" xlink:type="simple"><named-content content-type="geo-json" specific-use="{&#34;type&#34;:&#34;Point&#34;,&#34;coordinates&#34;:[-122.540000,38.988100]}" id="NCID0EWTCK" xlink:type="simple">38.9881°N, 122.5400°W</named-content></named-content>) <bold>F</bold><italic><tp:taxon-name><tp:taxon-name-part taxon-name-part-type="genus" reg="Bembidion">B.</tp:taxon-name-part> <tp:taxon-name-part taxon-name-part-type="species" reg="sarpedon">sarpedon</tp:taxon-name-part></tp:taxon-name></italic> (voucher V101459, USA: Colorado: Las Animas Co., Cokedale, Reilly Canyon, <named-content xmlns:xlink="http://www.w3.org/1999/xlink" content-type="dwc:verbatimCoordinates" xlink:type="simple"><named-content content-type="geo-json" specific-use="{&#34;type&#34;:&#34;Point&#34;,&#34;coordinates&#34;:[-104.611400,37.134600]}" id="NCID0ELUCK" xlink:type="simple">37.1346°N, 104.6114°W</named-content></named-content>). Scale bar 1.0 mm.</p></caption><graphic xmlns:xlink="http://www.w3.org/1999/xlink" xlink:href="zookeys-1007-085-g011.jpg" position="float" orientation="portrait" xlink:type="simple" id="oo_492375.jpg"><uri content-type="original_file" xlink:type="simple">https://binary.pensoft.net/fig/492375</uri></graphic></fig><fig id="F12" position="float" orientation="portrait"><object-id xmlns:xlink="http://www.w3.org/1999/xlink" content-type="doi" xlink:type="simple">10.3897/zookeys.1007.60012.figure12</object-id><object-id xmlns:xlink="http://www.w3.org/1999/xlink" content-type="arpha" xlink:type="simple">10E3D586-44F5-5195-A8EE-8CB8C27113A2</object-id><label>Figure 12.</label><caption><p>Antennae of <italic><tp:taxon-name><tp:taxon-name-part taxon-name-part-type="genus" reg="Bembidion">B.</tp:taxon-name-part> <tp:taxon-name-part taxon-name-part-type="species" reg="transversale">transversale</tp:taxon-name-part></tp:taxon-name></italic> subgroup <bold>A</bold><italic><tp:taxon-name><tp:taxon-name-part taxon-name-part-type="genus" reg="Bembidion">B.</tp:taxon-name-part> <tp:taxon-name-part taxon-name-part-type="species" reg="transversale">transversale</tp:taxon-name-part></tp:taxon-name></italic> (voucher V101457, Canada: Ontario: Thunder Bay Dist., Rossport) <bold>B</bold><italic><tp:taxon-name><tp:taxon-name-part taxon-name-part-type="genus" reg="Bembidion">B.</tp:taxon-name-part> <tp:taxon-name-part taxon-name-part-type="species" reg="erosum">erosum</tp:taxon-name-part></tp:taxon-name></italic> (voucher V101456, USA: California: Del Norte Co., Wilson Creek, 3 m, <named-content xmlns:xlink="http://www.w3.org/1999/xlink" content-type="dwc:verbatimCoordinates" xlink:type="simple"><named-content content-type="geo-json" specific-use="{&#34;type&#34;:&#34;Point&#34;,&#34;coordinates&#34;:[-124.100500,41.605100]}" id="NCID0EFWCK" xlink:type="simple">41.6051°N, 124.1005°W</named-content></named-content>) <bold>C</bold><italic><tp:taxon-name><tp:taxon-name-part taxon-name-part-type="genus" reg="Bembidion">B.</tp:taxon-name-part> <tp:taxon-name-part taxon-name-part-type="species" reg="corgenoma">corgenoma</tp:taxon-name-part></tp:taxon-name></italic> (voucher V101455, USA: Oregon: Coos Co., Crooked Creek S of Bandon, <named-content xmlns:xlink="http://www.w3.org/1999/xlink" content-type="dwc:verbatimCoordinates" xlink:type="simple"><named-content content-type="geo-json" specific-use="{&#34;type&#34;:&#34;Point&#34;,&#34;coordinates&#34;:[-124.433500,43.081400]}" id="NCID0E1WCK" xlink:type="simple">43.0814°N, 124.4335°W</named-content></named-content>). Scale bar 0.1 mm.</p></caption><graphic xmlns:xlink="http://www.w3.org/1999/xlink" xlink:href="zookeys-1007-085-g012.jpg" position="float" orientation="portrait" xlink:type="simple" id="oo_492376.jpg"><uri content-type="original_file" xlink:type="simple">https://binary.pensoft.net/fig/492376</uri></graphic></fig><fig id="F14" position="float" orientation="portrait"><object-id xmlns:xlink="http://www.w3.org/1999/xlink" content-type="doi" xlink:type="simple">10.3897/zookeys.1007.60012.figure14</object-id><object-id xmlns:xlink="http://www.w3.org/1999/xlink" content-type="arpha" xlink:type="simple">BBB5C47B-58BD-5103-B342-1B9E1C0D712D</object-id><label>Figure 14.</label><caption><p>Male genitalia of <italic><tp:taxon-name><tp:taxon-name-part taxon-name-part-type="genus" reg="Bembidion">B.</tp:taxon-name-part> <tp:taxon-name-part taxon-name-part-type="species" reg="transversale">transversale</tp:taxon-name-part></tp:taxon-name></italic> subgroup <bold>A</bold><italic><tp:taxon-name><tp:taxon-name-part taxon-name-part-type="genus" reg="Bembidion">B.</tp:taxon-name-part> <tp:taxon-name-part taxon-name-part-type="species" reg="transversale">transversale</tp:taxon-name-part></tp:taxon-name></italic> (voucher DNA4219, USA: Oregon: Harney County, Banks of Silver Creek, 1379 m, <named-content xmlns:xlink="http://www.w3.org/1999/xlink" content-type="dwc:verbatimCoordinates" xlink:type="simple"><named-content content-type="geo-json" specific-use="{&#34;type&#34;:&#34;Point&#34;,&#34;coordinates&#34;:[-119.625600,43.727800]}" id="NCID0EYJDK" xlink:type="simple">43.7278°N, 119.6256°W</named-content></named-content>) <bold>B</bold><italic><tp:taxon-name><tp:taxon-name-part taxon-name-part-type="genus" reg="Bembidion">B.</tp:taxon-name-part> <tp:taxon-name-part taxon-name-part-type="species" reg="transversale">transversale</tp:taxon-name-part></tp:taxon-name></italic> (voucher DNA2161, Canada: Alberta: Lethbridge, Oldman River, 800 m, <named-content xmlns:xlink="http://www.w3.org/1999/xlink" content-type="dwc:verbatimCoordinates" xlink:type="simple"><named-content content-type="geo-json" specific-use="{&#34;type&#34;:&#34;Point&#34;,&#34;coordinates&#34;:[-112.866000,49.704300]}" id="NCID0ENKDK" xlink:type="simple">49.7043°N, 112.866°W</named-content></named-content>) <bold>C</bold><italic><tp:taxon-name><tp:taxon-name-part taxon-name-part-type="genus" reg="Bembidion">B.</tp:taxon-name-part> <tp:taxon-name-part taxon-name-part-type="species" reg="erosum">erosum</tp:taxon-name-part></tp:taxon-name></italic> (voucher DNA4033, USA: Oregon: Curry Co., Floras Creek at route 124 SE Langlois, 21 m, <named-content xmlns:xlink="http://www.w3.org/1999/xlink" content-type="dwc:verbatimCoordinates" xlink:type="simple"><named-content content-type="geo-json" specific-use="{&#34;type&#34;:&#34;Point&#34;,&#34;coordinates&#34;:[-124.425100,42.913200]}" id="NCID0ECLDK" xlink:type="simple">42.9132°N, 124.4251°W</named-content></named-content>) <bold>D</bold><italic><tp:taxon-name><tp:taxon-name-part taxon-name-part-type="genus" reg="Bembidion">B.</tp:taxon-name-part> <tp:taxon-name-part taxon-name-part-type="species" reg="erosum">erosum</tp:taxon-name-part></tp:taxon-name></italic> (voucher DNA3562, USA: California: Del Norte Co., Wilson Creek, 3 m, <named-content xmlns:xlink="http://www.w3.org/1999/xlink" content-type="dwc:verbatimCoordinates" xlink:type="simple"><named-content content-type="geo-json" specific-use="{&#34;type&#34;:&#34;Point&#34;,&#34;coordinates&#34;:[-124.100500,41.605100]}" id="NCID0EXLDK" xlink:type="simple">41.6051°N, 124.1005°W</named-content></named-content>) <bold>E</bold><italic><tp:taxon-name><tp:taxon-name-part taxon-name-part-type="genus" reg="Bembidion">B.</tp:taxon-name-part> <tp:taxon-name-part taxon-name-part-type="species" reg="corgenoma">corgenoma</tp:taxon-name-part></tp:taxon-name></italic> (voucher DNA2180, USA: California: Sonoma Co., Russian River, 3 mi NE Healdsburg) <bold>F</bold><italic><tp:taxon-name><tp:taxon-name-part taxon-name-part-type="genus" reg="Bembidion">B.</tp:taxon-name-part> <tp:taxon-name-part taxon-name-part-type="species" reg="corgenoma">corgenoma</tp:taxon-name-part></tp:taxon-name></italic> (holotype, voucher DNA5673, USA: Oregon: Benton Co., Corvallis, Willamette River, 60 m, <named-content xmlns:xlink="http://www.w3.org/1999/xlink" content-type="dwc:verbatimCoordinates" xlink:type="simple"><named-content content-type="geo-json" specific-use="{&#34;type&#34;:&#34;Point&#34;,&#34;coordinates&#34;:[-123.244900,44.549100]}" id="NCID0EZMDK" xlink:type="simple">44.5491°N, 123.2449°W</named-content></named-content>). Scale bar: 0.1 mm.</p></caption><graphic xmlns:xlink="http://www.w3.org/1999/xlink" xlink:href="zookeys-1007-085-g014.jpg" position="float" orientation="portrait" xlink:type="simple" id="oo_492378.jpg"><uri content-type="original_file" xlink:type="simple">https://binary.pensoft.net/fig/492378</uri></graphic></fig><fig id="F15" position="float" orientation="portrait"><object-id xmlns:xlink="http://www.w3.org/1999/xlink" content-type="doi" xlink:type="simple">10.3897/zookeys.1007.60012.figure15</object-id><object-id xmlns:xlink="http://www.w3.org/1999/xlink" content-type="arpha" xlink:type="simple">B421A0CC-3D9D-51AC-8600-45A7723A8E48</object-id><label>Figure 15.</label><caption><p>Basal sclerotized lobe of internal sac of male <italic><tp:taxon-name><tp:taxon-name-part taxon-name-part-type="genus" reg="Bembidion">Bembidion</tp:taxon-name-part> <tp:taxon-name-part taxon-name-part-type="species" reg="transversale">transversale</tp:taxon-name-part></tp:taxon-name></italic> group members <bold>A</bold><italic><tp:taxon-name><tp:taxon-name-part taxon-name-part-type="genus" reg="Bembidion">B.</tp:taxon-name-part> <tp:taxon-name-part taxon-name-part-type="species" reg="transversale">transversale</tp:taxon-name-part></tp:taxon-name></italic> (voucher DNA4219, USA: Oregon: Harney County, Banks of Silver Creek, 1379 m, <named-content xmlns:xlink="http://www.w3.org/1999/xlink" content-type="dwc:verbatimCoordinates" xlink:type="simple"><named-content content-type="geo-json" specific-use="{&#34;type&#34;:&#34;Point&#34;,&#34;coordinates&#34;:[-119.625600,43.727800]}" id="NCID0EGODK" xlink:type="simple">43.7278°N, 119.6256°W</named-content></named-content>) <bold>B</bold><italic><tp:taxon-name><tp:taxon-name-part taxon-name-part-type="genus" reg="Bembidion">B.</tp:taxon-name-part> <tp:taxon-name-part taxon-name-part-type="species" reg="erosum">erosum</tp:taxon-name-part></tp:taxon-name></italic> (voucher DNA4033, USA: Oregon: Curry Co., Floras Creek at route 124 SE Langlois, 21 m, <named-content xmlns:xlink="http://www.w3.org/1999/xlink" content-type="dwc:verbatimCoordinates" xlink:type="simple"><named-content content-type="geo-json" specific-use="{&#34;type&#34;:&#34;Point&#34;,&#34;coordinates&#34;:[-124.425100,42.913200]}" id="NCID0E2ODK" xlink:type="simple">42.9132°N, 124.4251°W</named-content></named-content>) <bold>C</bold><italic><tp:taxon-name><tp:taxon-name-part taxon-name-part-type="genus" reg="Bembidion">B.</tp:taxon-name-part> <tp:taxon-name-part taxon-name-part-type="species" reg="corgenoma">corgenoma</tp:taxon-name-part></tp:taxon-name></italic> (voucher DNA2180, USA: California: Sonoma Co., Russian River, 3 mi NE Healdsburg). Scale bar: 0.1 mm.</p></caption><graphic xmlns:xlink="http://www.w3.org/1999/xlink" xlink:href="zookeys-1007-085-g015.jpg" position="float" orientation="portrait" xlink:type="simple" id="oo_492379.jpg"><uri content-type="original_file" xlink:type="simple">https://binary.pensoft.net/fig/492379</uri></graphic></fig><fig id="F16" position="float" orientation="portrait"><object-id xmlns:xlink="http://www.w3.org/1999/xlink" content-type="doi" xlink:type="simple">10.3897/zookeys.1007.60012.figure16</object-id><object-id xmlns:xlink="http://www.w3.org/1999/xlink" content-type="arpha" xlink:type="simple">78C3E918-49AE-518D-A518-2D364A6B2A21</object-id><label>Figure 16.</label><caption><p>Central sclerite complex of <italic><tp:taxon-name><tp:taxon-name-part taxon-name-part-type="genus" reg="Bembidion">B.</tp:taxon-name-part> <tp:taxon-name-part taxon-name-part-type="species" reg="transversale">transversale</tp:taxon-name-part></tp:taxon-name></italic> subgroup <bold>A, B</bold><italic><tp:taxon-name><tp:taxon-name-part taxon-name-part-type="genus" reg="Bembidion">B.</tp:taxon-name-part> <tp:taxon-name-part taxon-name-part-type="species" reg="transversale">transversale</tp:taxon-name-part></tp:taxon-name></italic> (vouchers V101437 and V101436, USA: Michigan: Port aux Pins, Bois Blanc Isl.) <bold>C, D</bold><italic><tp:taxon-name><tp:taxon-name-part taxon-name-part-type="genus" reg="Bembidion">B.</tp:taxon-name-part> <tp:taxon-name-part taxon-name-part-type="species" reg="erosum">erosum</tp:taxon-name-part></tp:taxon-name></italic> (vouchers V101440 and V101439, USA: California: Del Norte Co., Wilson Creek, 3 m, <named-content xmlns:xlink="http://www.w3.org/1999/xlink" content-type="dwc:verbatimCoordinates" xlink:type="simple"><named-content content-type="geo-json" specific-use="{&#34;type&#34;:&#34;Point&#34;,&#34;coordinates&#34;:[-124.100500,41.605100]}" id="NCID0EXUDK" xlink:type="simple">41.6051°N, 124.1005°W</named-content></named-content>) <bold>E, F</bold><italic><tp:taxon-name><tp:taxon-name-part taxon-name-part-type="genus" reg="Bembidion">B.</tp:taxon-name-part> <tp:taxon-name-part taxon-name-part-type="species" reg="corgenoma">corgenoma</tp:taxon-name-part></tp:taxon-name></italic> (vouchers V101428 and V101430, USA: Oregon: Benton Co., Corvallis, Willamette River, <named-content xmlns:xlink="http://www.w3.org/1999/xlink" content-type="dwc:verbatimCoordinates" xlink:type="simple"><named-content content-type="geo-json" specific-use="{&#34;type&#34;:&#34;Point&#34;,&#34;coordinates&#34;:[-123.242800,44.547500]}" id="NCID0EMVDK" xlink:type="simple">44.5475°N, 123.2428°W</named-content></named-content>). Scale bar: 0.1 mm.</p></caption><graphic xmlns:xlink="http://www.w3.org/1999/xlink" xlink:href="zookeys-1007-085-g016.jpg" position="float" orientation="portrait" xlink:type="simple" id="oo_492380.jpg"><uri content-type="original_file" xlink:type="simple">https://binary.pensoft.net/fig/492380</uri></graphic></fig><fig id="F20" position="float" orientation="portrait"><object-id xmlns:xlink="http://www.w3.org/1999/xlink" content-type="doi" xlink:type="simple">10.3897/zookeys.1007.60012.figure20</object-id><object-id xmlns:xlink="http://www.w3.org/1999/xlink" content-type="arpha" xlink:type="simple">B31547EC-C49C-5960-83AB-7BAB91E51BA3</object-id><label>Figure 20.</label><caption><p>Geographic distribution of <italic><tp:taxon-name><tp:taxon-name-part taxon-name-part-type="genus" reg="Bembidion">B.</tp:taxon-name-part> <tp:taxon-name-part taxon-name-part-type="species" reg="erosum">erosum</tp:taxon-name-part></tp:taxon-name></italic>.</p></caption><graphic xmlns:xlink="http://www.w3.org/1999/xlink" xlink:href="zookeys-1007-085-g020.jpg" position="float" orientation="portrait" xlink:type="simple" id="oo_492384.jpg"><uri content-type="original_file" xlink:type="simple">https://binary.pensoft.net/fig/492384</uri></graphic></fig></tp:treatment-sec><ref-list><ref id="B3"><mixed-citation xmlns:xlink="http://www.w3.org/1999/xlink" xlink:type="simple"><person-group><name name-style="western"><surname>Bousquet</surname><given-names>Y</given-names></name><name name-style="western"><surname>Larochelle</surname><given-names>A</given-names></name></person-group> (<year>1993</year>) <article-title>Catalogue of the Geadephaga (<tp:taxon-name><tp:taxon-name-part taxon-name-part-type="order">Coleoptera</tp:taxon-name-part></tp:taxon-name>: <tp:taxon-name><tp:taxon-name-part taxon-name-part-type="family">Trachypachidae</tp:taxon-name-part></tp:taxon-name>, <tp:taxon-name><tp:taxon-name-part taxon-name-part-type="family">Rhysodidae</tp:taxon-name-part></tp:taxon-name>, <tp:taxon-name><tp:taxon-name-part taxon-name-part-type="family">Carabidae</tp:taxon-name-part></tp:taxon-name> including <tp:taxon-name><tp:taxon-name-part taxon-name-part-type="tribe">Cicindelini</tp:taxon-name-part></tp:taxon-name>) of America north of Mexico.</article-title><source>Memoirs of the Entomological Society of Canada</source><volume>167</volume>: <fpage>1</fpage>–<lpage>397</lpage>. <ext-link xlink:type="simple" ext-link-type="doi" xlink:href="10.4039/entm125167fv">https://doi.org/10.4039/entm125167fv</ext-link></mixed-citation></ref></ref-list></tp:taxon-treatment>
