# Supplementary material for: Shards, sequences, and shorelines: two new species of Bembidion from North America (Coleoptera, Carabidae)
Source: Zookeys. 2020 Dec 30;1007:85–128. doi: 10.3897/zookeys.1007.60012 (PMC7788075; doi:10.3897/zookeys.1007.60012)
Supplement: XML Treatment for Bembidion corgenoma [file zookeys.1007.60012-treatment5.xml]

<!DOCTYPE tp:taxon-treatment
  PUBLIC "-//TaxonX//DTD Taxonomic Treatment Publishing DTD v0 20100105//EN" "tax-treatment-NSO.dtd">
<tp:taxon-treatment xmlns:tp="http://www.plazi.org/taxpub"><tp:treatment-meta><kwd-group><label>Taxon classification</label><kwd><named-content xmlns:xlink="http://www.w3.org/1999/xlink" content-type="kingdom">Animalia</named-content></kwd><kwd><named-content xmlns:xlink="http://www.w3.org/1999/xlink" content-type="order">Coleoptera</named-content></kwd><kwd><named-content xmlns:xlink="http://www.w3.org/1999/xlink" content-type="family">Carabidae</named-content></kwd></kwd-group><mixed-citation publication-type="journal"><person-group><name><surname>Maddison</surname><given-names>David R.</given-names></name></person-group><article-title>Shards, sequences, and shorelines: two new species of <italic><tp:taxon-name><tp:taxon-name-part taxon-name-part-type="genus" reg="Bembidion">Bembidion</tp:taxon-name-part></tp:taxon-name></italic> from North America (<tp:taxon-name><tp:taxon-name-part taxon-name-part-type="order">Coleoptera</tp:taxon-name-part></tp:taxon-name>, <tp:taxon-name><tp:taxon-name-part taxon-name-part-type="family">Carabidae</tp:taxon-name-part></tp:taxon-name>)</article-title><source>Zookeys</source><day>30</day><month>12</month><year>2020</year><volume>1007</volume><fpage>85</fpage><lpage>128</lpage><pub-id pub-id-type="doi">10.3897/zookeys.1007.60012</pub-id></mixed-citation></tp:treatment-meta><tp:nomenclature><tp:taxon-name><object-id xmlns:xlink="http://www.w3.org/1999/xlink" content-type="arpha" xlink:type="simple">03E7A18F-1F2E-5DA0-AA71-E569A3143062</object-id>
              <tp:taxon-name-part taxon-name-part-type="genus" reg="Bembidion">Bembidion</tp:taxon-name-part>
              <tp:taxon-name-part taxon-name-part-type="species" reg="corgenoma">corgenoma</tp:taxon-name-part>
              <object-id xmlns:xlink="http://www.w3.org/1999/xlink" content-type="zoobank" xlink:type="simple">http://zoobank.org/BF5E001D-F543-4149-8081-0BF7B99A8484</object-id>
            </tp:taxon-name><tp:taxon-status xmlns:xlink="http://www.w3.org/1999/xlink" xlink:type="simple">sp. nov.</tp:taxon-status></tp:nomenclature><tp:treatment-sec sec-type="Holotype" id="SECID0EJ3CK"><title>Holotype.</title><p>Male, in <named-content xmlns:xlink="http://www.w3.org/1999/xlink" content-type="dwc:institutional_code" xlink:type="simple">OSAC</named-content>, labeled: “USA: Oregon: Benton Co., Corvallis, Willamette River, 60 m, <named-content xmlns:xlink="http://www.w3.org/1999/xlink" content-type="dwc:verbatimCoordinates" xlink:type="simple"><named-content content-type="geo-json" specific-use="{&#34;type&#34;:&#34;Point&#34;,&#34;coordinates&#34;:[-123.244900,44.549100]}" id="NCID0EX3CK" xlink:type="simple">44.5491°N, 123.2449°W</named-content></named-content>, 7.x.2019. DRM 19.210. D.R. Maddison”, “David R. Maddison DNA5673 DNA Voucher” [pale green paper], “HOLOTYPE <tp:taxon-name><tp:taxon-name-part taxon-name-part-type="genus" reg="Bembidion">Bembidion</tp:taxon-name-part> <tp:taxon-name-part taxon-name-part-type="species" reg="corgenoma">corgenoma</tp:taxon-name-part></tp:taxon-name> David R. Maddison” [partly handwritten, on red paper], “Oregon State Arthropod Collection OSAC_0002000008 [matrix code]” [printed on both sides of white paper]. Genitalia mounted in Euparal in between coverslips pinned with specimen; extracted DNA stored separately. GenBank accession numbers for DNA sequences of the holotype are MW151449, MW151463, MW151491, MW151520, and MW151548.</p></tp:treatment-sec><tp:treatment-sec sec-type="Paratypes" id="SECID0EG4CK"><title>Paratypes</title><p><bold>(193).</bold> USA: Oregon: Benton Co., Corvallis, Willamette River, <named-content xmlns:xlink="http://www.w3.org/1999/xlink" content-type="dwc:verbatimCoordinates" xlink:type="simple"><named-content content-type="geo-json" specific-use="{&#34;type&#34;:&#34;Point&#34;,&#34;coordinates&#34;:[-123.244900,44.549100]}" id="NCID0ER4CK" xlink:type="simple">44.5491°N, 123.2449°W</named-content></named-content>, 60 m [type locality] (78: <named-content xmlns:xlink="http://www.w3.org/1999/xlink" content-type="dwc:institutional_code" xlink:type="simple">OSAC</named-content>, <named-content xmlns:xlink="http://www.w3.org/1999/xlink" content-type="dwc:institutional_code" xlink:type="simple">CNC</named-content>, <named-content xmlns:xlink="http://www.w3.org/1999/xlink" content-type="dwc:institutional_code" xlink:type="simple">CAS</named-content>, <named-content xmlns:xlink="http://www.w3.org/1999/xlink" content-type="dwc:institutional_code" xlink:type="simple">UAIC</named-content>, <named-content xmlns:xlink="http://www.w3.org/1999/xlink" content-type="dwc:institutional_code" xlink:type="simple">UASM</named-content>, <named-content xmlns:xlink="http://www.w3.org/1999/xlink" content-type="dwc:institutional_code" xlink:type="simple">MCZ</named-content>, <named-content xmlns:xlink="http://www.w3.org/1999/xlink" content-type="dwc:institutional_code" xlink:type="simple">EMEC</named-content>, <named-content xmlns:xlink="http://www.w3.org/1999/xlink" content-type="dwc:institutional_code" xlink:type="simple">CSCA</named-content>); USA: Oregon: Benton Co., Corvallis, Willamette River, 60 m, <named-content xmlns:xlink="http://www.w3.org/1999/xlink" content-type="dwc:verbatimCoordinates" xlink:type="simple"><named-content content-type="geo-json" specific-use="{&#34;type&#34;:&#34;Point&#34;,&#34;coordinates&#34;:[-123.245100,44.549100]}" id="NCID0EB6CK" xlink:type="simple">44.5491°N, 123.2451°W</named-content></named-content> (10: <named-content xmlns:xlink="http://www.w3.org/1999/xlink" content-type="dwc:institutional_code" xlink:type="simple">OSAC</named-content>); USA: Oregon: Benton Co., Corvallis, Willamette River, <named-content xmlns:xlink="http://www.w3.org/1999/xlink" content-type="dwc:verbatimCoordinates" xlink:type="simple"><named-content content-type="geo-json" specific-use="{&#34;type&#34;:&#34;Point&#34;,&#34;coordinates&#34;:[-123.242800,44.547500]}" id="NCID0EO6CK" xlink:type="simple">44.5475°N, 123.2428°W</named-content></named-content>, 60 m (35: <named-content xmlns:xlink="http://www.w3.org/1999/xlink" content-type="dwc:institutional_code" xlink:type="simple">OSAC</named-content>, <named-content xmlns:xlink="http://www.w3.org/1999/xlink" content-type="dwc:institutional_code" xlink:type="simple">USNM</named-content>, <named-content xmlns:xlink="http://www.w3.org/1999/xlink" content-type="dwc:institutional_code" xlink:type="simple">NHMUK</named-content>, MNHM, <named-content xmlns:xlink="http://www.w3.org/1999/xlink" content-type="dwc:institutional_code" xlink:type="simple">UBCZ</named-content>); USA: Oregon: Benton Co., Corvallis, Willamette River, 60 m, <named-content xmlns:xlink="http://www.w3.org/1999/xlink" content-type="dwc:verbatimCoordinates" xlink:type="simple"><named-content content-type="geo-json" specific-use="{&#34;type&#34;:&#34;Point&#34;,&#34;coordinates&#34;:[-123.243000,44.547800]}" id="NCID0EKADK" xlink:type="simple">44.5478°N, 123.2430°W</named-content></named-content> (2: <named-content xmlns:xlink="http://www.w3.org/1999/xlink" content-type="dwc:institutional_code" xlink:type="simple">OSAC</named-content>); USA: Oregon: Benton Co., Corvallis, 62 m, <named-content xmlns:xlink="http://www.w3.org/1999/xlink" content-type="dwc:verbatimCoordinates" xlink:type="simple"><named-content content-type="geo-json" specific-use="{&#34;type&#34;:&#34;Point&#34;,&#34;coordinates&#34;:[-123.244900,44.549100]}" id="NCID0EXADK" xlink:type="simple">44.5491°N, 123.2449°W</named-content></named-content> (6: <named-content xmlns:xlink="http://www.w3.org/1999/xlink" content-type="dwc:institutional_code" xlink:type="simple">OSAC</named-content>); USA: Oregon: Linn Co., Willamette River, Truax Island, <named-content xmlns:xlink="http://www.w3.org/1999/xlink" content-type="dwc:verbatimCoordinates" xlink:type="simple"><named-content content-type="geo-json" specific-use="{&#34;type&#34;:&#34;Point&#34;,&#34;coordinates&#34;:[-123.191300,44.585300]}" id="NCID0EEBDK" xlink:type="simple">44.5853°N, 123.1913°W</named-content></named-content>, 60 m (12: <named-content xmlns:xlink="http://www.w3.org/1999/xlink" content-type="dwc:institutional_code" xlink:type="simple">OSAC</named-content>); USA: Oregon: Lane Co., Goodman Creek, Willamette NF, <named-content xmlns:xlink="http://www.w3.org/1999/xlink" content-type="dwc:verbatimCoordinates" xlink:type="simple"><named-content content-type="geo-json" specific-use="{&#34;type&#34;:&#34;Point&#34;,&#34;coordinates&#34;:[-122.673600,43.844100]}" id="NCID0ERBDK" xlink:type="simple">43.8441°N, 122.6736°W</named-content></named-content>, 290 m (2: <named-content xmlns:xlink="http://www.w3.org/1999/xlink" content-type="dwc:institutional_code" xlink:type="simple">OSAC</named-content>); USA: Oregon: Coos Co., Crooked Creek S of Bandon, <named-content xmlns:xlink="http://www.w3.org/1999/xlink" content-type="dwc:verbatimCoordinates" xlink:type="simple"><named-content content-type="geo-json" specific-use="{&#34;type&#34;:&#34;Point&#34;,&#34;coordinates&#34;:[-124.433500,43.081400]}" id="NCID0E5BDK" xlink:type="simple">43.0814°N, 124.4335°W</named-content></named-content>, 7 m, 24.iii.2014 (26: <named-content xmlns:xlink="http://www.w3.org/1999/xlink" content-type="dwc:institutional_code" xlink:type="simple">OSAC</named-content>); USA: California: Tehama Co., Red Bluff, Sacramento River, <named-content xmlns:xlink="http://www.w3.org/1999/xlink" content-type="dwc:verbatimCoordinates" xlink:type="simple"><named-content content-type="geo-json" specific-use="{&#34;type&#34;:&#34;Point&#34;,&#34;coordinates&#34;:[-122.229000,40.175900]}" id="NCID0ELCDK" xlink:type="simple">40.1759°N, 122.229°W</named-content></named-content>, 73 m (22: <named-content xmlns:xlink="http://www.w3.org/1999/xlink" content-type="dwc:institutional_code" xlink:type="simple">OSAC</named-content>, <named-content xmlns:xlink="http://www.w3.org/1999/xlink" content-type="dwc:institutional_code" xlink:type="simple">CAS</named-content>, <named-content xmlns:xlink="http://www.w3.org/1999/xlink" content-type="dwc:institutional_code" xlink:type="simple">EMEC</named-content>).</p></tp:treatment-sec><tp:treatment-sec sec-type="type locality" id="SECID0E6CDK"><title>Type locality.</title><p>USA: Oregon: Benton Co., Corvallis, Willamette River, <named-content xmlns:xlink="http://www.w3.org/1999/xlink" content-type="dwc:verbatimCoordinates" xlink:type="simple"><named-content content-type="geo-json" specific-use="{&#34;type&#34;:&#34;Point&#34;,&#34;coordinates&#34;:[-123.244900,44.549100]}" id="NCID0EIDDK" xlink:type="simple">44.5491°N, 123.2449°W</named-content></named-content>.</p></tp:treatment-sec><tp:treatment-sec sec-type="Derivation of specific epithet" id="SECID0ENDDK"><title>Derivation of specific epithet.</title><p>The specific epithet is formed from the Latin word <italic>cor</italic>, meaning heart, and <italic>genoma</italic>, a modification (for easier pronunciation) of the coined word “genome”. <italic><tp:taxon-name><tp:taxon-name-part taxon-name-part-type="genus" reg="Corgenoma">Corgenoma</tp:taxon-name-part></tp:taxon-name></italic> refers to this species being the heart or current focus of genomic studies in small carabid beetles. <italic>Cor</italic>- also alludes to the type locality of Corvallis, Oregon, whose name is derived from Latin, and means “heart of the valley”. It is to be treated as a noun in apposition.</p></tp:treatment-sec><tp:treatment-sec sec-type="diagnosis" id="SECID0EAEDK"><title>Diagnosis and description.</title><p>Length (5.8–7.4). Relatively light in color compared to <italic><tp:taxon-name><tp:taxon-name-part taxon-name-part-type="genus" reg="Bembidion">B.</tp:taxon-name-part> <tp:taxon-name-part taxon-name-part-type="species" reg="transversale">transversale</tp:taxon-name-part></tp:taxon-name></italic> and <italic><tp:taxon-name><tp:taxon-name-part taxon-name-part-type="genus" reg="Bembidion">B.</tp:taxon-name-part> <tp:taxon-name-part taxon-name-part-type="species" reg="erosum">erosum</tp:taxon-name-part></tp:taxon-name></italic>, with legs and basal three antennomeres pale, testaceous or rufo-testaceous. Head and prothorax piceous, with metallic reflections, on pronotum green or aeneous, on head bluish or green. Elytra paler, with shoulders and most of the anterior half testaceous with an orange tint, bordered posteriad by a dark band (with intervals 1–3 in this region dark rufous), followed by a pale testaceous band that either extends to the apex or that is bounded posteriad by dark lateral spots which in the darkest individuals merge in the middle. Mentum with anterior lateral region as typical for a <italic><tp:taxon-name><tp:taxon-name-part taxon-name-part-type="genus" reg="Bembidion">Bembidion</tp:taxon-name-part></tp:taxon-name></italic>: triangular, large, and with anterior margin significantly anteriad of the central tooth (Fig. <xref ref-type="fig" rid="F13">13A</xref>); central tooth trapezoidal, rounded. Prothorax cordate, with more sinuate margins than <italic><tp:taxon-name><tp:taxon-name-part taxon-name-part-type="genus" reg="Bembidion">B.</tp:taxon-name-part> <tp:taxon-name-part taxon-name-part-type="species" reg="perspicuum">perspicuum</tp:taxon-name-part></tp:taxon-name></italic>, with a relatively smooth basal region, with minute punctures; pronotum without or with very faint, oblique posterolateral carina as in other members of this group. Elytral striae 1–5 complete; stria 6 distinct and strong through much of its length; stria 7 shallower, less impressed than 6, but distinct. Microsculpture of elytra very transverse, with little tendency to form meshes. Two discal setae on each elytron, close to third stria. Tip of aedeagus not abruptly curved downward (Fig. <xref ref-type="fig" rid="F14">14E, F</xref>); basal sclerotized lobe small (Fig. <xref ref-type="fig" rid="F15">15C</xref>); apex of flagellar sheath with dark area triangular (Fig. <xref ref-type="fig" rid="F16">16E, F</xref>).</p><fig id="F13" position="float" orientation="portrait"><object-id xmlns:xlink="http://www.w3.org/1999/xlink" content-type="doi" xlink:type="simple">10.3897/zookeys.1007.60012.figure13</object-id><object-id xmlns:xlink="http://www.w3.org/1999/xlink" content-type="arpha" xlink:type="simple">1A8D9246-5003-56B2-B8D5-A00F9A545E5F</object-id><label>Figure 13.</label><caption><p>Mentum of <italic><tp:taxon-name><tp:taxon-name-part taxon-name-part-type="genus" reg="Bembidion">B.</tp:taxon-name-part> <tp:taxon-name-part taxon-name-part-type="species" reg="corgenoma">corgenoma</tp:taxon-name-part></tp:taxon-name></italic> and <italic><tp:taxon-name><tp:taxon-name-part taxon-name-part-type="genus" reg="Bembidion">B.</tp:taxon-name-part> <tp:taxon-name-part taxon-name-part-type="species" reg="transversale">transversale</tp:taxon-name-part></tp:taxon-name></italic><bold>A</bold> Two specimens of <italic><tp:taxon-name><tp:taxon-name-part taxon-name-part-type="genus" reg="Bembidion">B.</tp:taxon-name-part> <tp:taxon-name-part taxon-name-part-type="species" reg="corgenoma">corgenoma</tp:taxon-name-part></tp:taxon-name></italic> from Corvallis, Oregon <bold>B</bold> Two specimens of <italic><tp:taxon-name><tp:taxon-name-part taxon-name-part-type="genus" reg="Bembidion">B.</tp:taxon-name-part> <tp:taxon-name-part taxon-name-part-type="species" reg="transversale">transversale</tp:taxon-name-part></tp:taxon-name></italic> from Hayden Lake, Idaho <bold>C</bold> Two specimens of <italic><tp:taxon-name><tp:taxon-name-part taxon-name-part-type="genus" reg="Bembidion">B.</tp:taxon-name-part> <tp:taxon-name-part taxon-name-part-type="species" reg="transversale">transversale</tp:taxon-name-part></tp:taxon-name></italic> from Wallowa State Park, Oregon <bold>D</bold> Two specimens of <italic><tp:taxon-name><tp:taxon-name-part taxon-name-part-type="genus" reg="Bembidion">B.</tp:taxon-name-part> <tp:taxon-name-part taxon-name-part-type="species" reg="transversale">transversale</tp:taxon-name-part></tp:taxon-name></italic> from Point aux Pins, Michigan.</p></caption><graphic xmlns:xlink="http://www.w3.org/1999/xlink" xlink:href="zookeys-1007-085-g013.jpg" position="float" orientation="portrait" xlink:type="simple" id="oo_492377.jpg"><uri content-type="original_file" xlink:type="simple">https://binary.pensoft.net/fig/492377</uri></graphic></fig><fig id="F14" position="float" orientation="portrait"><object-id xmlns:xlink="http://www.w3.org/1999/xlink" content-type="doi" xlink:type="simple">10.3897/zookeys.1007.60012.figure14</object-id><object-id xmlns:xlink="http://www.w3.org/1999/xlink" content-type="arpha" xlink:type="simple">BBB5C47B-58BD-5103-B342-1B9E1C0D712D</object-id><label>Figure 14.</label><caption><p>Male genitalia of <italic><tp:taxon-name><tp:taxon-name-part taxon-name-part-type="genus" reg="Bembidion">B.</tp:taxon-name-part> <tp:taxon-name-part taxon-name-part-type="species" reg="transversale">transversale</tp:taxon-name-part></tp:taxon-name></italic> subgroup <bold>A</bold><italic><tp:taxon-name><tp:taxon-name-part taxon-name-part-type="genus" reg="Bembidion">B.</tp:taxon-name-part> <tp:taxon-name-part taxon-name-part-type="species" reg="transversale">transversale</tp:taxon-name-part></tp:taxon-name></italic> (voucher DNA4219, USA: Oregon: Harney County, Banks of Silver Creek, 1379 m, <named-content xmlns:xlink="http://www.w3.org/1999/xlink" content-type="dwc:verbatimCoordinates" xlink:type="simple"><named-content content-type="geo-json" specific-use="{&#34;type&#34;:&#34;Point&#34;,&#34;coordinates&#34;:[-119.625600,43.727800]}" id="NCID0EYJDK" xlink:type="simple">43.7278°N, 119.6256°W</named-content></named-content>) <bold>B</bold><italic><tp:taxon-name><tp:taxon-name-part taxon-name-part-type="genus" reg="Bembidion">B.</tp:taxon-name-part> <tp:taxon-name-part taxon-name-part-type="species" reg="transversale">transversale</tp:taxon-name-part></tp:taxon-name></italic> (voucher DNA2161, Canada: Alberta: Lethbridge, Oldman River, 800 m, <named-content xmlns:xlink="http://www.w3.org/1999/xlink" content-type="dwc:verbatimCoordinates" xlink:type="simple"><named-content content-type="geo-json" specific-use="{&#34;type&#34;:&#34;Point&#34;,&#34;coordinates&#34;:[-112.866000,49.704300]}" id="NCID0ENKDK" xlink:type="simple">49.7043°N, 112.866°W</named-content></named-content>) <bold>C</bold><italic><tp:taxon-name><tp:taxon-name-part taxon-name-part-type="genus" reg="Bembidion">B.</tp:taxon-name-part> <tp:taxon-name-part taxon-name-part-type="species" reg="erosum">erosum</tp:taxon-name-part></tp:taxon-name></italic> (voucher DNA4033, USA: Oregon: Curry Co., Floras Creek at route 124 SE Langlois, 21 m, <named-content xmlns:xlink="http://www.w3.org/1999/xlink" content-type="dwc:verbatimCoordinates" xlink:type="simple"><named-content content-type="geo-json" specific-use="{&#34;type&#34;:&#34;Point&#34;,&#34;coordinates&#34;:[-124.425100,42.913200]}" id="NCID0ECLDK" xlink:type="simple">42.9132°N, 124.4251°W</named-content></named-content>) <bold>D</bold><italic><tp:taxon-name><tp:taxon-name-part taxon-name-part-type="genus" reg="Bembidion">B.</tp:taxon-name-part> <tp:taxon-name-part taxon-name-part-type="species" reg="erosum">erosum</tp:taxon-name-part></tp:taxon-name></italic> (voucher DNA3562, USA: California: Del Norte Co., Wilson Creek, 3 m, <named-content xmlns:xlink="http://www.w3.org/1999/xlink" content-type="dwc:verbatimCoordinates" xlink:type="simple"><named-content content-type="geo-json" specific-use="{&#34;type&#34;:&#34;Point&#34;,&#34;coordinates&#34;:[-124.100500,41.605100]}" id="NCID0EXLDK" xlink:type="simple">41.6051°N, 124.1005°W</named-content></named-content>) <bold>E</bold><italic><tp:taxon-name><tp:taxon-name-part taxon-name-part-type="genus" reg="Bembidion">B.</tp:taxon-name-part> <tp:taxon-name-part taxon-name-part-type="species" reg="corgenoma">corgenoma</tp:taxon-name-part></tp:taxon-name></italic> (voucher DNA2180, USA: California: Sonoma Co., Russian River, 3 mi NE Healdsburg) <bold>F</bold><italic><tp:taxon-name><tp:taxon-name-part taxon-name-part-type="genus" reg="Bembidion">B.</tp:taxon-name-part> <tp:taxon-name-part taxon-name-part-type="species" reg="corgenoma">corgenoma</tp:taxon-name-part></tp:taxon-name></italic> (holotype, voucher DNA5673, USA: Oregon: Benton Co., Corvallis, Willamette River, 60 m, <named-content xmlns:xlink="http://www.w3.org/1999/xlink" content-type="dwc:verbatimCoordinates" xlink:type="simple"><named-content content-type="geo-json" specific-use="{&#34;type&#34;:&#34;Point&#34;,&#34;coordinates&#34;:[-123.244900,44.549100]}" id="NCID0EZMDK" xlink:type="simple">44.5491°N, 123.2449°W</named-content></named-content>). Scale bar: 0.1 mm.</p></caption><graphic xmlns:xlink="http://www.w3.org/1999/xlink" xlink:href="zookeys-1007-085-g014.jpg" position="float" orientation="portrait" xlink:type="simple" id="oo_492378.jpg"><uri content-type="original_file" xlink:type="simple">https://binary.pensoft.net/fig/492378</uri></graphic></fig><fig id="F15" position="float" orientation="portrait"><object-id xmlns:xlink="http://www.w3.org/1999/xlink" content-type="doi" xlink:type="simple">10.3897/zookeys.1007.60012.figure15</object-id><object-id xmlns:xlink="http://www.w3.org/1999/xlink" content-type="arpha" xlink:type="simple">B421A0CC-3D9D-51AC-8600-45A7723A8E48</object-id><label>Figure 15.</label><caption><p>Basal sclerotized lobe of internal sac of male <italic><tp:taxon-name><tp:taxon-name-part taxon-name-part-type="genus" reg="Bembidion">Bembidion</tp:taxon-name-part> <tp:taxon-name-part taxon-name-part-type="species" reg="transversale">transversale</tp:taxon-name-part></tp:taxon-name></italic> group members <bold>A</bold><italic><tp:taxon-name><tp:taxon-name-part taxon-name-part-type="genus" reg="Bembidion">B.</tp:taxon-name-part> <tp:taxon-name-part taxon-name-part-type="species" reg="transversale">transversale</tp:taxon-name-part></tp:taxon-name></italic> (voucher DNA4219, USA: Oregon: Harney County, Banks of Silver Creek, 1379 m, <named-content xmlns:xlink="http://www.w3.org/1999/xlink" content-type="dwc:verbatimCoordinates" xlink:type="simple"><named-content content-type="geo-json" specific-use="{&#34;type&#34;:&#34;Point&#34;,&#34;coordinates&#34;:[-119.625600,43.727800]}" id="NCID0EGODK" xlink:type="simple">43.7278°N, 119.6256°W</named-content></named-content>) <bold>B</bold><italic><tp:taxon-name><tp:taxon-name-part taxon-name-part-type="genus" reg="Bembidion">B.</tp:taxon-name-part> <tp:taxon-name-part taxon-name-part-type="species" reg="erosum">erosum</tp:taxon-name-part></tp:taxon-name></italic> (voucher DNA4033, USA: Oregon: Curry Co., Floras Creek at route 124 SE Langlois, 21 m, <named-content xmlns:xlink="http://www.w3.org/1999/xlink" content-type="dwc:verbatimCoordinates" xlink:type="simple"><named-content content-type="geo-json" specific-use="{&#34;type&#34;:&#34;Point&#34;,&#34;coordinates&#34;:[-124.425100,42.913200]}" id="NCID0E2ODK" xlink:type="simple">42.9132°N, 124.4251°W</named-content></named-content>) <bold>C</bold><italic><tp:taxon-name><tp:taxon-name-part taxon-name-part-type="genus" reg="Bembidion">B.</tp:taxon-name-part> <tp:taxon-name-part taxon-name-part-type="species" reg="corgenoma">corgenoma</tp:taxon-name-part></tp:taxon-name></italic> (voucher DNA2180, USA: California: Sonoma Co., Russian River, 3 mi NE Healdsburg). Scale bar: 0.1 mm.</p></caption><graphic xmlns:xlink="http://www.w3.org/1999/xlink" xlink:href="zookeys-1007-085-g015.jpg" position="float" orientation="portrait" xlink:type="simple" id="oo_492379.jpg"><uri content-type="original_file" xlink:type="simple">https://binary.pensoft.net/fig/492379</uri></graphic></fig></tp:treatment-sec><tp:treatment-sec sec-type="description" id="SECID0ESPDK"><title>Additional characteristics.</title><p>Diploid chromosome number 24, with 11 pairs of autosomes and an XY/XX sex chromosome system (<xref ref-type="bibr" rid="B42">Pflug, et al. 2020</xref>). Genome size (1C), as measured by flow cytometry, 2118 Mb in males and 2193 Mb in females (<xref ref-type="bibr" rid="B42">Pflug, et al. 2020</xref>). Most specimens with singleton (non-conjugated) sperm (<xref ref-type="bibr" rid="B9">Gómez and Maddison 2020</xref>).</p></tp:treatment-sec><tp:treatment-sec sec-type="Available genomic and transcriptomic data" id="SECID0EEQDK"><title>Available genomic and transcriptomic data.</title><p>Transcriptomic data for one specimen is available on NCBI’s Sequence Read Archive at accession SRR8801541, and genomic data of four specimens at accessions SRR8518612, SRR8518625, SRR8518626, and SRR8518631 (<xref ref-type="bibr" rid="B42">Pflug, et al. 2020</xref>).</p></tp:treatment-sec><tp:treatment-sec sec-type="notes" id="SECID0EOQDK"><title>Notes.</title><p>This species was called <italic><tp:taxon-name><tp:taxon-name-part taxon-name-part-type="genus" reg="Bembidion">Bembidion</tp:taxon-name-part> <tp:taxon-name-part taxon-name-part-type="species" reg="haplogonum">haplogonum</tp:taxon-name-part></tp:taxon-name></italic> Chaudoir in <xref ref-type="bibr" rid="B13">Gustafson et al. (2019</xref>; <xref ref-type="bibr" rid="B14">2020</xref>), and <tp:taxon-name><tp:taxon-name-part taxon-name-part-type="genus" reg="Bembidion">B.</tp:taxon-name-part> <tp:taxon-name-part taxon-name-part-type="authority">sp.</tp:taxon-name-part> <tp:taxon-name-part taxon-name-part-type="uncertainty-rank">nr.</tp:taxon-name-part> <tp:taxon-name-part taxon-name-part-type="species" reg="transversale">transversale</tp:taxon-name-part></tp:taxon-name> in some other publications (<xref ref-type="bibr" rid="B9">Gómez and Maddison 2020</xref>; <xref ref-type="bibr" rid="B18">Kanda, et al. 2015</xref>; <xref ref-type="bibr" rid="B42">Pflug, et al. 2020</xref>).</p></tp:treatment-sec><tp:treatment-sec sec-type="distribution" id="SECID0EDSDK"><title>Geographic distribution.</title><p>This species occurs from central British Columbia south through the Willamette Valley of Oregon, the Central Valley of California, with some records in Nevada, Idaho, eastern Washington, and Montana (Fig. <xref ref-type="fig" rid="F19">19</xref>), thus overlapping with the range of <italic><tp:taxon-name><tp:taxon-name-part taxon-name-part-type="genus" reg="Bembidion">B.</tp:taxon-name-part> <tp:taxon-name-part taxon-name-part-type="species" reg="transversale">transversale</tp:taxon-name-part></tp:taxon-name></italic>.</p></tp:treatment-sec><tp:treatment-sec sec-type="Geographic variation" id="SECID0EYSDK"><title>Geographic variation.</title><p>The specimens on or close to the beaches of the Pacific Ocean appear on average slightly paler than more inland specimens.</p></tp:treatment-sec><tp:treatment-sec sec-type="habitat" id="SECID0E4SDK"><title>Habitat.</title><p>This species occurs on gravel or cobble shores of the rivers and creeks (Fig. <xref ref-type="fig" rid="F4">4</xref>), more often where the bank is relatively flat and has small amount of clay and silt mixed in with sand and gravel under the rocks. They also can be common under cobbles on the shores of small creeks on the upper portions of beaches of the Pacific Ocean.</p><fig id="F16" position="float" orientation="portrait"><object-id xmlns:xlink="http://www.w3.org/1999/xlink" content-type="doi" xlink:type="simple">10.3897/zookeys.1007.60012.figure16</object-id><object-id xmlns:xlink="http://www.w3.org/1999/xlink" content-type="arpha" xlink:type="simple">78C3E918-49AE-518D-A518-2D364A6B2A21</object-id><label>Figure 16.</label><caption><p>Central sclerite complex of <italic><tp:taxon-name><tp:taxon-name-part taxon-name-part-type="genus" reg="Bembidion">B.</tp:taxon-name-part> <tp:taxon-name-part taxon-name-part-type="species" reg="transversale">transversale</tp:taxon-name-part></tp:taxon-name></italic> subgroup <bold>A, B</bold><italic><tp:taxon-name><tp:taxon-name-part taxon-name-part-type="genus" reg="Bembidion">B.</tp:taxon-name-part> <tp:taxon-name-part taxon-name-part-type="species" reg="transversale">transversale</tp:taxon-name-part></tp:taxon-name></italic> (vouchers V101437 and V101436, USA: Michigan: Port aux Pins, Bois Blanc Isl.) <bold>C, D</bold><italic><tp:taxon-name><tp:taxon-name-part taxon-name-part-type="genus" reg="Bembidion">B.</tp:taxon-name-part> <tp:taxon-name-part taxon-name-part-type="species" reg="erosum">erosum</tp:taxon-name-part></tp:taxon-name></italic> (vouchers V101440 and V101439, USA: California: Del Norte Co., Wilson Creek, 3 m, <named-content xmlns:xlink="http://www.w3.org/1999/xlink" content-type="dwc:verbatimCoordinates" xlink:type="simple"><named-content content-type="geo-json" specific-use="{&#34;type&#34;:&#34;Point&#34;,&#34;coordinates&#34;:[-124.100500,41.605100]}" id="NCID0EXUDK" xlink:type="simple">41.6051°N, 124.1005°W</named-content></named-content>) <bold>E, F</bold><italic><tp:taxon-name><tp:taxon-name-part taxon-name-part-type="genus" reg="Bembidion">B.</tp:taxon-name-part> <tp:taxon-name-part taxon-name-part-type="species" reg="corgenoma">corgenoma</tp:taxon-name-part></tp:taxon-name></italic> (vouchers V101428 and V101430, USA: Oregon: Benton Co., Corvallis, Willamette River, <named-content xmlns:xlink="http://www.w3.org/1999/xlink" content-type="dwc:verbatimCoordinates" xlink:type="simple"><named-content content-type="geo-json" specific-use="{&#34;type&#34;:&#34;Point&#34;,&#34;coordinates&#34;:[-123.242800,44.547500]}" id="NCID0EMVDK" xlink:type="simple">44.5475°N, 123.2428°W</named-content></named-content>). Scale bar: 0.1 mm.</p></caption><graphic xmlns:xlink="http://www.w3.org/1999/xlink" xlink:href="zookeys-1007-085-g016.jpg" position="float" orientation="portrait" xlink:type="simple" id="oo_492380.jpg"><uri content-type="original_file" xlink:type="simple">https://binary.pensoft.net/fig/492380</uri></graphic></fig><fig id="F17" position="float" orientation="portrait"><object-id xmlns:xlink="http://www.w3.org/1999/xlink" content-type="doi" xlink:type="simple">10.3897/zookeys.1007.60012.figure17</object-id><object-id xmlns:xlink="http://www.w3.org/1999/xlink" content-type="arpha" xlink:type="simple">58EFD07F-95BC-5D7A-91C3-720EBD35B4AE</object-id><label>Figure 17.</label><caption><p>Flagella of <italic><tp:taxon-name><tp:taxon-name-part taxon-name-part-type="genus" reg="Bembidion">B.</tp:taxon-name-part> <tp:taxon-name-part taxon-name-part-type="species" reg="transversale">transversale</tp:taxon-name-part></tp:taxon-name></italic> subgroup <bold>A, B</bold><italic><tp:taxon-name><tp:taxon-name-part taxon-name-part-type="genus" reg="Bembidion">B.</tp:taxon-name-part> <tp:taxon-name-part taxon-name-part-type="species" reg="transversale">transversale</tp:taxon-name-part></tp:taxon-name></italic> (vouchers V101438 and V101435, USA: Michigan: Port aux Pins, Bois Blanc Isl.) <bold>C, D</bold><italic><tp:taxon-name><tp:taxon-name-part taxon-name-part-type="genus" reg="Bembidion">B.</tp:taxon-name-part> <tp:taxon-name-part taxon-name-part-type="species" reg="erosum">erosum</tp:taxon-name-part></tp:taxon-name></italic> (vouchers V101442 and V101441, USA: California: Del Norte Co., Wilson Creek, 3 m, <named-content xmlns:xlink="http://www.w3.org/1999/xlink" content-type="dwc:verbatimCoordinates" xlink:type="simple"><named-content content-type="geo-json" specific-use="{&#34;type&#34;:&#34;Point&#34;,&#34;coordinates&#34;:[-124.100500,41.605100]}" id="NCID0EGXDK" xlink:type="simple">41.6051°N, 124.1005°W</named-content></named-content>) <bold>E, F</bold><italic><tp:taxon-name><tp:taxon-name-part taxon-name-part-type="genus" reg="Bembidion">B.</tp:taxon-name-part> <tp:taxon-name-part taxon-name-part-type="species" reg="corgenoma">corgenoma</tp:taxon-name-part></tp:taxon-name></italic> (vouchers V101434 and V101431, USA: Oregon: Benton Co., Corvallis, Willamette River, <named-content xmlns:xlink="http://www.w3.org/1999/xlink" content-type="dwc:verbatimCoordinates" xlink:type="simple"><named-content content-type="geo-json" specific-use="{&#34;type&#34;:&#34;Point&#34;,&#34;coordinates&#34;:[-123.242800,44.547500]}" id="NCID0E2XDK" xlink:type="simple">44.5475°N, 123.2428°W</named-content></named-content>). Scale bar: 0.1 mm.</p></caption><graphic xmlns:xlink="http://www.w3.org/1999/xlink" xlink:href="zookeys-1007-085-g017.jpg" position="float" orientation="portrait" xlink:type="simple" id="oo_492381.jpg"><uri content-type="original_file" xlink:type="simple">https://binary.pensoft.net/fig/492381</uri></graphic></fig></tp:treatment-sec><tp:treatment-sec><!--Section generated to contain objects referenced in tp:taxon-treatment.--><fig id="F19" position="float" orientation="portrait"><object-id xmlns:xlink="http://www.w3.org/1999/xlink" content-type="doi" xlink:type="simple">10.3897/zookeys.1007.60012.figure19</object-id><object-id xmlns:xlink="http://www.w3.org/1999/xlink" content-type="arpha" xlink:type="simple">064CBC1E-3D27-5958-A8B3-77DBCD8181D3</object-id><label>Figure 19.</label><caption><p>Geographic distribution of <italic><tp:taxon-name><tp:taxon-name-part taxon-name-part-type="genus" reg="Bembidion">B.</tp:taxon-name-part> <tp:taxon-name-part taxon-name-part-type="species" reg="transversale">transversale</tp:taxon-name-part></tp:taxon-name></italic> and <italic><tp:taxon-name><tp:taxon-name-part taxon-name-part-type="genus" reg="Bembidion">B.</tp:taxon-name-part> <tp:taxon-name-part taxon-name-part-type="species" reg="corgenoma">corgenoma</tp:taxon-name-part></tp:taxon-name></italic> (eastern portion of distribution of <italic><tp:taxon-name><tp:taxon-name-part taxon-name-part-type="genus" reg="Bembidion">B.</tp:taxon-name-part> <tp:taxon-name-part taxon-name-part-type="species" reg="transversale">transversale</tp:taxon-name-part></tp:taxon-name></italic> not shown).</p></caption><graphic xmlns:xlink="http://www.w3.org/1999/xlink" xlink:href="zookeys-1007-085-g019.jpg" position="float" orientation="portrait" xlink:type="simple" id="oo_492383.jpg"><uri content-type="original_file" xlink:type="simple">https://binary.pensoft.net/fig/492383</uri></graphic></fig><fig id="F4" position="float" orientation="portrait"><object-id xmlns:xlink="http://www.w3.org/1999/xlink" content-type="doi" xlink:type="simple">10.3897/zookeys.1007.60012.figure4</object-id><object-id xmlns:xlink="http://www.w3.org/1999/xlink" content-type="arpha" xlink:type="simple">23E59FBC-B405-5CD7-AFE7-730F1ADD5337</object-id><label>Figure 4.</label><caption><p>Habitats of <italic><tp:taxon-name><tp:taxon-name-part taxon-name-part-type="genus" reg="Bembidion">Bembidion</tp:taxon-name-part> <tp:taxon-name-part taxon-name-part-type="species" reg="corgenoma">corgenoma</tp:taxon-name-part></tp:taxon-name></italic><bold>A</bold> USA: Oregon: Benton Co., Corvallis, Willamette River, 60 m, <named-content xmlns:xlink="http://www.w3.org/1999/xlink" content-type="dwc:verbatimCoordinates" xlink:type="simple"><named-content content-type="geo-json" specific-use="{&#34;type&#34;:&#34;Point&#34;,&#34;coordinates&#34;:[-123.244900,44.549100]}" id="NCID0E3PAC" xlink:type="simple">44.5491°N, 123.2449°W</named-content></named-content> (type locality). <italic><tp:taxon-name><tp:taxon-name-part taxon-name-part-type="genus" reg="Bembidion">B.</tp:taxon-name-part> <tp:taxon-name-part taxon-name-part-type="species" reg="corgenoma">corgenoma</tp:taxon-name-part></tp:taxon-name></italic> and <italic><tp:taxon-name><tp:taxon-name-part taxon-name-part-type="genus" reg="Bembidion">B.</tp:taxon-name-part> <tp:taxon-name-part taxon-name-part-type="species" reg="recticolle">recticolle</tp:taxon-name-part></tp:taxon-name></italic> are both common in this habitat. <italic><tp:taxon-name><tp:taxon-name-part taxon-name-part-type="genus" reg="Bembidion">B.</tp:taxon-name-part> <tp:taxon-name-part taxon-name-part-type="species" reg="corgenoma">corgenoma</tp:taxon-name-part></tp:taxon-name></italic> is more common near the water in areas with vegetation growing nearby among the gravel and cobbles <bold>B</bold> USA: California: Del Norte Co., Wilson Creek, 3 m, <named-content xmlns:xlink="http://www.w3.org/1999/xlink" content-type="dwc:verbatimCoordinates" xlink:type="simple"><named-content content-type="geo-json" specific-use="{&#34;type&#34;:&#34;Point&#34;,&#34;coordinates&#34;:[-124.100500,41.605100]}" id="NCID0EIBAE" xlink:type="simple">41.6051°N, 124.1005°W</named-content></named-content>, habitat of <italic><tp:taxon-name><tp:taxon-name-part taxon-name-part-type="genus" reg="Bembidion">B.</tp:taxon-name-part> <tp:taxon-name-part taxon-name-part-type="species" reg="corgenoma">corgenoma</tp:taxon-name-part></tp:taxon-name></italic> and <italic><tp:taxon-name><tp:taxon-name-part taxon-name-part-type="genus" reg="Bembidion">B.</tp:taxon-name-part> <tp:taxon-name-part taxon-name-part-type="species" reg="erosum">erosum</tp:taxon-name-part></tp:taxon-name></italic>, as well as <italic><tp:taxon-name><tp:taxon-name-part taxon-name-part-type="genus" reg="Bembidion">Bembidion</tp:taxon-name-part> <tp:taxon-name-part taxon-name-part-type="species" reg="haruspex">haruspex</tp:taxon-name-part></tp:taxon-name></italic> Casey, <italic><tp:taxon-name><tp:taxon-name-part taxon-name-part-type="genus" reg="Bembidion">B.</tp:taxon-name-part> <tp:taxon-name-part taxon-name-part-type="species" reg="vandykei">vandykei</tp:taxon-name-part></tp:taxon-name></italic> Blaisdell, <italic><tp:taxon-name><tp:taxon-name-part taxon-name-part-type="genus" reg="Bembidion">B.</tp:taxon-name-part> <tp:taxon-name-part taxon-name-part-type="species" reg="curtulatum">curtulatum</tp:taxon-name-part></tp:taxon-name></italic> Casey, <italic><tp:taxon-name><tp:taxon-name-part taxon-name-part-type="genus" reg="Bembidion">B.</tp:taxon-name-part> <tp:taxon-name-part taxon-name-part-type="species" reg="platynoides">platynoides</tp:taxon-name-part></tp:taxon-name></italic> Hayward, and <italic>B incrematum</italic> LeConte.</p></caption><graphic xmlns:xlink="http://www.w3.org/1999/xlink" xlink:href="zookeys-1007-085-g004.jpg" position="float" orientation="portrait" xlink:type="simple" id="oo_492368.jpg"><uri content-type="original_file" xlink:type="simple">https://binary.pensoft.net/fig/492368</uri></graphic></fig></tp:treatment-sec><ref-list><ref id="B42"><mixed-citation xmlns:xlink="http://www.w3.org/1999/xlink" xlink:type="simple"><person-group><name name-style="western"><surname>Pflug</surname><given-names>JM</given-names></name><name name-style="western"><surname>Holmes</surname><given-names>VR</given-names></name><name name-style="western"><surname>Burrus</surname><given-names>C</given-names></name><name name-style="western"><surname>Johnston</surname><given-names>JS</given-names></name><name name-style="western"><surname>Maddison</surname><given-names>DR</given-names></name></person-group> (<year>2020</year>) Measuring genome sizes using read-depth, k-mers, and flow cytometry: methodological comparisons in beetles (<tp:taxon-name><tp:taxon-name-part taxon-name-part-type="order">Coleoptera</tp:taxon-name-part></tp:taxon-name>). G3: Genes, Genomes, Genetics 10: 3047–3060. <ext-link xlink:type="simple" ext-link-type="doi" xlink:href="10.1534/g3.120.401028">https://doi.org/10.1534/g3.120.401028</ext-link></mixed-citation></ref><ref id="B9"><mixed-citation xmlns:xlink="http://www.w3.org/1999/xlink" xlink:type="simple"><person-group><name name-style="western"><surname>Gómez</surname><given-names>RA</given-names></name><name name-style="western"><surname>Maddison</surname><given-names>DR</given-names></name></person-group> (<year>2020</year>) <article-title>Novelty and emergent patterns in sperm: Morphological diversity and evolution of spermatozoa and sperm conjugation in ground beetles (<tp:taxon-name><tp:taxon-name-part taxon-name-part-type="order">Coleoptera</tp:taxon-name-part></tp:taxon-name>: <tp:taxon-name><tp:taxon-name-part taxon-name-part-type="family">Carabidae</tp:taxon-name-part></tp:taxon-name>).</article-title><source>Journal of Morphology</source><volume>281</volume>: <fpage>862</fpage>–<lpage>892</lpage>. <ext-link xlink:type="simple" ext-link-type="doi" xlink:href="10.1002/jmor.21144">https://doi.org/10.1002/jmor.21144</ext-link></mixed-citation></ref><ref id="B13"><mixed-citation xmlns:xlink="http://www.w3.org/1999/xlink" xlink:type="simple"><person-group><name name-style="western"><surname>Gustafson</surname><given-names>GT</given-names></name><name name-style="western"><surname>Alexander</surname><given-names>A</given-names></name><name name-style="western"><surname>Sproul</surname><given-names>JS</given-names></name><name name-style="western"><surname>Pflug</surname><given-names>JM</given-names></name><name name-style="western"><surname>Maddison</surname><given-names>DR</given-names></name><name name-style="western"><surname>Short</surname><given-names>AEZ</given-names></name></person-group> (<year>2019</year>) <article-title>Ultraconserved element (UCE) probe set design: Base genome and initial design parameters critical for optimization.</article-title><source>Ecology and evolution</source><volume>9</volume>: <fpage>6933</fpage>–<lpage>6948</lpage>. <ext-link xlink:type="simple" ext-link-type="doi" xlink:href="10.1002/ece3.5260">https://doi.org/10.1002/ece3.5260</ext-link></mixed-citation></ref><ref id="B14"><mixed-citation xmlns:xlink="http://www.w3.org/1999/xlink" xlink:type="simple"><person-group><name name-style="western"><surname>Gustafson</surname><given-names>GT</given-names></name><name name-style="western"><surname>Baca</surname><given-names>SM</given-names></name><name name-style="western"><surname>Alexander</surname><given-names>AM</given-names></name><name name-style="western"><surname>Short</surname><given-names>AEZ</given-names></name></person-group> (<year>2020</year>) <article-title>Phylogenomic analysis of the beetle suborder <tp:taxon-name><tp:taxon-name-part taxon-name-part-type="suborder">Adephaga</tp:taxon-name-part></tp:taxon-name> with comparison of tailored and generalized ultraconserved element probe performance.</article-title><source>Systematic Entomology</source><volume>45</volume>: <fpage>552</fpage>–<lpage>570</lpage>. <ext-link xlink:type="simple" ext-link-type="doi" xlink:href="10.1111/syen.12413">https://doi.org/10.1111/syen.12413</ext-link></mixed-citation></ref><ref id="B18"><mixed-citation xmlns:xlink="http://www.w3.org/1999/xlink" xlink:type="simple"><person-group><name name-style="western"><surname>Kanda</surname><given-names>K</given-names></name><name name-style="western"><surname>Pflug</surname><given-names>JM</given-names></name><name name-style="western"><surname>Sproul</surname><given-names>JS</given-names></name><name name-style="western"><surname>Dasenko</surname><given-names>MA</given-names></name><name name-style="western"><surname>Maddison</surname><given-names>DR</given-names></name></person-group> (<year>2015</year>) Successful recovery of nuclear protein-coding genes from small insects in museums using Illumina sequencing. PLoS ONE 10: e0143929. <ext-link xlink:type="simple" ext-link-type="doi" xlink:href="10.1371/journal.pone.0143929">https://doi.org/10.1371/journal.pone.0143929</ext-link></mixed-citation></ref></ref-list></tp:taxon-treatment>
