# Supplementary material for: Shards, sequences, and shorelines: two new species of Bembidion from North America (Coleoptera, Carabidae)
Source: Zookeys. 2020 Dec 30;1007:85–128. doi: 10.3897/zookeys.1007.60012 (PMC7788075; doi:10.3897/zookeys.1007.60012)
Supplement: XML Treatment for Bembidion perspicuum [file zookeys.1007.60012-treatment6.xml]

<!DOCTYPE tp:taxon-treatment
  PUBLIC "-//TaxonX//DTD Taxonomic Treatment Publishing DTD v0 20100105//EN" "tax-treatment-NSO.dtd">
<tp:taxon-treatment xmlns:tp="http://www.plazi.org/taxpub"><tp:treatment-meta><kwd-group><label>Taxon classification</label><kwd><named-content xmlns:xlink="http://www.w3.org/1999/xlink" content-type="kingdom">Animalia</named-content></kwd><kwd><named-content xmlns:xlink="http://www.w3.org/1999/xlink" content-type="order">Coleoptera</named-content></kwd><kwd><named-content xmlns:xlink="http://www.w3.org/1999/xlink" content-type="family">Carabidae</named-content></kwd></kwd-group><mixed-citation publication-type="journal"><person-group><name><surname>Maddison</surname><given-names>David R.</given-names></name></person-group><article-title>Shards, sequences, and shorelines: two new species of <italic><tp:taxon-name><tp:taxon-name-part taxon-name-part-type="genus" reg="Bembidion">Bembidion</tp:taxon-name-part></tp:taxon-name></italic> from North America (<tp:taxon-name><tp:taxon-name-part taxon-name-part-type="order">Coleoptera</tp:taxon-name-part></tp:taxon-name>, <tp:taxon-name><tp:taxon-name-part taxon-name-part-type="family">Carabidae</tp:taxon-name-part></tp:taxon-name>)</article-title><source>Zookeys</source><day>30</day><month>12</month><year>2020</year><volume>1007</volume><fpage>85</fpage><lpage>128</lpage><pub-id pub-id-type="doi">10.3897/zookeys.1007.60012</pub-id></mixed-citation></tp:treatment-meta><tp:nomenclature><tp:taxon-name><object-id xmlns:xlink="http://www.w3.org/1999/xlink" content-type="arpha" xlink:type="simple">1E9155FF-00E0-54AE-95E0-60855C93F339</object-id>
              <tp:taxon-name-part taxon-name-part-type="genus" reg="Bembidion">Bembidion</tp:taxon-name-part>
              <tp:taxon-name-part taxon-name-part-type="species" reg="perspicuum">perspicuum</tp:taxon-name-part>
            </tp:taxon-name><tp:taxon-authority>(LeConte, 1848)</tp:taxon-authority><tp:nomenclature-citation-list><tp:nomenclature-citation><tp:taxon-name>
                  <tp:taxon-name-part taxon-name-part-type="genus" reg="Ochthedromus">Ochthedromus</tp:taxon-name-part> <tp:taxon-name-part taxon-name-part-type="species" reg="perspicuus">perspicuus</tp:taxon-name-part></tp:taxon-name><comment>LeConte, 1848: 466. Holotype male, in <named-content xmlns:xlink="http://www.w3.org/1999/xlink" content-type="dwc:institutional_code" xlink:type="simple">MCZ</named-content> (type number 5510), external structure and aedeagus examined. Type locality “Rocky Mountains”.</comment></tp:nomenclature-citation><tp:nomenclature-citation><tp:taxon-name>
                  <tp:taxon-name-part taxon-name-part-type="genus" reg="Ochthedromus">Ochthedromus</tp:taxon-name-part> <tp:taxon-name-part taxon-name-part-type="species" reg="mannerheimii">mannerheimii</tp:taxon-name-part></tp:taxon-name><comment>LeConte, 1852:190. Lectotype female, designated by <xref ref-type="bibr" rid="B37">Maddison and Swanson (2010)</xref>, in <named-content xmlns:xlink="http://www.w3.org/1999/xlink" content-type="dwc:institutional_code" xlink:type="simple">MCZ</named-content> (type number 35571). Type locality San Diego, California. Although a male in the same unit tray as the lectotype is, by genitalic characters, a member of <tp:taxon-name><tp:taxon-name-part taxon-name-part-type="genus" reg="Bembidion">Bembidion</tp:taxon-name-part> <tp:taxon-name-part taxon-name-part-type="species" reg="corgenoma">corgenoma</tp:taxon-name-part></tp:taxon-name>, I am uncertain about the lectotype. The almost complete absence of the seventh stria and the pronotal shape suggests <tp:taxon-name><tp:taxon-name-part taxon-name-part-type="genus" reg="Bembidion">Bembidion</tp:taxon-name-part> <tp:taxon-name-part taxon-name-part-type="species" reg="perspicuum">perspicuum</tp:taxon-name-part></tp:taxon-name>, but the base of the pronotum is not as punctured as typical for that species. I tentatively place it as a synonym of <tp:taxon-name><tp:taxon-name-part taxon-name-part-type="genus" reg="Bembidion">Bembidion</tp:taxon-name-part> <tp:taxon-name-part taxon-name-part-type="species" reg="perspicuum">perspicuum</tp:taxon-name-part></tp:taxon-name>. However, as <tp:taxon-name><tp:taxon-name-part taxon-name-part-type="genus" reg="Bembidion">Bembidion</tp:taxon-name-part> <tp:taxon-name-part taxon-name-part-type="species" reg="mannerheimii">mannerheimii</tp:taxon-name-part></tp:taxon-name> LeConte, 1852, is a junior homonym of <tp:taxon-name><tp:taxon-name-part taxon-name-part-type="genus" reg="Bembidion">Bembidion</tp:taxon-name-part> <tp:taxon-name-part taxon-name-part-type="species" reg="mannerheimii">mannerheimii</tp:taxon-name-part></tp:taxon-name> Sahlberg, 1827, this name is unavailable in any event.</comment></tp:nomenclature-citation><tp:nomenclature-citation><tp:taxon-name>
                  <tp:taxon-name-part taxon-name-part-type="genus" reg="Bembidium">Bembidium</tp:taxon-name-part> <tp:taxon-name-part taxon-name-part-type="species" reg="haplogonum">haplogonum</tp:taxon-name-part></tp:taxon-name><comment>Chaudoir, 1868: 241. Neotype male, in <named-content xmlns:xlink="http://www.w3.org/1999/xlink" content-type="dwc:institutional_code" xlink:type="simple">MNHN</named-content>, here designated, labeled “USA: California: Lake Co., North Branch Cache Creek at hwy 20, 305 m <named-content xmlns:xlink="http://www.w3.org/1999/xlink" content-type="dwc:verbatimCoordinates" xlink:type="simple"><named-content content-type="geo-json" specific-use="{&#34;type&#34;:&#34;Point&#34;,&#34;coordinates&#34;:[-122.540000,38.988100]}" id="NCID0EY3DK" xlink:type="simple">38.9881°N, 122.54°W</named-content></named-content>, 5.viii.2010. DRM 10.090. K.W. Will &amp; D.R. Maddison”, “David R. Maddison DNA5681 DNA Voucher” [pale green paper], “NEOTYPE <tp:taxon-name><tp:taxon-name-part taxon-name-part-type="genus" reg="Bembidium">Bembidium</tp:taxon-name-part> <tp:taxon-name-part taxon-name-part-type="species" reg="haplogonum">haplogonum</tp:taxon-name-part></tp:taxon-name> Chaudoir designated D.R. Maddison” [partly handwritten, on white paper, bordered by red lines]. Genitalia mounted in Euparal in between coverslips pinned with specimen; extracted DNA stored separately. GenBank accession numbers for DNA sequences of the neotype are MW151478, MW151506, and MW151563. Details about the choice of neotype are provided below.</comment></tp:nomenclature-citation><tp:nomenclature-citation><tp:taxon-name>
                  <tp:taxon-name-part taxon-name-part-type="genus" reg="Bembidion">Bembidion</tp:taxon-name-part> <tp:taxon-name-part taxon-name-part-type="species" reg="acomanum">acomanum</tp:taxon-name-part></tp:taxon-name><comment>Casey, 1918: 59. Lectotype female, designated by <xref ref-type="bibr" rid="B23">Lindroth (1975)</xref>, in <named-content xmlns:xlink="http://www.w3.org/1999/xlink" content-type="dwc:institutional_code" xlink:type="simple">USNM</named-content> (type number 36916), examined. Type locality Jemez Springs, New Mexico (<xref ref-type="bibr" rid="B23">Lindroth 1975</xref>).</comment></tp:nomenclature-citation><tp:nomenclature-citation><tp:taxon-name>
                  <tp:taxon-name-part taxon-name-part-type="genus" reg="Bembidion">Bembidion</tp:taxon-name-part> <tp:taxon-name-part taxon-name-part-type="species" reg="excursum">excursum</tp:taxon-name-part></tp:taxon-name><comment>Casey, 1918: 59. Holotype female, in <named-content xmlns:xlink="http://www.w3.org/1999/xlink" content-type="dwc:institutional_code" xlink:type="simple">USNM</named-content> (type number 36915), examined. Type locality Tucson, Arizona.</comment></tp:nomenclature-citation><tp:nomenclature-citation><tp:taxon-name>
                  <tp:taxon-name-part taxon-name-part-type="genus" reg="Bembidion">Bembidion</tp:taxon-name-part> <tp:taxon-name-part taxon-name-part-type="species" reg="tuolumne">tuolumne</tp:taxon-name-part></tp:taxon-name><comment>Casey, 1924:30. Lectotype male, designated by <xref ref-type="bibr" rid="B23">Lindroth (1975)</xref>, in <named-content xmlns:xlink="http://www.w3.org/1999/xlink" content-type="dwc:institutional_code" xlink:type="simple">USNM</named-content> (type number 36917), external structure and aedeagus examined. In <xref ref-type="bibr" rid="B37">Maddison and Swanson (2010)</xref>, this was treated as tentatively a synonym of <tp:taxon-name><tp:taxon-name-part taxon-name-part-type="genus" reg="Bembidion">B.</tp:taxon-name-part> <tp:taxon-name-part taxon-name-part-type="species" reg="transversale">transversale</tp:taxon-name-part></tp:taxon-name>. Further examination of the lectotype, including of its genitalia, reveal that this is a specimen of <tp:taxon-name><tp:taxon-name-part taxon-name-part-type="genus" reg="Bembidion">B.</tp:taxon-name-part> <tp:taxon-name-part taxon-name-part-type="species" reg="perspicuum">perspicuum</tp:taxon-name-part></tp:taxon-name>. Type locality Tuolumne, California.</comment></tp:nomenclature-citation></tp:nomenclature-citation-list></tp:nomenclature><tp:treatment-sec sec-type="Designation of a neotype for Bembidium haplogonum Chaudoir" id="SECID0EBAEK"><title>Designation of a neotype for <italic><tp:taxon-name><tp:taxon-name-part taxon-name-part-type="genus" reg="Bembidium">Bembidium</tp:taxon-name-part> <tp:taxon-name-part taxon-name-part-type="species" reg="haplogonum">haplogonum</tp:taxon-name-part></tp:taxon-name></italic> Chaudoir.</title><p><xref ref-type="bibr" rid="B22">Lindroth (1963</xref>: 341) could not find the original type series for <italic><tp:taxon-name><tp:taxon-name-part taxon-name-part-type="genus" reg="Bembidium">Bembidium</tp:taxon-name-part> <tp:taxon-name-part taxon-name-part-type="species" reg="haplogonum">haplogonum</tp:taxon-name-part></tp:taxon-name></italic> Chaudoir in the <named-content xmlns:xlink="http://www.w3.org/1999/xlink" content-type="dwc:institutional_code" xlink:type="simple">MNHN</named-content>. Thierry Deuve and David Kavanaugh have both searched for it, and could not find it in the Chaudoir collection, although other specimens were found that had been collected in California by Pierre Joseph Michel Lorquin. As the original type series is presumed lost, I here designate a neotype.</p><p><xref ref-type="bibr" rid="B7">Chaudoir’s (1868)</xref> description of <italic><tp:taxon-name><tp:taxon-name-part taxon-name-part-type="genus" reg="Bembidium">Bembidium</tp:taxon-name-part> <tp:taxon-name-part taxon-name-part-type="species" reg="haplogonum">haplogonum</tp:taxon-name-part></tp:taxon-name></italic> is detailed enough to make determination of the species he was describing clear. In his description, the large size (8 mm) and absence of a carina near the hind angle of the prothorax could only apply (within California, the type locality) to a member of the <italic><tp:taxon-name><tp:taxon-name-part taxon-name-part-type="genus" reg="Bembidion">B.</tp:taxon-name-part> <tp:taxon-name-part taxon-name-part-type="species" reg="transversale">transversale</tp:taxon-name-part></tp:taxon-name></italic> group. The color pattern of the elytra (“<italic>sur les élytres, une petite tache au milieu du bord antérieur de chacune, et une bande transversale un peu arquée aux trois quarts, d’un jaune testacé pâle, peu distinctes, surtout la tache basale</italic>”, which translates to “on the elytra, a small spot on the front edge of each, and a slightly curved transverse band at three-quarters, of a pale testaceous yellow, indistinct, especially the basal spot”) can only apply to some specimens of <italic><tp:taxon-name><tp:taxon-name-part taxon-name-part-type="genus" reg="Bembidion">B.</tp:taxon-name-part> <tp:taxon-name-part taxon-name-part-type="species" reg="erosum">erosum</tp:taxon-name-part></tp:taxon-name></italic>, <italic><tp:taxon-name><tp:taxon-name-part taxon-name-part-type="genus" reg="Bembidion">B.</tp:taxon-name-part> <tp:taxon-name-part taxon-name-part-type="species" reg="lugubre">lugubre</tp:taxon-name-part></tp:taxon-name></italic>, or the northern, dark form of <italic><tp:taxon-name><tp:taxon-name-part taxon-name-part-type="genus" reg="Bembidion">B.</tp:taxon-name-part> <tp:taxon-name-part taxon-name-part-type="species" reg="perspicuum">perspicuum</tp:taxon-name-part></tp:taxon-name></italic> (Fig. <xref ref-type="fig" rid="F11">11E</xref>), as the other species in California have the entire basal third to half of the elytra pale. The description of the appendages as having the first 3.5 antennomeres, palps, and legs all pale yellow eliminates <italic><tp:taxon-name><tp:taxon-name-part taxon-name-part-type="genus" reg="Bembidion">B.</tp:taxon-name-part> <tp:taxon-name-part taxon-name-part-type="species" reg="erosum">erosum</tp:taxon-name-part></tp:taxon-name></italic>, as the palps, femur, and antennomeres 2–11 are dark in California specimens of that species. I have seen no specimens of <italic><tp:taxon-name><tp:taxon-name-part taxon-name-part-type="genus" reg="Bembidion">B.</tp:taxon-name-part> <tp:taxon-name-part taxon-name-part-type="species" reg="lugubre">lugubre</tp:taxon-name-part></tp:taxon-name></italic> with an isolated small spot on the front edge of each elytron; the only specimens that have a pale area in the basal half of the elytra have the entire sides and basal regions of the elytra a pale rufous, with a darker disc; this paler form of <italic><tp:taxon-name><tp:taxon-name-part taxon-name-part-type="genus" reg="Bembidion">B.</tp:taxon-name-part> <tp:taxon-name-part taxon-name-part-type="species" reg="lugubre">lugubre</tp:taxon-name-part></tp:taxon-name></italic> occurs north of Los Angeles in California. The metallic coloration of the pronotum (“<italic>Le dessus d’un vert brillant un peu cuivreux</italic>”) is characteristic of <italic><tp:taxon-name><tp:taxon-name-part taxon-name-part-type="genus" reg="Bembidion">B.</tp:taxon-name-part> <tp:taxon-name-part taxon-name-part-type="species" reg="perspicuum">perspicuum</tp:taxon-name-part></tp:taxon-name></italic>, but not <italic><tp:taxon-name><tp:taxon-name-part taxon-name-part-type="genus" reg="Bembidion">B.</tp:taxon-name-part> <tp:taxon-name-part taxon-name-part-type="species" reg="lugubre">lugubre</tp:taxon-name-part></tp:taxon-name></italic>; the latter has no metallic sheen in any specimens I have seen from California, and in only very few individuals elsewhere. The flatter prothorax with less rounded sides and a wider lateral gutter is also distinctive of <italic><tp:taxon-name><tp:taxon-name-part taxon-name-part-type="genus" reg="Bembidion">B.</tp:taxon-name-part> <tp:taxon-name-part taxon-name-part-type="species" reg="perspicuum">perspicuum</tp:taxon-name-part></tp:taxon-name></italic> relative to all three other species from California (<italic><tp:taxon-name><tp:taxon-name-part taxon-name-part-type="genus" reg="Bembidion">B.</tp:taxon-name-part> <tp:taxon-name-part taxon-name-part-type="species" reg="erosum">erosum</tp:taxon-name-part></tp:taxon-name></italic>, <italic><tp:taxon-name><tp:taxon-name-part taxon-name-part-type="genus" reg="Bembidion">B.</tp:taxon-name-part> <tp:taxon-name-part taxon-name-part-type="species" reg="lugubre">lugubre</tp:taxon-name-part></tp:taxon-name></italic>, and <italic><tp:taxon-name><tp:taxon-name-part taxon-name-part-type="genus" reg="Bembidion">B.</tp:taxon-name-part> <tp:taxon-name-part taxon-name-part-type="species" reg="corgenoma">corgenoma</tp:taxon-name-part></tp:taxon-name></italic>), as is the distinctly punctured pronotal base (“<italic>distinctement ponctué tout le long de la base</italic>”). The large size (8 mm) is more characteristic of <italic><tp:taxon-name><tp:taxon-name-part taxon-name-part-type="genus" reg="Bembidion">B.</tp:taxon-name-part> <tp:taxon-name-part taxon-name-part-type="species" reg="perspicuum">perspicuum</tp:taxon-name-part></tp:taxon-name></italic>; I have seen no specimens of <italic><tp:taxon-name><tp:taxon-name-part taxon-name-part-type="genus" reg="Bembidion">B.</tp:taxon-name-part> <tp:taxon-name-part taxon-name-part-type="species" reg="corgenoma">corgenoma</tp:taxon-name-part></tp:taxon-name></italic> longer than 7.5 mm, but have seen specimens of <italic><tp:taxon-name><tp:taxon-name-part taxon-name-part-type="genus" reg="Bembidion">B.</tp:taxon-name-part> <tp:taxon-name-part taxon-name-part-type="species" reg="perspicuum">perspicuum</tp:taxon-name-part></tp:taxon-name></italic> that are 7.9 mm in length, and specimens of <italic><tp:taxon-name><tp:taxon-name-part taxon-name-part-type="genus" reg="Bembidion">B.</tp:taxon-name-part> <tp:taxon-name-part taxon-name-part-type="species" reg="perspicuum">perspicuum</tp:taxon-name-part></tp:taxon-name></italic> are, in general, larger than those of <italic><tp:taxon-name><tp:taxon-name-part taxon-name-part-type="genus" reg="Bembidion">B.</tp:taxon-name-part> <tp:taxon-name-part taxon-name-part-type="species" reg="corgenoma">corgenoma</tp:taxon-name-part></tp:taxon-name></italic>. Finally, the virtual absence of the seventh elytral stria is characteristic of <italic><tp:taxon-name><tp:taxon-name-part taxon-name-part-type="genus" reg="Bembidion">B.</tp:taxon-name-part> <tp:taxon-name-part taxon-name-part-type="species" reg="perspicuum">perspicuum</tp:taxon-name-part></tp:taxon-name></italic> relative to <italic><tp:taxon-name><tp:taxon-name-part taxon-name-part-type="genus" reg="Bembidion">B.</tp:taxon-name-part> <tp:taxon-name-part taxon-name-part-type="species" reg="corgenoma">corgenoma</tp:taxon-name-part></tp:taxon-name></italic>. As Lorquin travelled extensively in areas where the dark form of <italic><tp:taxon-name><tp:taxon-name-part taxon-name-part-type="genus" reg="Bembidion">B.</tp:taxon-name-part> <tp:taxon-name-part taxon-name-part-type="species" reg="perspicuum">perspicuum</tp:taxon-name-part></tp:taxon-name></italic> occurs (<xref ref-type="bibr" rid="B12">Grinnell 1904</xref>), it is certainly reasonable that a specimen of that form could have been seen by Chaudoir.</p><p>My early interpretations of Chaudoir’s descriptions were in error, and led me to believe that Chaudoir’s specimen was a member of what I here call <italic><tp:taxon-name><tp:taxon-name-part taxon-name-part-type="genus" reg="Bembidion">Bembidion</tp:taxon-name-part> <tp:taxon-name-part taxon-name-part-type="species" reg="corgenoma">corgenoma</tp:taxon-name-part></tp:taxon-name></italic>; that mistake led me to call the species studied in <xref ref-type="bibr" rid="B13">Gustafson et al. (2019)</xref><italic><tp:taxon-name><tp:taxon-name-part taxon-name-part-type="genus" reg="Bembidion">Bembidion</tp:taxon-name-part> <tp:taxon-name-part taxon-name-part-type="species" reg="haplogonum">haplogonum</tp:taxon-name-part></tp:taxon-name></italic>. As a correct reading of the original description shows that <italic><tp:taxon-name><tp:taxon-name-part taxon-name-part-type="genus" reg="Bembidium">Bembidium</tp:taxon-name-part> <tp:taxon-name-part taxon-name-part-type="species" reg="haplogonum">haplogonum</tp:taxon-name-part></tp:taxon-name></italic> refers to the dark form of <italic><tp:taxon-name><tp:taxon-name-part taxon-name-part-type="genus" reg="Bembidion">B.</tp:taxon-name-part> <tp:taxon-name-part taxon-name-part-type="species" reg="perspicuum">perspicuum</tp:taxon-name-part></tp:taxon-name></italic>, I have designated a specimen from northern California with a color pattern matching Chaudoir’s description as the neotype (shown in Fig. <xref ref-type="fig" rid="F11">11E</xref>).</p></tp:treatment-sec><tp:treatment-sec sec-type="diagnosis" id="SECID0ENLEK"><title>Diagnosis and geographic distribution.</title><p>Adults of this species are large, and have a pronotum that is flatter than in other members of the group, with less rounded sides, and with the basal region more evidently punctate (<xref ref-type="bibr" rid="B37">Maddison and Swanson 2010</xref>: fig. 4). At least antennomeres 4–11 infuscated. Specimens from most areas are relatively pale (Fig. <xref ref-type="fig" rid="F11">11D</xref>), with the front half of the elytra pale, but specimens from northern California and Oregon are much darker (Fig. <xref ref-type="fig" rid="F11">11E</xref>), with only elytral apices being pale. Aedeagal characterс are described in <xref ref-type="bibr" rid="B37">Maddison and Swanson (2010)</xref>. This species is known from Texas, Kansas, Colorado, New Mexico, Arizona, Utah, Nevada, California, and Oregon.</p></tp:treatment-sec><tp:treatment-sec><!--Section generated to contain objects referenced in tp:taxon-treatment.--><fig id="F11" position="float" orientation="portrait"><object-id xmlns:xlink="http://www.w3.org/1999/xlink" content-type="doi" xlink:type="simple">10.3897/zookeys.1007.60012.figure11</object-id><object-id xmlns:xlink="http://www.w3.org/1999/xlink" content-type="arpha" xlink:type="simple">10235FAF-32A7-5DB7-9EE1-5C9E5936F128</object-id><label>Figure 11.</label><caption><p>Adult males of <italic><tp:taxon-name><tp:taxon-name-part taxon-name-part-type="genus" reg="Bembidion">Bembidion</tp:taxon-name-part> <tp:taxon-name-part taxon-name-part-type="species" reg="transversale">transversale</tp:taxon-name-part></tp:taxon-name></italic> subgroup members <bold>A</bold><italic><tp:taxon-name><tp:taxon-name-part taxon-name-part-type="genus" reg="Bembidion">B.</tp:taxon-name-part> <tp:taxon-name-part taxon-name-part-type="species" reg="transversale">transversale</tp:taxon-name-part></tp:taxon-name></italic> (voucher V101454, Canada: Alberta: Burbank, junction of Red Deer and Blindman Rivers, <named-content xmlns:xlink="http://www.w3.org/1999/xlink" content-type="dwc:verbatimCoordinates" xlink:type="simple"><named-content content-type="geo-json" specific-use="{&#34;type&#34;:&#34;Point&#34;,&#34;coordinates&#34;:[-113.755600,52.354200]}" id="NCID0E6QCK" xlink:type="simple">52.3542°N, 113.7556°W</named-content></named-content>) <bold>B</bold><italic><tp:taxon-name><tp:taxon-name-part taxon-name-part-type="genus" reg="Bembidion">B.</tp:taxon-name-part> <tp:taxon-name-part taxon-name-part-type="species" reg="erosum">erosum</tp:taxon-name-part></tp:taxon-name></italic> (voucher V101453, USA: California: Del Norte Co., Wilson Creek, 3 m, <named-content xmlns:xlink="http://www.w3.org/1999/xlink" content-type="dwc:verbatimCoordinates" xlink:type="simple"><named-content content-type="geo-json" specific-use="{&#34;type&#34;:&#34;Point&#34;,&#34;coordinates&#34;:[-124.100500,41.605100]}" id="NCID0EURCK" xlink:type="simple">41.6051°N, 124.1005°W</named-content></named-content>). <bold>C</bold><italic><tp:taxon-name><tp:taxon-name-part taxon-name-part-type="genus" reg="Bembidion">B.</tp:taxon-name-part> <tp:taxon-name-part taxon-name-part-type="species" reg="corgenoma">corgenoma</tp:taxon-name-part></tp:taxon-name></italic> (voucher V101452, from type locality) <bold>D</bold><italic><tp:taxon-name><tp:taxon-name-part taxon-name-part-type="genus" reg="Bembidion">B.</tp:taxon-name-part> <tp:taxon-name-part taxon-name-part-type="species" reg="perspicuum">perspicuum</tp:taxon-name-part></tp:taxon-name></italic>, light form (voucher V101461, USA: Arizona: Cochise Co., San Pedro R at Charleston, <named-content xmlns:xlink="http://www.w3.org/1999/xlink" content-type="dwc:verbatimCoordinates" xlink:type="simple"><named-content content-type="geo-json" specific-use="{&#34;type&#34;:&#34;Point&#34;,&#34;coordinates&#34;:[-110.172200,31.623900]}" id="NCID0EWSCK" xlink:type="simple">31.6239°N, 110.1722°W</named-content></named-content>) <bold>E</bold><italic><tp:taxon-name><tp:taxon-name-part taxon-name-part-type="genus" reg="Bembidion">B.</tp:taxon-name-part> <tp:taxon-name-part taxon-name-part-type="species" reg="perspicuum">perspicuum</tp:taxon-name-part></tp:taxon-name></italic>, dark form (neotype of <italic><tp:taxon-name><tp:taxon-name-part taxon-name-part-type="genus" reg="Bembidium">Bembidium</tp:taxon-name-part> <tp:taxon-name-part taxon-name-part-type="species" reg="haplogonum">haplogonum</tp:taxon-name-part></tp:taxon-name></italic> Chaudoir, USA: California: Lake Co., North Branch Cache Creek at hwy 20, 305 m <named-content xmlns:xlink="http://www.w3.org/1999/xlink" content-type="dwc:verbatimCoordinates" xlink:type="simple"><named-content content-type="geo-json" specific-use="{&#34;type&#34;:&#34;Point&#34;,&#34;coordinates&#34;:[-122.540000,38.988100]}" id="NCID0EWTCK" xlink:type="simple">38.9881°N, 122.5400°W</named-content></named-content>) <bold>F</bold><italic><tp:taxon-name><tp:taxon-name-part taxon-name-part-type="genus" reg="Bembidion">B.</tp:taxon-name-part> <tp:taxon-name-part taxon-name-part-type="species" reg="sarpedon">sarpedon</tp:taxon-name-part></tp:taxon-name></italic> (voucher V101459, USA: Colorado: Las Animas Co., Cokedale, Reilly Canyon, <named-content xmlns:xlink="http://www.w3.org/1999/xlink" content-type="dwc:verbatimCoordinates" xlink:type="simple"><named-content content-type="geo-json" specific-use="{&#34;type&#34;:&#34;Point&#34;,&#34;coordinates&#34;:[-104.611400,37.134600]}" id="NCID0ELUCK" xlink:type="simple">37.1346°N, 104.6114°W</named-content></named-content>). Scale bar 1.0 mm.</p></caption><graphic xmlns:xlink="http://www.w3.org/1999/xlink" xlink:href="zookeys-1007-085-g011.jpg" position="float" orientation="portrait" xlink:type="simple" id="oo_492375.jpg"><uri content-type="original_file" xlink:type="simple">https://binary.pensoft.net/fig/492375</uri></graphic></fig></tp:treatment-sec><ref-list><ref id="B37"><mixed-citation xmlns:xlink="http://www.w3.org/1999/xlink" xlink:type="simple"><person-group><name name-style="western"><surname>Maddison</surname><given-names>DR</given-names></name><name name-style="western"><surname>Swanson</surname><given-names>AP</given-names></name></person-group> (<year>2010</year>) <article-title>A preliminary characterization of <italic><tp:taxon-name><tp:taxon-name-part taxon-name-part-type="genus">Bembidion</tp:taxon-name-part> <tp:taxon-name-part taxon-name-part-type="species">perspicuum</tp:taxon-name-part></tp:taxon-name></italic> LeConte, with a reclassification of related species (<tp:taxon-name><tp:taxon-name-part taxon-name-part-type="order">Coleoptera</tp:taxon-name-part></tp:taxon-name>, <tp:taxon-name><tp:taxon-name-part taxon-name-part-type="family">Carabidae</tp:taxon-name-part></tp:taxon-name>) north of México.</article-title><source>ZooKeys</source><volume>43</volume>: <fpage>15</fpage>–<lpage>31</lpage>. <ext-link xlink:type="simple" ext-link-type="doi" xlink:href="10.3897/zookeys.43.390">https://doi.org/10.3897/zookeys.43.390</ext-link></mixed-citation></ref><ref id="B23"><mixed-citation xmlns:xlink="http://www.w3.org/1999/xlink" xlink:type="simple"><person-group><name name-style="western"><surname>Lindroth</surname><given-names>CH</given-names></name></person-group> (<year>1975</year>) <article-title>Designation of holotypes and lectotypes among ground beetles (<tp:taxon-name><tp:taxon-name-part taxon-name-part-type="order">Coleoptera</tp:taxon-name-part></tp:taxon-name>, <tp:taxon-name><tp:taxon-name-part taxon-name-part-type="family">Carabidae</tp:taxon-name-part></tp:taxon-name>) described by Thomas L. Casey.</article-title><source>The Coleopterists Bulletin</source><volume>29</volume>: <fpage>109</fpage>–<lpage>147</lpage>.</mixed-citation></ref><ref id="B22"><mixed-citation xmlns:xlink="http://www.w3.org/1999/xlink" xlink:type="simple"><person-group><name name-style="western"><surname>Lindroth</surname><given-names>CH</given-names></name></person-group> (<year>1963</year>) The ground-beetles (<tp:taxon-name><tp:taxon-name-part taxon-name-part-type="family">Carabidae</tp:taxon-name-part></tp:taxon-name>, excl. <tp:taxon-name><tp:taxon-name-part taxon-name-part-type="subfamily">Cicindelinae</tp:taxon-name-part></tp:taxon-name>) of Canada and Alaska. Part 3. Opuscula Entomologica Supplementum XXIV: 201–408.</mixed-citation></ref><ref id="B7"><mixed-citation xmlns:xlink="http://www.w3.org/1999/xlink" xlink:type="simple"><person-group><name name-style="western"><surname>Chaudoir</surname><given-names>M</given-names></name></person-group> (<year>1868</year>) Observations synonymiques sur les Carabiques de l’Amérique septentrionale et descriptions d’espèces nouvelles de ce pays. Revue et Magazin de Zoologie, Series 2, 20: 239–245.</mixed-citation></ref><ref id="B12"><mixed-citation xmlns:xlink="http://www.w3.org/1999/xlink" xlink:type="simple"><person-group><name name-style="western"><surname>Grinnell</surname><given-names>F</given-names></name></person-group> (<year>1904</year>) <article-title>An early collector in California.</article-title><source>Entomological News</source><volume>15</volume>: <fpage>202</fpage>–<lpage>204</lpage>.</mixed-citation></ref><ref id="B13"><mixed-citation xmlns:xlink="http://www.w3.org/1999/xlink" xlink:type="simple"><person-group><name name-style="western"><surname>Gustafson</surname><given-names>GT</given-names></name><name name-style="western"><surname>Alexander</surname><given-names>A</given-names></name><name name-style="western"><surname>Sproul</surname><given-names>JS</given-names></name><name name-style="western"><surname>Pflug</surname><given-names>JM</given-names></name><name name-style="western"><surname>Maddison</surname><given-names>DR</given-names></name><name name-style="western"><surname>Short</surname><given-names>AEZ</given-names></name></person-group> (<year>2019</year>) <article-title>Ultraconserved element (UCE) probe set design: Base genome and initial design parameters critical for optimization.</article-title><source>Ecology and evolution</source><volume>9</volume>: <fpage>6933</fpage>–<lpage>6948</lpage>. <ext-link xlink:type="simple" ext-link-type="doi" xlink:href="10.1002/ece3.5260">https://doi.org/10.1002/ece3.5260</ext-link></mixed-citation></ref></ref-list></tp:taxon-treatment>
