# Supplementary material for: Shards, sequences, and shorelines: two new species of Bembidion from North America (Coleoptera, Carabidae)
Source: Zookeys. 2020 Dec 30;1007:85–128. doi: 10.3897/zookeys.1007.60012 (PMC7788075; doi:10.3897/zookeys.1007.60012)
Supplement: XML Treatment for Bembidion sarpedon [file zookeys.1007.60012-treatment7.xml]

<!DOCTYPE tp:taxon-treatment
  PUBLIC "-//TaxonX//DTD Taxonomic Treatment Publishing DTD v0 20100105//EN" "tax-treatment-NSO.dtd">
<tp:taxon-treatment xmlns:tp="http://www.plazi.org/taxpub"><tp:treatment-meta><kwd-group><label>Taxon classification</label><kwd><named-content xmlns:xlink="http://www.w3.org/1999/xlink" content-type="kingdom">Animalia</named-content></kwd><kwd><named-content xmlns:xlink="http://www.w3.org/1999/xlink" content-type="order">Coleoptera</named-content></kwd><kwd><named-content xmlns:xlink="http://www.w3.org/1999/xlink" content-type="family">Carabidae</named-content></kwd></kwd-group><mixed-citation publication-type="journal"><person-group><name><surname>Maddison</surname><given-names>David R.</given-names></name></person-group><article-title>Shards, sequences, and shorelines: two new species of <italic><tp:taxon-name><tp:taxon-name-part taxon-name-part-type="genus" reg="Bembidion">Bembidion</tp:taxon-name-part></tp:taxon-name></italic> from North America (<tp:taxon-name><tp:taxon-name-part taxon-name-part-type="order">Coleoptera</tp:taxon-name-part></tp:taxon-name>, <tp:taxon-name><tp:taxon-name-part taxon-name-part-type="family">Carabidae</tp:taxon-name-part></tp:taxon-name>)</article-title><source>Zookeys</source><day>30</day><month>12</month><year>2020</year><volume>1007</volume><fpage>85</fpage><lpage>128</lpage><pub-id pub-id-type="doi">10.3897/zookeys.1007.60012</pub-id></mixed-citation></tp:treatment-meta><tp:nomenclature><tp:taxon-name><object-id xmlns:xlink="http://www.w3.org/1999/xlink" content-type="arpha" xlink:type="simple">21CB526F-633B-5C12-9B17-A59B878AABAD</object-id>
              <tp:taxon-name-part taxon-name-part-type="genus" reg="Bembidion">Bembidion</tp:taxon-name-part>
              <tp:taxon-name-part taxon-name-part-type="species" reg="sarpedon">sarpedon</tp:taxon-name-part>
            </tp:taxon-name><tp:taxon-authority>Casey, 1918</tp:taxon-authority><tp:nomenclature-citation-list><tp:nomenclature-citation><tp:taxon-name>
                  <tp:taxon-name-part taxon-name-part-type="genus" reg="Bembidion">Bembidion</tp:taxon-name-part> <tp:taxon-name-part taxon-name-part-type="species" reg="sarpedon">sarpedon</tp:taxon-name-part></tp:taxon-name><comment>Casey, 1918: 58. Lectotype male, designated by <xref ref-type="bibr" rid="B23">Lindroth (1975)</xref>, in <named-content xmlns:xlink="http://www.w3.org/1999/xlink" content-type="dwc:institutional_code" xlink:type="simple">USNM</named-content> (type number 36914); external structure and aedeagus examined. Type locality Cañon City, Colorado.</comment></tp:nomenclature-citation><tp:nomenclature-citation><tp:taxon-name>
                  <tp:taxon-name-part taxon-name-part-type="genus" reg="Bembidion">Bembidion</tp:taxon-name-part> <tp:taxon-name-part taxon-name-part-type="species" reg="animatum">animatum</tp:taxon-name-part></tp:taxon-name><comment>Casey, 1918: 62. Lectotype female, designated by <xref ref-type="bibr" rid="B23">Lindroth (1975)</xref>, in <named-content xmlns:xlink="http://www.w3.org/1999/xlink" content-type="dwc:institutional_code" xlink:type="simple">USNM</named-content> (type number 36918), examined. Type locality Jemez Springs, New Mexico (<xref ref-type="bibr" rid="B23">Lindroth 1975</xref>).</comment></tp:nomenclature-citation></tp:nomenclature-citation-list></tp:nomenclature><tp:treatment-sec sec-type="diagnosis" id="SECID0EXOEK"><title>Diagnosis and geographic distribution.</title><p>Adults of this species (Fig. <xref ref-type="fig" rid="F11">11F</xref>) are the palest members of this group, with legs entirely testaceous or rufo-testaceous, with antennae gradually becoming slightly darker toward the apex, and pronotum in most specimens dark rufous as opposed to the piceous or black of other species. The dorsal surface is shinier than in other species, especially the pronotum, because of the nearly effaced microsculpture. The prothorax is moderately cordate; the elytral intervals are flatter than in related species, with small punctures in the striae. The ventral margin of the aedeagus has a slight downward bulge, and the internal sac sclerite complex of male genitalia is narrow in lateral view, with a long and thin flagellar complex. Known from New Mexico and Colorado west to Arizona and Utah, and north to Mammoth Hot Springs, Wyoming (<named-content xmlns:xlink="http://www.w3.org/1999/xlink" content-type="dwc:institutional_code" xlink:type="simple">OSAC</named-content>).</p></tp:treatment-sec><tp:treatment-sec><!--Section generated to contain objects referenced in tp:taxon-treatment.--><fig id="F11" position="float" orientation="portrait"><object-id xmlns:xlink="http://www.w3.org/1999/xlink" content-type="doi" xlink:type="simple">10.3897/zookeys.1007.60012.figure11</object-id><object-id xmlns:xlink="http://www.w3.org/1999/xlink" content-type="arpha" xlink:type="simple">10235FAF-32A7-5DB7-9EE1-5C9E5936F128</object-id><label>Figure 11.</label><caption><p>Adult males of <italic><tp:taxon-name><tp:taxon-name-part taxon-name-part-type="genus" reg="Bembidion">Bembidion</tp:taxon-name-part> <tp:taxon-name-part taxon-name-part-type="species" reg="transversale">transversale</tp:taxon-name-part></tp:taxon-name></italic> subgroup members <bold>A</bold><italic><tp:taxon-name><tp:taxon-name-part taxon-name-part-type="genus" reg="Bembidion">B.</tp:taxon-name-part> <tp:taxon-name-part taxon-name-part-type="species" reg="transversale">transversale</tp:taxon-name-part></tp:taxon-name></italic> (voucher V101454, Canada: Alberta: Burbank, junction of Red Deer and Blindman Rivers, <named-content xmlns:xlink="http://www.w3.org/1999/xlink" content-type="dwc:verbatimCoordinates" xlink:type="simple"><named-content content-type="geo-json" specific-use="{&#34;type&#34;:&#34;Point&#34;,&#34;coordinates&#34;:[-113.755600,52.354200]}" id="NCID0E6QCK" xlink:type="simple">52.3542°N, 113.7556°W</named-content></named-content>) <bold>B</bold><italic><tp:taxon-name><tp:taxon-name-part taxon-name-part-type="genus" reg="Bembidion">B.</tp:taxon-name-part> <tp:taxon-name-part taxon-name-part-type="species" reg="erosum">erosum</tp:taxon-name-part></tp:taxon-name></italic> (voucher V101453, USA: California: Del Norte Co., Wilson Creek, 3 m, <named-content xmlns:xlink="http://www.w3.org/1999/xlink" content-type="dwc:verbatimCoordinates" xlink:type="simple"><named-content content-type="geo-json" specific-use="{&#34;type&#34;:&#34;Point&#34;,&#34;coordinates&#34;:[-124.100500,41.605100]}" id="NCID0EURCK" xlink:type="simple">41.6051°N, 124.1005°W</named-content></named-content>). <bold>C</bold><italic><tp:taxon-name><tp:taxon-name-part taxon-name-part-type="genus" reg="Bembidion">B.</tp:taxon-name-part> <tp:taxon-name-part taxon-name-part-type="species" reg="corgenoma">corgenoma</tp:taxon-name-part></tp:taxon-name></italic> (voucher V101452, from type locality) <bold>D</bold><italic><tp:taxon-name><tp:taxon-name-part taxon-name-part-type="genus" reg="Bembidion">B.</tp:taxon-name-part> <tp:taxon-name-part taxon-name-part-type="species" reg="perspicuum">perspicuum</tp:taxon-name-part></tp:taxon-name></italic>, light form (voucher V101461, USA: Arizona: Cochise Co., San Pedro R at Charleston, <named-content xmlns:xlink="http://www.w3.org/1999/xlink" content-type="dwc:verbatimCoordinates" xlink:type="simple"><named-content content-type="geo-json" specific-use="{&#34;type&#34;:&#34;Point&#34;,&#34;coordinates&#34;:[-110.172200,31.623900]}" id="NCID0EWSCK" xlink:type="simple">31.6239°N, 110.1722°W</named-content></named-content>) <bold>E</bold><italic><tp:taxon-name><tp:taxon-name-part taxon-name-part-type="genus" reg="Bembidion">B.</tp:taxon-name-part> <tp:taxon-name-part taxon-name-part-type="species" reg="perspicuum">perspicuum</tp:taxon-name-part></tp:taxon-name></italic>, dark form (neotype of <italic><tp:taxon-name><tp:taxon-name-part taxon-name-part-type="genus" reg="Bembidium">Bembidium</tp:taxon-name-part> <tp:taxon-name-part taxon-name-part-type="species" reg="haplogonum">haplogonum</tp:taxon-name-part></tp:taxon-name></italic> Chaudoir, USA: California: Lake Co., North Branch Cache Creek at hwy 20, 305 m <named-content xmlns:xlink="http://www.w3.org/1999/xlink" content-type="dwc:verbatimCoordinates" xlink:type="simple"><named-content content-type="geo-json" specific-use="{&#34;type&#34;:&#34;Point&#34;,&#34;coordinates&#34;:[-122.540000,38.988100]}" id="NCID0EWTCK" xlink:type="simple">38.9881°N, 122.5400°W</named-content></named-content>) <bold>F</bold><italic><tp:taxon-name><tp:taxon-name-part taxon-name-part-type="genus" reg="Bembidion">B.</tp:taxon-name-part> <tp:taxon-name-part taxon-name-part-type="species" reg="sarpedon">sarpedon</tp:taxon-name-part></tp:taxon-name></italic> (voucher V101459, USA: Colorado: Las Animas Co., Cokedale, Reilly Canyon, <named-content xmlns:xlink="http://www.w3.org/1999/xlink" content-type="dwc:verbatimCoordinates" xlink:type="simple"><named-content content-type="geo-json" specific-use="{&#34;type&#34;:&#34;Point&#34;,&#34;coordinates&#34;:[-104.611400,37.134600]}" id="NCID0ELUCK" xlink:type="simple">37.1346°N, 104.6114°W</named-content></named-content>). Scale bar 1.0 mm.</p></caption><graphic xmlns:xlink="http://www.w3.org/1999/xlink" xlink:href="zookeys-1007-085-g011.jpg" position="float" orientation="portrait" xlink:type="simple" id="oo_492375.jpg"><uri content-type="original_file" xlink:type="simple">https://binary.pensoft.net/fig/492375</uri></graphic></fig></tp:treatment-sec><ref-list><ref id="B23"><mixed-citation xmlns:xlink="http://www.w3.org/1999/xlink" xlink:type="simple"><person-group><name name-style="western"><surname>Lindroth</surname><given-names>CH</given-names></name></person-group> (<year>1975</year>) <article-title>Designation of holotypes and lectotypes among ground beetles (<tp:taxon-name><tp:taxon-name-part taxon-name-part-type="order">Coleoptera</tp:taxon-name-part></tp:taxon-name>, <tp:taxon-name><tp:taxon-name-part taxon-name-part-type="family">Carabidae</tp:taxon-name-part></tp:taxon-name>) described by Thomas L. Casey.</article-title><source>The Coleopterists Bulletin</source><volume>29</volume>: <fpage>109</fpage>–<lpage>147</lpage>.</mixed-citation></ref></ref-list></tp:taxon-treatment>
