# Supplementary material for: Shards, sequences, and shorelines: two new species of Bembidion from North America (Coleoptera, Carabidae)
Source: Zookeys. 2020 Dec 30;1007:85–128. doi: 10.3897/zookeys.1007.60012 (PMC7788075; doi:10.3897/zookeys.1007.60012)
Supplement: Supplementary material 1 — Mesquite NEXUS file containing the DNA sequence data and resulting phylogenetic trees from maximum likelihood analyses for the subgenus Hydrium [file zookeys-1007-085-s001.nex]

#NEXUS
[written Thu Oct 22 14:07:08 PDT 2020 by Mesquite  version 3.61+ (build 934) at Davids-Computer.local/192.168.87.58]

BEGIN TAXA;
	TITLE Bembidiina_Taxa;
	DIMENSIONS NTAX=26;
	TAXLABELS
		Bembidion_cf._incisum Bembidion_dyschirinum Bembidion_lampros Bembidion_luridicorne Bembidion_properans Bembidion_obliquulum Bembidion_interventor Bembidion_nitidum Bembidion_levigatum_VA_1693 Bembidion_levigatum_IN_1255 Bembidion_levigatum_IA_1694 Bembidion_levigatum_NE_0763 Bembidion_levigatum_TX_1256 Bembidion_levigatum_TX_2343 Bembidion_mimbres_NM_0280 Bembidion_mimbres_NM_1220 Bembidion_mimbres_NM_1267 Bembidion_mimbres_NM_2118 Bembidion_mimbres_NM_2119 Bembidion_mimbres_NM_2131 Bembidion_mimbres_NM_2134 Bembidion_mimbres_NM_2135 Bembidion_mimbres_NM_1944 Bembidion_mimbres_NM_1944_seq_2 Bembidion_mimbres_NM_2117 Bembidion_mimbres_NM_2117_seq_2 
	;

END;


BEGIN CHARACTERS;
	TITLE  CAD;
	DIMENSIONS  NCHAR=811;
	FORMAT DATATYPE = DNA GAP = - MISSING = ?;
	MATRIX
	Bembidion_cf._incisum            TTTGAgcaaattttccagggtcagcacaaaaattggcagctcgatgaagagtgtgggggaagtgatggcgattgggcgaaaRttcgaggaRgcattccaaaaggcactaagAAtggtggatgaaaatgttaatggattcgatccctaTCTGCGAAAAGTGGACGATGAAGAACTCAAAGagccaACAGACAAACgaatgTTTGTTGTAGCAGCTGCATTAAAagaRggcTACACAGTTGATAAATTATACgaWttaACGAAAATAGATAGATGGTTCTTACAAAAAATGAAACACATTATTGACTATCATGATTTACTCGAACAAAAAGATCAACATAGTTTAACGTACACAGATCTGCTTAGAGCGAAACAAATTGGTTTCTCTGACAAACAAATTGCTGCATCAGTTAAAAGTACAGAACTGGCAATCAGGAAGCAAAGAGAGGAGTGTGGCGTTCTTCCATTTGTCAAACAAATTGATACTGTAGCTGCTGAGTGGCCGGCAACCACAAACTACTTATACATCACATACAACGCTTCATCTCATGATCTTGAGTTCAAAGACGAACACACAATGGTCTtaggatCTGGTGTTTAcaggatTGGTAGTTCCGTTGAgtTCGAttgGTGCGCTGTtggttGTCttcgcgaATTACGGAAACttGGTCGAAaaacaatAATGGTCaattacaatccggaaacagttagtactgactacgatatGTctgatcgtctttactttgaagaaatctcattcgaagtagttatggatatatacaacttagagaaccctgtgggcataattttatgt
	Bembidion_dyschirinum            TCTGAGCaaaTTCTccAgggtCaGCacgaagattgGCAGCTCGATGAAgAGTGTAggRgaaGTGATGGCCATTGGGAGGAAATTCGAGGAGGCaTTCCAAAAGGCACTAAGAATGGTGGATgaRaatgtcaMtgGATTCGACCCGTACCTCCGGAAAGTGGATGACGAAGAACTTAaRgAACCCACAGACAAGCGAATGTTTGTTGTAGCGGCTGCATTAAAAGCGGGCTACACAGTCGATAAACTATACGAATTGACCAAAATAGATAGATGGTTCTTRcAGAAAATGAAACATATTATTGATTATCAAaCTTTGTTGGAGAAAAAAGATCAACATAGTTTAACATacacgGATCTTCTTAGAGCGAAACAAATTGGTTTCTCtGAcAAACAAGTTGCTGCCTCGGTTAAAAGTACGGAACTTGCGaTAAGGAAAcaRMgagAAGAaTGCGGGGTTCTTCCGTTTGTCAAAcaaattgatACTGTCGCTGCAGAGTGGCCAGCCACCacRaacTACtTGTACATCACctaYaatGCTTCGTCCCAtGATCTCGAGTTCaAAGAGGAACACACAATGGTCTTGgGatcYggcGTTTACAGGATtGgcagttcggtggagttcgattgGTgcgctgttggctGTCttcgKgagttacgaaaactSggacggaagacaataatggtcaattacaatccggagacRgttagtaccgactacgacatgtctgatcgcctgtact-----------------------------------------------------------------------
	Bembidion_lampros                tctGAGCaAatTCtccAGGGTCAGCACGAAAATTGGCAGCTCGATGAAGAGTGTWgGAGAGGTGATGGCYaTTGGGAGAAAATTCGAGGAGGCATTCCAAAAGGCACTAAGAATGGTGGATGAAAATGTAAATGGATTCGACCCGTACCTCCGGAAAGTAGATGACGAAGAACTTAAAGAACCCACAGACAAAAGAATGTTCGTTGTAGCAGCTGCATTAAAAGCCGGCTACACAGTTGATAAACTATACGAATTGACCAAAATAGATAGATGGTTcYTACAGAAAATGAAGCATATTATTGATTATCAAACTTTgYtGGAGAAAAAAGATCAACAYAGTTTAACATACACAGATCTTCTCAGGGCGAAACAGATTGGTTTCTCTGATAAACAAATTGCAGCCTCRGTTAAAAGTACTGAACTTGCAATAAGGAAACAAAGGGAAGAATGCGGGGTTCTTCCGTTTGTCAAACAAATTGATACTGTCGCTGCAGAGTGGCCGGCAACCACAAACTACTTGTACATCACCTATAATGcYtCATCCCATGACCTCGAGTTCAAAGAGGAACACACAATGGTCTTAGGATCCGGTGTTTATAGGATTGGTAGTTCGGTGGAGTTCGATTGGTGYGCTGTTGGCTGCcttcgcgaRttaCGAAAACTCGGACGGAAAACAATAATGGTCAATTACAATCCGGAGACAGTCAGTACCGACTACGATATGTCTGATCGCCTATACTTtGAAGAGATCTCGTTCGAAGTGGTTATGGACATTTACAATTTGGagaaccccgtgGGCGTA---------
	Bembidion_luridicorne            TCTGAGCAAGTTCTCCAGGGTCAGCACGAAAattggcagctcgatgaagagYgtaggGGAGGTGATGGCTAttGgGAGGaaattcgagGAGGCattccaaaaggcWctaAGGATGGTGGATGAAAATGTAAATGGATTCGACCCATAcCTGCGGAAAGTAGATGACGAAGAACTTAAAGAACCCACRGACAAACGAATGTTTGTCGTRgCAGCTGCGTTAAAAGAAGGCTACACAGTTGATAAACTATACGAATTGACCAAAATAGACAGATGGTTCTTACAGAAAATGAAACACATWATTGATTATCAAACTTTRYtGGAGAAAAAAGATCAACATAGTTTAACGTACACRGATCTTCTWAGAGCGAAACAAATTGGTTTCTCTGATAAACAAATTGCTGCCTCAGTTAAAAGTACTGAACTTGCCATAMGGAARCAAAGAGAAGAATGCGGGGTTCTTCCGTTTGTCAAACAAATTGATACTGTCGCTGCAGAGTGGCCAGCAACCACAAACTACTTGTACATCACATATAATGCTTCAACCCATGATCTcgagTTCAAAGAGGAACACACCATGGTCTTAGGATCTGGTGTTTATAGGATTGGTAGTtcRgtGGAGTTCGattgGTGCGCTGTTGGTTGCCTTCgYgaaTTACGTAAACTCGGacGCAAGaccataatGGTCAattacaatCcggaaACAgttagtacSgactacgataTGTCTGAtcgYctRtacttcgaagagatctcRttcgaggtMgttatggacatttacaatTTGGAGAACCCYGTGGGCGTGATTTTATGC
	Bembidion_properans              TCTGAGCaaaTTCTCCAGGGTCAGCACGAAAATTGGCAGCTCGATGAAGAGTGTAGGAGAAGTGATGGCCATTGGGAGAAAATTCGAGGAGGCATTCCAAAAGGCACTAAGAATGGTGGATGAAAATGTAACTGGATTCGACCCGTACCTCCGGAAAGTAGATGACGAAGAACTTAAAGAACCCACAGACAAAAGAATGTTCGTTGTAGCAGCTGCATTAAaRgcRggcTACACAGTTGATAAACTATACgaRtTGACCAAAatMgaTAGATGGTTCTTACAGAAAATGAaRcATATTATTGATTATCAAACTTTGTTGGAGAAAAAAGATCAACATAGTTTAACGTACACAGATCTTCTTAGGGCGAAACAAATTGGCTTTTCTGACAAACAAATTGCAGCCTCGGTTAAAAGTACTGAACTTGCAATAAGGAAACAAAGGGAAGAATGCGGGGTTCTTCCGTTTGTCAAACAAATTGATACTGTTGCTGCAGAGTGGCCGGCAACCACAAACTACTTGTACATCACCTATAATGCTTCATCCCATGACCTCGAGTTCAAAGAGGAACACACAATGGTCTTaggRtcTGGTGTTTATAGGATTGGTAGTTCGGTGGAGTTCGATTGGTGCGCTGTTGGCTGTCTTCGCGAGCTACGGAAACTCGGACGAAAAACAATAATGGTCAATTACAATCCGGAGACAGTTAGTACCGACTACGATATGTCTGATCGcCTATactttgaagAGATCTCGTTCGAAGTagttatggacatttacaatttggagaaccccgtg---------------
	Bembidion_obliquulum             TTTGAGCAAATTCTCCAGGGTCAGCACGAAaattgGCAGCTCGaTgaaRagtGTGGGCGAAGTGATGGCCATCGGGAGGAAATtYgAGGAGGCATTCCAGAAGGCACTAAGAATGGTGGATgaRaatGTAAATGGATTCGACCCGtACCTGCGGAAAGTAGACGACGAAGAACTTAAGGAACCCACGGACAAACGAATGTTCGTTGTAGCAGCTGCATTAAAGGGGGGCTACACAGTGGACAAACTATACGAATTGACCAAAATAGATAGGTGGTTCTTGCAGAAAATGAAACATATCATCGACTATCAAACGTTGTTGGAGAAAAAAGATCAACATAGTTTAACATACACAGACCTTCTGAGAGCGAAACAAATTGGTTTCTCTGACAAGCAAATTGCCGCCTCAGTTAAAAGTACTGAACTTGCGATACGCAAGCAACGAGAAGAATGCGGAGTGCTTCCGTTTGTTAAGCAAATTGATACGGTCGCAGCAGAATGGCCGGCAACCACAAACTATTTGTACATCACGTACAACGCCTCATCCCATGATCTTGAGTTCAAAGAGGAGCACACGATGGTCTTAGGATCCGGTGTTTACAGGATTGGTAGTTCGGTGGAATTCGATTGGTGCGCTGTCGGCTGCCTTCGCGAATTACGGAAACTCGGACGCAAAACCATAATGGTCAATTACAATCCGGAAACAGTTAGTACCGACTACGATATGTCTGATCGCCTGTACTTTGAAGAAATCTCGTTcgAggTCGTtatggatattTACAACTTGGAGAACCCCGCGGGGGTGATTTTATGC
	Bembidion_interventor            tctgagcaaattctccagggtcagcacgaaaattggCAGCTCGAtgaagAGCGTGGGCGAAGTGATGGCCATCGGGAGGAAATTCGAGGAGGCATTCCAGAAGGCACTAAGAATGGTGGACGAGAATGTAAATGGATTCgACCCGtACcTGCGGAAAGTAgACGATGAAGAActYaagGAACCCACGGACAAACGAATGTTCGTKGTRGCAGCTGCATTAAAAGAGGGCTACACAGTGGACAAACTRTACGAATTGACCAAAATAGaYaGGTGGTTCTTGCAGAAAATGAAACATATCATCGACTATCAAACGTTGTTGGAGAAAAAAGATCAACATAGTTTAACATACACAGaYctTCTGAGAGCGAAACAAATTGGTTTCTCTGACAAGCAAATTGCCGCCTCAGTGAAGAGTACTGAACTTGCGATACGCAAGCAACGAGAAGAGTGCGGAGTGCTTCCGTTTGTCAAGCAAATTGATACGGTCGCAGCAGAATGGCCGGCAACCACAAACTATCTGTACATCACATACAACGCCTCAACCCATGATCTTGAGTTCAAAGAGGAGCACACGATGGTCCTGGGATCCGGTGTTTACAGGATTGGTAGTTCGGTGGAATtYgATTGGTGCGCTGTCGGCTGCCTTCGCGAGTTACGGAAACTCGGGCGCAAAACCATAATGGTCAATTACAATCCGGAAACAGTTAGTACCGACTACGATATGTCTGATCGCCTGTactttgAAGAAATCTCGTTCGAGGTCGTtatggatatttacaactTGGAGAACCCCGCGGGGGTGATTTTATGC
	Bembidion_nitidum                tctgaGCaaattctccAGGGTCAGCACgaaaatTGGCAGCTCGATGAAGAGTGTGGGCGAAGTGATGGCCATCGGCAGGAAATTCGAGGAGGCATTCCAGAAGGCACTAAgAATGGTGGATGAAAATGTTAATGGATTCGACCCGTACCTGCGGAAAGTRGATGATGAAGAACTTAAGGAGCCCACGGACAAACGAATGTTCGTTGTGGCAGCTGCGTTAAAAGAGGGCTACACAGTGGACAAAYTATACGAGTTGACCAAAATAGATAGATGGTTCTTGCAGAAAATGAAACATATTATCGACTATCAAACGTTGCTGGAGAAAAAAGAYCAACATAGTTTAACGTACACAGACCTTTTGAGAGCGAAACAAATTGGTTTCTCTGACAAGCAAATTGCCGCCTCAGTTAAAAGTACTGAACTCGCGATACGCAAGCAGCGGGAAGAATGCGGAGTGCTTCCGTTTGTCAAGCAAATTGATACGGTCGCAGCAGAATGGCCGGCAACCACCAACTATTTGTACATCACGTACAATGCTGCGTCCCATGATCTTGAGTTCAAAGAGGAGCACACGATGGTCTTAGGATCCGGGGTTTACAGGATTGGTAGTTCGGTGGAATTCGATTGGTGCGCTGTCGGCTGCCTTCGCGAATTACGGAAACTCGGCCGCAaGACCATAATGGTCAATTACAATCCGGAAACAGTTAGTACAGACTACGATATGTCTGATCGCCTGTACTTTGAAGAAATCTCGTTCGAGGTCgtYatGGATATTTACAActtggagaACCCCGCGGGGgtgattttatgc
	Bembidion_levigatum_VA_1693      TCtGAGCAAATTCTCCAGGGTCAGCACGAAAatTGGCAGCTcaatgaagAGTGTGGGCGAAGTGATGGCCATCGGCAGGAAAttcgAGGAGGCGttccagaagGCACTAAGGATGGTGGATGAAAATGTTAATGGATTCGACCCGTACCTGCGGAAAGTAGATGATGAAGAACTTAAGGAGCCCACGGACAAACGAATGTTCGTTGTGGCGGCTGCATTAAAAGAGGGCTACACAGTGGACAAACTGTACGAGCTGACCAAAATAGACAGATGGTTCTTGCAGAAAATGAAACATATCATCGACTATCAAACGTTGCTGGAGAAAAAAGATCAACATAGTTTAACGTACACAGACCTTCTGAGGGCGAAACAAATTGGTTTCTCTGACAAGCAAATTGCCGCCTCAGTGAAAAGTACTGAACTTGCGATACGCAAGCAGCGCGAAGAATGCGGAGTGCTTCCGTTTGTCAAGCAAATTGATACGGTCGCAGCAGAATGGCCGGCAACCACCAACTATTTGTACATCACATACAATGCTGCGAGCCATGATCTTGAGTTCAAAGAGGAGCACACGATGGTCTTAGGATCCGGCGTTTACAGGATTGGTAGTTCGGTGGAATTCGATTGGTGCGCTGTCGGCTGCCTTCGCGAGTTACGGAAGCTCGGGCGCAAAACCATAATGGTCAATTACAATCCGGAAACAGTTAGTACAGACTACGATATGTCCGATCGCCTGTACTTTGAGGAAATCTCGttcgAGGTCGTCATggatatttacaactTGGAGAACCC-------------------
	Bembidion_levigatum_IN_1255      tctgagcaaattctccagggtcagcacgaaaattgGCAGCTCGATGAAGAGTGTGGGCGAAGTGATGGCCATCGGCAGGAAATTCGAGGAGGCGTTCCAGAAGGCACTAAGGATGGTGGATGAAAATGTTAATGGATTCGACCCGTACCTGCGGAAAGTAGATGATGAAGAACTTAAGGAGCCCACGGACAAACGAATGTTCGTTGTGGCGGCTGCATTAAAAGAGGGCTACACAGTGGACAAACTGTACGAGCTGACCAAAATAGACAGATGGTTCTTGCAGAAAATGAAACATATCATCGACTATCAAACGTTGCTGGAGAAAAAAGATCAACATAGTTTAACGTACACAGACCTTCTGAGGGCGAAACAAATTGGTTTCTCTGACAAGCAAATTGCCGCCTCAGTGAAAAGTACTGAACTTGCGATACGCAAGCAGCGCGAAGAATGCGGAGTGCTTCCGTTTGTCAAGCAAATTGATACGGTCGCAGCAGAATGGCCGGCAACCACCAACTATTTGTACATCACATACAATGCTGCGAGCCATGATCTTGAGTTCAAAGAGGAGCACACGATGGTCTTAGGATCCGGCGTTTACAGGATTGGTAGTTCGGTGGAATTCGATTGGTGCGCTGTCGGCTGCCTTCGCGAGTTACGGAAGCTCGGGCGCAAAACCATAATGGTCAATTACAATCCGGAAACAGTTAGTACAGACTACGATATGTCCGATCGCCTGTACTTTGAGGAAATCTCGTTCGAGGTCGTCATggatatttacaacttggagaaccccgcgggggtgattttgtgc
	Bembidion_levigatum_IA_1694      --tgagcaaattctccagggtcagcacgaaaattggCAgcTCGATGAAGAGTGTGGgCgaaGTGATGgCCATCGGCAGGAAATTCGAGGAGGCGTTCCAGAAGGCACTAAGGATGGTGGATGAAAATGTTAATGGATTCGACCCGTACCTGCGCAAAGTAGATGATGAAGAACTTAAGGAGCCCACGGACAAACGAATGTTCGTTGTGGCGGCTGCATTAAAAGAGGGCTACACAGTGGACAAACTGTACGAGCTGACCAAAATAGACAGATGGTTCTTGCAGAAAATGAAACATATCATCGACTATCAAACGTTGCTGGAGAAAAAAGATCAACATAGTTTAACGTACACAGACCTTCTGAGGGCGAAACAAATTGGTTTCTCTGACAAGCAAATTGCCGCCTCAGTGAAAAGTACTGAACTTGCGATACGCAAGCAGCGCGAAGAATGCGGAGTGCTTCCGTTTGTCAAGCAAATTGATACGGTCGCAGCAGAATGGCCGGCAACCACCAACTATTTGTACATCACATACAATGCTGCGAGCCATGATCTTGAGTTCAAAGAGGAGCACACGATGGTCTTAGGATCCGGCGTTTACAGGATTGGTAGTTCGGTGGAATTCGATTGGTGCGCTGTCGGCTGCCTTCGCGAGTTACGGAAGCTCGGGCGCAAAACCATAATGGTCAATTACAATCCGGAAACAGTTAGTACAGACTACGATATGTCCGATCGCCTGTACTTTGAGGAAATCTCGTTCGAGGTCGTCATGGATATTTACAActtGGagaacCCCGcgggggtgattttgtgc
	Bembidion_levigatum_NE_0763      -------------------------------------------------------------------------------------------------------------------------------------------------------------------------------------------------------------------------------------------------------------------------------------------------------------------------------------------------------------------------------------------------------------------------------------------------------------------------------------------------------------------------------------------------------------------------------------------------------------------------------------------------------------------------------------------------------------------------------------------------------------------------------------------------------------------------------------------
	Bembidion_levigatum_TX_1256      --tgagcaaattctccagggtcagcacgaaaattggcagCTCGATGAAGAGTGTGGGCGAAGTGATGGCCATcggSagGAAATTCGAGGAGGCGTTCCAGAAGGCACTAAGGATGGTGGATGAAAATGTTAATGGATTCGACCCGTACCTGCGGAAAGTAGATGATGAAGAACTTAAGGAGCCCACGGACAAACGAATGTTCGTTGTGGCGGCTGCATTAAAAGAGGGCTACACAGTGGACAAACTGTACGAGCTGACCAAAATAGACAGATGGTTCTTGCAGAAAATGAAACATATCATCGACTATCAAACGTTGCTGGAGAAAAAAGATCAACATAGTTTAACGTACACAGACCTTCTGAGGGCGAAACAAATTGGTTTCTCTGACAAGCAAATTGCCGCCTCAGTGAAAAGTACTGAACTTGCGATACGCAAGCAGCGCGAAGAATGCGGAGTGCTTCCGTTTGTCAAGCAAATTGATACGGTCGCAGCAGAATGGCCGGCAACCACCAACTATTTGTACATCACATACAATGCTGCGAGCCATGATCTTGAGTTCAAAGAGGAGCACACGATGGTCTTAGGATCCGGCGTTTACAGGATTGGTAGTTCGGTGGAATTCGATTGGTGCGCTGTCGGCTGCCTTCGCGAGTTACGGAAGCTCGGGCGCAAAACCATAATGGTCAATTACAATCCGGAAACAGTTAGTACAGACTACGATATGTCCGATCGCYTGTACTTTGAGGAAATCTCGTTCGAGGTCGTCATGGATaTTTAcaacttggaGaACCCCGcgggggtgattttgtgc
	Bembidion_levigatum_TX_2343      ---------------------------------------------------tgtgggcgaagtgatggccatcggcaggaaattcgaggaggcgttccagaaggcacTAAGGATGGTGGATGAAAATGTTAATGGATTCGACCCGTACCTGCGGAAAGTAGATGATGAAGAACTTAAGGAGCCCACGGACAAACGAATGTTCGTTGTGGCGGCTGCATTAAAAGAGGGCTACACAGTGGACAAACTGTACGAGCTGACCAAAATAGACAGATGGTTCTTGCAGAAAATGAAACATATCATCGACTATCAAACGTTGCTGGAGAAAAAAGATCAACATAGTTTAACGTACACAGACCTTCTGAGGGCGAAACAAATTGGTTTCTCTGACAAGCAAATTGCCGCCTCAGTGAAAAGTACTGAACTTGCGATACGCAAGCAGCGCGAAGAATGCGGAGTGCTTCCGTTTGTCAAGCAAATTGATACGGTCGCAGCAGAATGGCCGGCAACCACCAACTATTTGTACATCACATACAATGCTGCGAGCCATGATCTTGAGTTCAAAGAGGAGCACACGATGGTCTTAGGATCCGGCGTTTACAGGATTGGTAGTTCGGTGGAATTCGATTGGTGCGCTGTCGGCTGCCTTCGCGAGTTACGGAAGCTCGGGCGCAAAACCATAATGGTCAATTACAATCCGGAAACAGTTAGTACAGACTACGATATGTCCGATCGCCTGTACTTTGAGGAAATCTCGTTCGAGGTCGTCatggatatttacaacttggagaaccccgcgggggtgattttgtgc
	Bembidion_mimbres_NM_0280        --------------------tcagcacgaaaattggCAGCTCGATGaaGAGTGTGGGCgaagTGATGGCCATCGGCAGGAAATTCGAGGAGGCGTTCCAGAAGGCACTAAGGATGGTGGATGAAAATGTTAATGGATTCGACCCGTACCTGCGGAAAGTAGATGATGAGGAACTTAAGGAGCCCACGGACAAACGAATGTTCGTCGTGGCGGCTGCATTAAAGGAGGGCTACACAGTGGACAAACTATACGAGCTGACCAAAATAGACAGATGGTTCTTGCAGAAAATGAAACACATCATCGACTATGAAACGTTGCTGGAGAAAAAAGATCAGCATAGTTTAACGTACACAGACCTTCTGAGAGCGAAACAAATTGGTTTCTCTGACAAGCAAATTGCCGCCTCAGTGAAAAGTACTGAACTTGCGATACGCAAGCAGCGCGAAGACGGCGGAGTGCTTCCGTTTGTCAAGCAAATTGATACGGTCGCAGCAGAATGGCCGGCAACCACCAACTATTTGTACATCACATACAATGCCGCGACCCATGATCTAGAGTTCAAAGAGGAGCACACGATGGTCTTAGGATCCGGCGTTTACAGGATTGGTAGTTCGGTGGAATTCGATTGGTGCGCTGTCGGCTGCCTTCGCGAGTTACGGAAACTCGGGCGCAAAACCATAATGGTCAATTACAATCCGGAAACAGTTAGCACAGACTACGACATGTCCGATCGCCTGTACTTTGAAGAAATCTCGTTCGAGGTCGTCATGGATATTTACAACTTGGAgaacCCCGcgggggtgattctatgc
	Bembidion_mimbres_NM_1220        tctgagcaagttctccagggtcagcacgaaaattgGCAGCTCGAtgaagAGTGTGGGCGAAGTGATGGCCATCGGCAGGAAATTCGAGGAGGCGTTCCAGAAGGCACTAAGGATGGTGGATGAAAATGTTAATGGATTCGACCCGTACCTGCGGAAAGTAGATGATGAGGAACTTAAGGAGCCCACGGACAAACGAATGTTCGTCGTGGCGGCTGCATTAAAGGAGGGCTACACAGTGGACAAACTATACGAGCTGACCAAAATAGACAGATGGTTCTTGCAGAAAATGAAACACATCATCGACTATGAAACGTTGCTGGAGAAAAAAGATCAGCATAGTTTAACGTACACAGACCTTCTGAGAGCGAAACAAATTGGTTTCTCTGACAAGCAAATTGCCGCCTCAGTGAAAAGTACTGAACTTGCGATACGCAAGCAGCGCGAAGACGGCGGAGTGCTTCCGTTTGTCAAGCAAATTGATACGGTCGCAGCAGAATGGCCGGCAACCACCAACTATTTGTACATCACATACAATGCCGCGACCCATGATCTAGAGTTCAAAGAGGAGCACACGATGGTCTTAGGATCCGGCGTTTACAGGATTGGTAgYtCGGTGGAATTCGATTGGTGCGCTGTCGGCTGCCTTCGCGAGTTACGGAAACTCGGGCGCAAAACCATAATGGTCAATTACAATCCGGAAACAGTTAGCACAGACTACGATATGTCCGATCGCCTGTACTTTGAAGAAATCTCGTTCGAGGTCGTCATggatatttaCaacttggagaaccccgcgggggtgattctatgc
	Bembidion_mimbres_NM_1267        tctgagcaagttctccagggtcagcacgaaaattggcagcTCGATgaagAGTGTGGGCGAAGTGATGGCCATCGGCAGGAAATTCGAGGAGGCGTTCCAGAAGGCACTAAGGATGGTGGATGAAAATGTTAATGGATTCGACCCGTACCTGCGGAAAGTAGATGATGAGGAACTTAAGGAGCCCACGGACAAACGAATGTTCGTCGTGGCGGCTGCATTAAAGGAGGGCTACACAGTGGACAAACTATACGAGCTGACCAAAATAGACAGATGGTTCTTGCAGAAAATGAAACACATCATCGACTATGAAACGTTGCTGGAGAAAAAAGATCAGCATAGTTTAACGTACACAGACCTTCTGAGAGCGAAACAAATTGGTTTCTCTGACAAGCAAATTGCCGCCTCAGTGAAAAGTACTGAACTTGCGATACGCAAGCAGCGCGAAGACGGCGGAGTGCTTCCGTTTGTCAAGCAAATTGATACGGTCGCAGCAGAATGGCCGGCAACCACCAACTATTTGTACATCACATACAATGCCGCGACCCATGATCTAGAGTTCAAAGAGGAGCACACGATGGTCTTAGGATCCGGCGTTTACAGGATTGGTAGTTCGGTGGAATTCGATTGGTGCGCTGTCGGCTGCCTTCGCGAGTTACGGAAACTCGGGCGCAAAACCATAATGGTCAATTACAATCCGGAAACAGTTAGCACAGACTACGaYaTGTCCGATCGCCTGTactttgaaGAAATCTCGTTCGAgGTCGTCATggatatttacaacttggagaaccccgcgggggtgattctatgc
	Bembidion_mimbres_NM_2118        --tgagcaagttctccagggtcagcacgaaaattggCAGCTCGATgaagagTGTGGGCGAAGTGATGGCCATCGGCAGGAAATTCGAGGAGGCGTTCCAGAAGGCACTAAGGATGGTGGATGAAAATGTTAATGGATTCGACCCGTACCTGCGGAAAGTAGATGATGAGGAACTTAAGGAGCCCACGGACAAACGAATGTTCGTCGTGGCGGCTGCATTAAAGGAGGGCTACACAGTGGACAAACTATACGAGCTGACCAAAATAGACAGATGGTTCTTGCAGAAAATGAAACACATCATCGACTATGAAACGTTGCTGGAGAAAAAAGATCAGCATAGTTTAACGTACACAGACCTTCTGAGAGCGAAACAAATTGGTTTCTCTGACAAGCAAATTGCCGCCTCAGTGAAAAGTACTGAACTTGCGATACGCAAGCAGCGCGAAGACGGCGGAGTGCTTCCGTTTGTCAAGCAAATTGATACGGTCGCAGCAGAATGGCCGGCAACCACCAACTATTTGTACATCACATACAATGCCGCGACCCATGATCTAGAGTTCAAAGAGGAGCACACGATGGTCTTAGGATCCGGCGTTTACAGGATTGGTAGTTCGGTGGAATTCGATTGGTGCGCTGTCGGCTGCCTTCGCGAGTTACGGAAACTCGGGCGCAAAACCATAATGGTCAATTACAATCCGGAAACAGTTAGCACAGACTACGACATGTCCGATCGCCTGTactttgAAGAAATCTCGTTCGAGGTCGTcatggatatttacaacttggagaaccccgcgggggtgattctatgc
	Bembidion_mimbres_NM_2119        ----agcaagttctccagggtcagcacgaaaattgGCAGCTCGATGAAGAGTGTGGGCGAAGTGATGGCCATCGGCAGGAAATTCGAGGAGGCGTTCCAGAAGGCACTAAGGATGGTGGATGAAAATGTTAATGGATTCGACCCGTACCTGCGGAAAGTAGATGATGAGGAACTTAAGGAGCCCACGGACAAACGAATGTTCGTCGTGGCGGCTGCATTAAAGGAGGGCTACACAGTGGACAAACTATACGAGCTGACCAAAATAGACAGATGGTTCTTGCAGAAAATGAAACACATCATCGACTATGAAACGTTGCTGGAGAAAAAAGATCAGCATAGTTTAACGTACACAGACCTTCTGAGAGCGAAACAAATTGGTTTCTCTGACAAGCAAATTGCCGCCTCAGTGAAAAGTACTGAACTTGCGATACGCAAGCAGCGCGAAGACGGCGGAGTGCTTCCGTTTGTCAAGCAAATTGATACGGTCGCAGCAGAATGGCCGGCAACCACCAACTATTTGTACATCACATACAATGCCGCGACCCATGATCTAGAGTTCAAAGAGGAGCACACGATGGTCTTAGGATCCGGCGTTTACAGGATTGGTAGTTCGGTGGAATTCGATTGGTGCGCTGTCGGCTGCCTTCGCGAGTTACGGAAACTCGGGCGCAAAACCATAATGGTCAATTACAATCCGGAAACAGTTAGCACAGACTACGACATGTCCGATCGCCTGTactttgaaGAAATCTCGTTCGAGGTCGTCATgGatatttacaacttggagaaccccgcgggggtgattctatgc
	Bembidion_mimbres_NM_2131        --tgagcaagttctccagggtcagcacgaaaattggcagcTCGAtgaagagTGTGGGCGAAGTGATGGCCATCGGCAGGAAATTCGAGGAGGCGTTCCAGAAGGCACTAAGGATGGTGGATGAAAATGTTAATGGATTCGACCCGTACCTGCGGAAAGTAGATGATGAGGAACTTAAGGAGCCCACGGACAAACGAATGTTCGTCGTGGCGGCTGCATTAAAGGAGGGCTACACAGTGGACAAACTATACGAGCTGACCAAAATAGACAGATGGTTCTTGCAGAAAATGAAACACATCATCGACTATGAAACGTTGCTGGAGAAAAAAGATCAGCATAGTTTAACGTACACAGACCTTCTGAGAGCGAAACAAATTGGTTTCTCTGACAAGCAAATTGCCGCCTCAGTGAAAAGTACTGAACTTGCGATACGCAAGCAGCGCGAAGACGGCGGAGTGCTTCCGTTTGTCAAGCAAATTGATACGGTCGCAGCAGAATGGCCGGCAACCACCAACTATTTGTACATCACATACAATGCCGCGACCCATGATCTAGAGTTCAAAGAGGAGCACACGATGGTCTTAGGATCCGGCGTTTACAGGATTGGTAGTTCGGTGGAATTCGATTGGTGCGCTGTCGGCTGCCTTCGCGAGTTACGGAAACTCGGGCGCAAAACCATAATGGTCAATTACAATCCGGAAACAGTTAGCACAGACTACGaYaTGTCCGATCGCCTGTactttgaaGAAATCTCGTTCGAGGTCGTCATggatatttacaacttggagaaccccgcgggggtgattctatgc
	Bembidion_mimbres_NM_2134        tctgagcaagttctccagggtcagcacgaaaattgGCAGCTCGAtgaagAGTGTGGGCGAAGTGATGGCCATCGGCAGGAAATTCGAGGAGGCGTTCCAGAAGGCACTAAGGATGGTGGATGAAAATGTTAATGGATTCGACCCGTACCTGCGGAAAGTAGATGATGAGGAACTTAAGGAGCCCACGGACAAACGAATGTTCGTCGTGGCGGCTGCATTAAAGGAGGGCTACACAGTGGACAAACTATACGAGCTGACCAAAATAGACAGATGGTTCTTGCAGAAAATGAAACACATCATCGACTATGAAACGTTGCTGGAGAAAAAAGATCAGCATAGTTTAACGTACACAGACCTTCTGAGAGCGAAACAAATTGGTTTCTCTGACAAGCAAATTGCCGCCTCAGTGAAAAGTACTGAACTTGCGATACGCAAGCAGCGCGAAGACGGCGGAGTGCTTCCGTTTGTCAAGCAAATTGATACGGTCGCAGCAGAATGGCCGGCAACCACCAACTATTTGTACATCACATACAATGCCGCGACCCATGATCTAGAGTTCAAAGAGGAGCACACGATGGTCTTAGGATCCGGCGTTTACAGGATTGGTAGTTCGGTGGAATTCGATTGGTGCGCTGTCGGCTGCCTTCGCGAGTTACGGAAACTCGGGCGCAAAACCATAATGGTCAATTACAATCCGGAAACAGTTAGCACAGACTACGaYaTGTCCGATCGCCTGTACTTTGAAGAAATCTCGTTCGAGGTCGTCATggatatttacaacttggagaaccccgcgggggtgattctatgc
	Bembidion_mimbres_NM_2135        ---------------------------------------------------tGTGGGCGAAGTGATGGCcATCGGcagGAaATTcgAGGAGGCgtTCCAGAAGGCACTAAGGATGGTGGATGAAAATGTTAATGGATTCGACCCGTACCTGCGGAAAGTAGATGATGAGGAACTTAAGGAGCCCACGGACAAACGAATGTTCGTCGTGGCGGCTGCATTAAAGGAGGGCTACACAGTGGACAAACTATACGAGCTGACCAAAATAGACAGATGGTTCTTGCAGAAAATGAAACACATCATCGACTATGAAACGTTGCTGGAGAAAAAAGATCAGCATAGTTTAACGTACACAGACCTTCTGAGAGCGAAACAAATTGGTTTCTCTGACAAGCAAATTGCCGCCTCAGTGAAAAGTACTGAACTTGCGATACGCAAGCAGCGCGAAGACGGCGGAGTGCTTCCGTTTGTCAAGCAAATTGATACGGTCGCAGCAGAATGGCCGGCAACCACCAACTATTTGTACATCACATACAATGCCGCGACCCATGATCTAGAGTTCAAAGAGGAGCACACGATGGTCTTAGGATCCGGCGTTTACAGGATTGGTAGTTCGGTGGAATTCGATTGGTGCGCTGTCGGCTGCCTTCGCGAGTTACGGAAACTCGGGCGCAAAACCATAATGGTCAATTACAATCCGGAAACAGTTAGCACAGACTACGaYaTGTCCGATCGCCTGTACTTTGAAGAAATCTCGTTCGAGGTCGTCATGGAtatttacaacttggagaaccccgcgggggtgattctatgc
	Bembidion_mimbres_NM_1944        --tgagcaagttctccagggtcagcacgaaaattGGCAGCTCGATgaaGAGTGTGGGCGAAGTGATGGCCATCGGCAGGAAATTCGAGGAGGCGTTCCAGAAGGCACTAAGGATGGTGGATGAAAATGTTAATGGATTCGACCCGTACCTGCGGAAAGTAGATGATGAGGAACTTAAGGAGCCCACGGACAAACGAATGTTCGTCGTGGCGGCTGCATTAAAGGAGGGCTACACAGTGGACAAACTATACGAGCTGACCAAAATAGACAGATGGTTCTTGCAGAAAATGAAACACATCATCGACTATGAAACGTTGCTGGAGAAAAAAGATCAGCATAGTTTAACGTACACAGACCTTCTGAGAGCGAAACAAATTGGTTTCTCTGACAAGCAAATTGCCGCCTCAGTGAAAAGTACTGAACTTGCGATACGCAAGCAGCGCGAAGACGGCGGAGTGCTTCCGTTTGTCAAGCAAATTGATACGGTCGCAGCAGAATGGCCGGCAACCACCAACTATTTGTACATCACATACAATGCCGCGACCCATGATCTAGAGTTCAAAGAGGAGCACACGATGGTCTTAGGATCCGGCGTTTACAGGATTGGTAGTTCGGTGGAATTCGATTGGTGCGCTGTCGGCTGCCTTCGCGAGTTACGGAAACTCGGGCGCAAAACCATAATGGTCAATTACAATCCGGAAACAGTTAGCACAGACTACGATATGTCCGATCGCCTGTACTTTGAAGAAATCTCGTTCGAGGTCGTCATgGATatttacaacttggagaaccccgcgggggtgattctatgc
	Bembidion_mimbres_NM_1944_seq_2  -------------------------------------------------------------------------------------------------------------------------------------------------------------------------------------------------------------------------------------------------------------------------------------------------------------------------------------------------------------------------------------------------------------------------------------------------------------------------------------------------------------------------------------------------------------------------------------------------------------------------------------------------------------------------------------------------------------------------------------------------------------------------------------------------------------------------------------------
	Bembidion_mimbres_NM_2117        tctgagcaagttctccagggtcagcacgaaaattgGCAGCTCGATgaagAGTGTGGGCGAAGTGATGGCCATCGGCAGGAAATTCGAGGAGGCGTTCCAGAAGGCACTAAGGATGGTGGATGAAAATGTTAATGGATTCGACCCGTACCTGCGGAAAGTAGATGATGAGGAACTTAAGGAGCCCACGGACAAACGAATGTTCGTCGTGGCGGCTGCATTAAAGGAGGGCTACACAGTGGACAAACTATACGAGCTGACCAAAATAGACAGATGGTTCTTGCAGAAAATGAAACACATCATCGACTATGAAACGTTGCTGGAGAAAAAAGATCAGCATAGTTTAACGTACACAGACCTTCTGAGAGCGAAACAAATTGGTTTCTCTGACAAGCAAATTGCCGCCTCAGTGAAAAGTACTGAACTTGCGATACGCAAGCAGCGCGAAGACGGCGGAGTGCTTCCGTTTGTCAAGCAAATTGATACGGTCGCAGCAGAATGGCCGGCAACCACCAACTATTTGTACATCACATACAATGCCGCGACCCATGATCTAGAGTTCAAAGAGGAGCACACGATGGTCTTAGGATCCGGCGTTTACAGGATTGGTAGTTCGGTGGAATTCGATTGGTGCGCTGTCGGCTGCCTTCGCGAGTTACGGAAACTCGGGCGCAAAACCATAATGGTCAATTACAATCCGGAAACAGTTAGCACAGACTACGaYaTGTCCGATCGCCTGTactttgaaGAAATCTCGTTCGAGGTCGTCATggatatttacaacttggagaaccccgcgggggtgattctatgc
	Bembidion_mimbres_NM_2117_seq_2  -------------------------------------------------------------------------------------------------------------------------------------------------------------------------------------------------------------------------------------------------------------------------------------------------------------------------------------------------------------------------------------------------------------------------------------------------------------------------------------------------------------------------------------------------------------------------------------------------------------------------------------------------------------------------------------------------------------------------------------------------------------------------------------------------------------------------------------------

;


END;

BEGIN CHARACTERS;
	TITLE  Wg;
	DIMENSIONS  NCHAR=487;
	FORMAT DATATYPE = DNA GAP = - MISSING = ?;
	MATRIX
	Bembidion_cf._incisum            -------------------------------CGACTACCCAGTTTCCGCACCATCGGCGACAACCTGAAGGACCGTTTCGACGGCGCCTCCCGAGTAATGGTCAGCAATACAGGCAGCCAAAGAAACGGAAACAACGCCCACCACCGGGATAGAGACAACAGTGCCAACGCCAACATCATCGGCAATAGTATCCACAGCAATCACGCTGGTCAAGAACGCGGCCACGGACGAAAAAAGAAGCACAAGTACGGCTTTCAATTGAAACCCTTCAACCCAGAACACAAACCCCCCAGTTTCAAGGACTTAGTCTACCTGGAACCCTCGCCTGGGTTCTGCGAGAAGAACCCCAAATTGGGAATAGAGGGCACGCACGGCAGATTCTGTAACGATACGAGCATAGGTGTCGACGGTTGCGATTTGATGTGTTGTGGCCGAGGATACTTAACGAAAGAAATTGTCGTTGTTGAGAGGTGCGCG---------
	Bembidion_dyschirinum            ----------------------------------CTGCCCAGTTTCCGCACCATAGGCGACAACCTAAAGGACCGTTTCGATGGCGCCTCCCGCGTAATGGTCAGCAATACCGGCAGCCAAAGAAGCGGTAACAGCGCCCACCATCGGGACCGTGACAACAGTGCCAACGCCAACATCATCGGCAATAGTATCCACAGTAACCACGCTGGTCAAGAACGAGGCCACGGACGCAAAAAGAAACACAAGTACGGCTTCCAGTTGAAACCCTTCAACCCAGAGCACAAACCTCCCAGCTTTAAGGACTTAGTGTACCTGGAACCTTCCCCCGGGTTCTGCGAGAAGAACCCCAAATTGGGCATCGAGGGCACGCACGGCAGATTCTGCAACGACACGAGCATAGGCGTGGACGGCTGCGACCTAATGTGCTGTGGTCGAGGATATTTAACGAAAGAAATTGTCGTTGTTGAGAGGTGCGCG---------
	Bembidion_lampros                -------------------------------------------------accataggcgacaWcttgaaggaccgtttcgacgGcGCcTCCcgcgtaATGGtCAGCAACACCGGCAGCCAAAGaagYggYaacAGCGCCCACCACCGTGACCGAGACAACAGCGCCAACGCCAACATCATCGGCAACAGTATCCACAGTAACCACGCCGGCCAAGAGCGAGGCCACGGACGCAaRaAGAAGCACAAGTACGGCTTCCAACTGAAACCCTTCAACCCGGAGCACAAACCTCCAAGCTTCAAGGACCTCGTCTAcctRgaGCCATCCCCCGGGTTCTGCGAGAAGAACCCCAAATTGGGCATCGAGGGCACGCACGGCAGATTCTGCAACGACACGAGCATAGGCGTGGATGGCTGCGACCTGATGTGTTGTGGCCGAGGATACTTAACGaaagaaATYGTCGTYGTCGAGCGGTGCGCGTGTACT---
	Bembidion_luridicorne            -------------------------------CGACTACCAAGTTTCCGTGCCATAGGCGACAACCTAAAGGACCGtttcgacGGCgcctCCCGTGTAATGGTcaGCAATACCGGCAGCCAAAGAAGCGGAAATAGCGCACACCATCGAGACCGAGACAACAGTGCGAACGCCAACATCATCGGCAATAGTATTCACAGTAACCACGCTGGTCAAGAACGAGGCCACGGACGTAAAAAGAAACACAAGTACGGCTTCCAATTGAAACCCTTCAACCCAGAACACAAACCACCAAGCTTCAAGGACTTAGTATACCTGGAACCCTcMcCCGGGTTCTGCgaRaAgAACCCSAAATTGGGCAtYgAGGGCACGCACGGTAGATTCTGCAACGATACGAGCATAGGTGTTGACGGCTGCGATTTGATGTGTTGCGGTCGaggatatTTAACGAAAGAAATTGTCGTTGTTGAACGGTGCGCRTGTACT---
	Bembidion_properans              -------------------------------cgactacccagcttccgcaccataggcgacaacctaaaGGAccgtttcgacGGCGCCTCCCGCGTAATGGTCAGCAACACcggMagYcaAAGAAGCGGTAACAGCGCACACCATCGTGACCGAGACAACAGTGCCAACGTCAACATCATCGGCAATAGTATCCACAGTAACCACGCCGGTcaRgaACGAGgMcACGGACGCAAAAAGAAGCACAAGTACGGCTTCcaRctGAAACCCTTCAACCCAGAACACAAACCTCCAAGCTTCAAGGACCTAGTCTACCTGGAACCATCCCCCGGGTTCTGCGAGAAgaaYcccaAATTGGGCATCGAGGGCACGCACGGAAGATTCTGCAACGACACgAGCATAGGTGTAGACGGCTGCgACCTGATGTGTTGtggccgAGGATaCTTAAcgaAAGaaattgtcgttgttgagcggtgcgcgtgtact---
	Bembidion_obliquulum             -------------------------------CGCCTACCCAGTTTCCGTACCATCGGCGACAACCTAAAGGACCGtttcgACGGCGCTTCCCGAGTAATGGTCAGCAATACCGGCAGCCAAAGAAGCGGAAACAATGCACACCACcgRgaCCGAGACAACAGTGCCAACGCCAACATCATCGGCAATAGTATTCACAGTAACCACGCCGGACAAGAACGAGGCCACGGACGTAAAAAGAAACACAAGTACGGCTTCCAGCTGAAGCCCTTCAACCCGGAACACAAACCTCCAAGCTTCAAGGATTTAGTCTACCTGGAACCCTCCCCCGGGTTCTGCGAGAAGAACCCCAAATTGGGCATCGAGGGCACGCACGGTAGATTCTGCAACGATACGAGCATCGGTGTTGATGGATGTGattTGATGTGTTGTGGTcgaggataCTTAACGAAAGaAATTGTCGTTGTTGAGAGGTGCGCGTGTACT---
	Bembidion_interventor            -------------------------------CGCCTACCCAGTTTCCGTACCATCGGCGACAACCTAaAGGACCGtttcgaTGGCGCCTCCCGAGTAATGGTCAGCAATAGCGGCAGCCAAAGAAGCGGAAATAACGCACACCATCGGGACCGAGACAACAGTGCCAACGCCAACATCATCGGCAATAGTATTCACAGTAACCATGCCGGACAAGAACGAGGCCACGGACGTAAAAAGAAACATAAGTACGGCTTCCAGCTGAAGCCCTTCAACCCAGAACACAAACCTCCAAGCTTCAAAGATTTAGTCTACCTGGAACCCTCTCCCGGATTCTGCGAGAAGAAcccYaaaTTGGGCATTGAGGGTACGCATGGTAGATTCTGCAACGATACGAGCATCGGTGTTGATGGATGTGATTTAATGTGTTGTGGTCGAGGATacTTAACGAAAGaAATTGTCGTTGTTGAGAGGTGYGCGTGTACT---
	Bembidion_nitidum                -------------------------------CGTYTACCCAGTTTCCGTACCATCGGCGACAACCTAAAGGACCGTTTCGACGGYGCTTCYCgAGTAATGGTCAGCAATACcggYagCCAAAGAAGCGGAAACAACGCACACCATCGTGACCGAGACAACAGTGCCAACACCAACATCATCGGCAATAGTATTCACAGTAATCACGCGGGACAAGAACGAGGCCACGGACGTAAAAAGAAACACAAGTACGGCTTCCAATTAAAGCCCTTCAACCCGGAACACAAACCACCAAGCTTCAAGGATTTAGTTTACCTGGAACCCTCCCCCGGATTCTGCgAGAAGAaYcCCAAATTGGGCATCGAGGGTACGCACGGTAGATTCTGcaaYgaTACGAGCATAGGTGTTGATGGATGTGATTTAATGTGTTGtggtcgAGGATATTTAACGAAAGAAATTGTCGTTGTTGAGAGGTGCGCGTGTACA---
	Bembidion_levigatum_VA_1693      -------------------------------CgccttcccAGtttccgTACCAtcgGCGACAAccTaaAGGACCGTTTCGACGGTGCATCCCGAGTAATGGTCAGCAATACCGGCAGCCAAAGAAGCGGAAACAACGCACACCATCGGGACCGAGACAACAGTGCCAACGCCAACATCATCGGCAATAGTATTCACAGTAACCACGCCGGACAAGAACGAGGCCACGGACGTAAAAAGAAACACAAGTATGGTTTCCAGCTgaaRcCcTTCAACCCGGAACACAAACCACCAAGCTTCAAGGATTTAGTCTACCTGGAACCCTCCCcYgGGTTCTGCgAGAAGAACCCCAAATTgggYatCGAGGGCACGCACGGTAGATTCTGCAACGATACGAGCATAGGTGTTGATGGATGTGATTTGATGTGTTGTGGTCGAGGAtaTTTAACGAAAGaAATTGTCGTTGTTGAGAGGTGCGCGTGTACA---
	Bembidion_levigatum_IN_1255      -------------------------------------------------------------------------------------------------------------------------------------------------------------------------------------------------------------------------------------------------------------------------------------------------------------------------------------------------------------------------------------------------------------------------------------------------------------------------------------------------------
	Bembidion_levigatum_IA_1694      TggCtccTGCACAGTAAAaacctgcTGGaTgcgccttcCcAGTTTCCGTaCCATCGGCGACAACCTAAAGGACCGTTTCGACGGTGCATCCCGAGTAATGGTCAGCAATACCGGCAGCCAAAGAAGCGGAAACAACGCACACCATCGGGACCGAGACAACAGTGCCAACGCCAACATCATCGGCAATAGTATTCACAGTAACCACGCCGGACAAGAACGAGGCCACGGACGTAAAAAGAAACACAAGTATGGTTTCCAGCTGAAACCCTTCAACCCGGAACACAAACCACCAAGCTTCAAGGATTTAGTCTACCTGGAACCCTCCCcYgGGTTCTGCGAGAAGAACCCCAAATTGGgYaTCGAGGGCACGCACGGTAGATTCTGCAACGATACgAGCATAGGTGTTgatgGATGTGATTTGATGTGTTGTGGTCGAGGAtaTTTAACGAAAgaaaTTgTcGTTGTtgAGaggtGCgcGTGTACATtt
	Bembidion_levigatum_NE_0763      -------------------------------------------------------------------aaggaccgtttcgaCGGTGCATCCCGAGTAATGGTCAGCAATACCGGCAGCCAAAGAAGCGGAAACAACGCACACCATCGGGACCGAGACAACAGTGCCAACGCCAaYaTCATcGGCAATAGTATTCACAGTAACCACGCCGGACAAGAACGAGGCCaYgGACGTAAAAAGAAACACAAGTATGGTTTCCAGCTGAAACCCTTCAACCCGGAACACAAACCACCAAGCTTCAAGGATTTAGTCTACCTGGAACCCTCCCCCGGGTTCTGCGAGAAGAACCCCAAATTGGGCATCGAGGGCACGCACGGTAGATTCTGCAACGATACGAGCATAGGTGTTGATGGATGTGATTTGATGTGTTGTGGTCGAGGATATttaacgaaagaaattgtcgttgttgagagg---------------
	Bembidion_levigatum_TX_1256      -------------------------------------------------------------------------------------------------------------------------------------------------------------------------------------------------------------------------------------------------------------------------------------------------------------------------------------------------------------------------------------------------------------------------------------------------------------------------------------------------------
	Bembidion_levigatum_TX_2343      tggctcctgcacagtaaaaacctgctggatgcgccttcccagtTTCCGtACCATCGGCGACAACCTAAAGGACCGTTTCGACGGTGCATCCCGAGTAATGGTCAGCAATACCGGCAGCCAAAGAAGCGGAAACAACGCACACCATCGGGACCGAGACAACAGTGCCAACGCCAACATCATCGGCAATAGTATTCACAGTAACCACGCCGGACAAGAACGAGGCCACGGACGTAAAAAGAAACACAAGTATGGTTTCCAGCTGAAACCCTTCAACCCGGAACACAAACCACCAAGCTTCAAGGATTTAGTCTACCTGGAACCCTCCCCCGGGTTCTGCGAGAAGAACCCCAAATTGGgYaTCGAGGGCACGCACGGTAGATTCTGCAACGATACgAGCATAGGTGTTGATGGATGTGATTTGATGTGTTGTGGTCGAGGAtaTTTAACGAAAgaaaTTgTcGTTGTTGagaggtGCGCGTGTACATTT
	Bembidion_mimbres_NM_0280        tggctcctgYacagtaaaaacctGCTGGATGCgccttcCCAGTTTCCGTACCATCGGCGATAACCTAAAGGACCGTTTCGACGGCGCTTCCCGAGTAATGGTCAGCAATACCGGCAGCCAAAGAAGCGGAAACAACGCACACCATCGGGACCGAGACAACAGTGCCAACGCCAACATCATCGGCAATAGTATTcaYagTAACCACGCCGGACAAGAACGAGGCCACGGACGtaaRaAGAAAcaYaagTATGGCTTCCAGCTGAAGCCCTTCAACCCGGAACACAAACCACCAAGCTTCAAGGATTTAGTCTACCTGGAACCCTCCCCCGGGTTCTGCGAGAAGAACCCCAAATTGGGCATCGAGGGCACGCACGGTAGATTCTGCAACGATACGAGCATAGGTGTTGATGGATGTGATTTGATGTGTTGTGGTCGAGGAtaTTTAACGAAAGAaATTGTCGTtgttgagaggtgcgcgtgtacattt
	Bembidion_mimbres_NM_1220        -------------------------------------------------------------------------------------------------------------------------------------------------------------------------------------------------------------------------------------------------------------------------------------------------------------------------------------------------------------------------------------------------------------------------------------------------------------------------------------------------------
	Bembidion_mimbres_NM_1267        -------------------------------------------------------------------------------------------------------------------------------------------------------------------------------------------------------------------------------------------------------------------------------------------------------------------------------------------------------------------------------------------------------------------------------------------------------------------------------------------------------
	Bembidion_mimbres_NM_2118        tggctcctgcacagtaaaaacCTGCTGGATGCGCcttcCcAGtttccgTACCATCGGCGATAACCTAAAGGACCGTTTCGACGGCGCTTCCCGAGTAATGGTCAGCAATACCGGCAGCCAAAGAAGCGGAAACAACGCACACCATCGGGACCGAGACAACAGTGCCAACGCCAACATCATCGGCAATAGTATTCACAGTAACCACGCCGGACAAGAACGAGGCCACGGACGtaaRaagAAACaYaagTATGGCTTCCAGCTGAAGCCCTTCAACCCGGAACACAAACCACCAAGCTTCAAGGATTTAGTCTACCTGGAACCCTCCCCCGGGTTCTGCGAGAAGAACCCCAAATTGGGCATCGAGGGCACGCACGGTAGATTCTGCAACGATACGAGCATAGGTGTTGATGGATGTGATTTGATGTGTTGTGGTCGAGGAtaTTTAACGAAAGAAATTGTCGTtgttgagaggtgcgcgtgtacattt
	Bembidion_mimbres_NM_2119        -------------------------------------------------------------------------------------------------------------------------------------------------------------------------------------------------------------------------------------------------------------------------------------------------------------------------------------------------------------------------------------------------------------------------------------------------------------------------------------------------------
	Bembidion_mimbres_NM_2131        tggctcctgcacagtaaaaacctgctggatgcgccttcccagtttCCGTACcatCGGCGATAACCtaaAGGACCGTTTCGACGGCGCTTCCCGAGTAATGGTCAGCAATACCGGCAGCCAAAGAAGCGGAAACAACGCACACCATCGGGACCGAGACAACAGTGCCAACGCCAACATCATCGGCAATAGTATTCACAGTAACCACGCCGGACAAGAACGAGGCCACGGACGtaaRaAGAAACACAAGTATGGCTTCCAGCTGAAGCCCTTCAACCCGGAACACAAACCACCAAGCTTCAaGGATTTAGTCTACCTGGAACCCTCCCCCGGGTTCTGCGAGAAGAACCCCAAATTGGGCATCGAGGGCACGCACGGTAGATTCTGCAACGATACGAGCATAGGTGTTGATGGATGTGATTTGATGTGTTGTGGTCGAGGAtaTTTAACGAAAGaaaTTgTCGTTGTTgagaggtgCGCGTgtacatTT
	Bembidion_mimbres_NM_2134        -------------------------------------------------------------------------------------------------------------------------------------------------------------------------------------------------------------------------------------------------------------------------------------------------------------------------------------------------------------------------------------------------------------------------------------------------------------------------------------------------------
	Bembidion_mimbres_NM_2135        tggctcctgYacagtaaaaacctgctggatgcgccttcccaGTttccgTACcatCGGCGATAACCTAAAGGACCGTTTCGACGGCGCTTCCcGAGTAATGGTCAGCAATACCGGCAGCCAAAGAAGCGGAAACAACGCACACCATCGGGACCGAGACAACAGTGCCAACGCCAACATCATCGGCAATAGTATTCACAGTAACCACGCCGGACAAGAACGAGGCCACGGACGtaaRaagAAACACAAGTATGGCTTCCAGCTGAAGCCCTTCAACCCGGAACACAAACCACCAAGCTTCAAGGATTTAGTCTACCTGGAACCCTCCCCCGGGTTCTGCGAGAAgAACCCCAAATTGGGCATCGAGGGCACGCACGGTAGATTcTGCAACGATACGAGCATAGGTGTTGATGGATGTGATTTGATGTGTTGTGGTCGAGGAtaTTTAACGAAAgaaattgtcgttgttgagaggtGCGCGTGtacatTt
	Bembidion_mimbres_NM_1944        TGGCTCctGCAcagtAAAaacctgctGGATGCgccttcCcAGtttccgtaCcaTCGGCGATAACCTAAAGGACCGTTTCGACGGCGCTTCCCGAGTAATGGTCAGCAATACCGGCAGCCAAAGAAGCGGAAACAACGCACACCATCGGGACCGAGACAACAGTGCCAACGCCAACATCATCGGCAATAGTATTCACAGTAACCACGCCGGACAAGAACGAGGCCACGGACGTAAAAAGAAACAYAAGTATGGCTTCCAGCTGAAGCCCTTCAACCCGGAACACAAACCACCAAGCTTCAAGGATTTAGTCTACCTGGAACCCTCCCCCGGGTTCTGCGAGAAGAACCCCAAATTGGGCATCGAGGGCACGCACGGTAGATTCTGCAACGATACGAGCATAGGTGTTGATGGATGTGATTTGATGTGTTGTGGTCGAGGATATTTAACGAAAGaaaTtgtcgttgTtgagaggTGCGCGTGTACATTT
	Bembidion_mimbres_NM_1944_seq_2  -------------------------------------------------------------------------------------------------------------------------------------------------------------------------------------------------------------------------------------------------------------------------------------------------------------------------------------------------------------------------------------------------------------------------------------------------------------------------------------------------------
	Bembidion_mimbres_NM_2117        -------------------------------------------------------------------------------------------------------------------------------------------------------------------------------------------------------------------------------------------------------------------------------------------------------------------------------------------------------------------------------------------------------------------------------------------------------------------------------------------------------
	Bembidion_mimbres_NM_2117_seq_2  -------------------------------------------------------------------------------------------------------------------------------------------------------------------------------------------------------------------------------------------------------------------------------------------------------------------------------------------------------------------------------------------------------------------------------------------------------------------------------------------------------

;


END;

BEGIN CHARACTERS;
	TITLE  ArgK;
	DIMENSIONS  NCHAR=712;
	FORMAT DATATYPE = DNA GAP = - MISSING = ?;
	MATRIX
	Bembidion_cf._incisum            ------------------------------------------------------------------------------GCACCCTCCCAAGAACTGGGGTGATGTAGACACtTTCGGCAacCTTGACCCAACTGGTGAATATGTTGTATCCACTCGCGTTCGTTGCGGCCGTTCCATGGAAGGCTACCCATTCAACCCATGCCTTACCGAAGAACAATACAAAGAAATGGAACAGAAAGTTTCCACCACCTTGAACGGACTTGAAGCCGAATTGAAGGGTACCTTCTACCCATTGACCGGCATGTCCAAGGACGTCCAACAAAAACTCATCGATGACCACTTCTTGTTCAAGGAAGGTGATCGCTTCTTGCAAGCCGCCAACGCTTGCCGTTTCTGGCCCAGCGGACGTGGTATCTTCCACAATGACACCAAAACATTCTTGGTCTGGTGCAACGAAGAAGATCACTTGCGTTTGATTTCCATGCAAATGGGCGGTGACTTGGGACAGGTGTACCGTCGTTTGGTGacWgcCGTCAACGACATTGAAAAGCGAGTACCCTTCAGCCACCATGATCGTCTTGGTTTCTTGACTTTCTGCCCCACCAACTTGGGTACAACTGTTCGCGCCTCCGTGCACATCAAGGTACCCAAATTGGCCGCCAACAAAGCCAAATTGGAAGAGGTCGCTGGCAAATACAACTTGCAAGTTCGC
	Bembidion_dyschirinum            ------------------------------------------------------------------------------ACACCCCCCCAAGAACTGGGGTGATGTAGACACTTTCGGCAACCTTGACCCAACTGGTGAATATGTTGTATCCACCCGCGTCCGTTGCGGCCGTTCCATGGAAGGCTACCCATTCAACCCCTGCCTTACTGAAGAACAATACAAAGAAATGGAACAAAAAGTATCCACCACCTTGAACGGACTCGAAGGCGAATTGAAGGGTACCTTCTACCCATTGACCGGCATGTCCAAGGACGTCCAACAAAAACTCATCGATGACCACTTCTTGTTCAAGGAAGGTGATCGCTTCTTGCAAGCCGCCAACGCTTGCCGTTTCTGGCCCAGCGGCCGTGGCATCTTCCACAATGACACCAAAACATTCTTGGTCTGGTGCAACGAAGAAGATCACTTGCGTTTGATCTCCATGCAAATGGGTGGTGATTTGGGACAAGTTTACCGTCGTTTGGTAACAGCCGTCAATGATATTGAAAAGAGGGTTCCCTTCAGCCACCACGATCGTCTTGGTTTCTTGACTTTCTGCCCCACCAACTTGGGTACCACCGTTCGCGCCTCCGTACACATCAAGGTCCCCAAATTGGCCGCCAACAAAGCCAAATTGGAAGAAGTCGCTGCCAAGTACAACTTGCAAGTCCGC
	Bembidion_lampros                ------------------------------------------------------------------------------ACATCCCCCCAAGAACTGGGGTGATGTAGACACTTtcggcAaccttGACCCAACTGGTGAATATGTTGTatccACCCGCGTCCGTTGCGGCCGTTCCATGGAAGGCTACCCATTCAACCCCTGCCTTACTGAAGAACAATACAAAGAAATGGAACAAAAAGTATCCACCACCTTGAACGGACtcgAAGGCGAATTGAAGGGTACATtctaCCCATTGACCGGCATGTCCAAGGACGTCCAACAAAAACTCAtCGATGACCACTTCTTGTTCAAGGAAGGTGATCGCTTCTTGCAAGCCGCCAACGCTTGCCGTTTCTGGCCCAGCGGACGTGGCATCTTCCACAATGACACCAAAACATTCTTGGTCTGGTGCAACGAAGAAGATCACTTGCGTTTGATCTCCATGCAAATGGGCGGTGATTTGGGACAAGTTTACCGTCGTTTGGTAACAGCCGTCAACGATATTGAAAAGAGGGTTCCCTTCAGCCACCACGatcGTCTTGGTTTCTTGACTTTCTGCCCCACCAACTTGGGTACCACCGTTCGCGCCTCTGTACACATCAAGGTCCCCAAATTGGCCGCTAACAAAGCCAAATTGgaagaagTcGCTGCCAAGTACAACTTGCAAGTCCgc
	Bembidion_luridicorne            ------------------------------------------------------------------------------ACACCCCCCCAAGAACTGGGGTGATGTAGACACTTTCGGCAACCTTGACCCAACTGGTGAATATGTTGTGTCCACCCGCGTCCGTTGCGGCCGTTCCATGGAAGGCTACCCATTCAACCCCTGCCTTACCGAAGAACAATACAAAGAAATGGAACAAAAAGTGTcYaCCACATTGAACGgRcTTGAAGGCGAATTGAAGGGTACCTTCTACCCATTGACCGGCATGTCCAAGGACGTTCAACAAAAACTCATCGATGACCACTTCTTGTTCAAGGAAGGTGATCGCTTCTTGCAGGCTGCCAACGCTTGCCGTTTCTGgccMagCGGACGTGGTATCTTCCACAATGACACCAAAACATTCTTGGTCTGGTGCAACGAAGAAGATCACTTGCGTTTGATCTCCATGCAAATGGGTGGTGATTTGGGACAAGTTTACCGTCGTTTGGTAACAGCCGTCAACGATATTGAAAAGAGAGTTCCATTCAGCCACCACGATCGTCTTGGTTTCTTGACTTTCTGCCCCACCAACTTGGGCACCACCGTTCGCGCCTCCGTACACATCAAGGTCCCCAAGTTGGCCGCCAACAAGGCCAAATTGGAAGAAGTCGCTGCCAAGTACAACTTGCAAGTCCGC
	Bembidion_properans              ------------------------------------------------------------------------------ACACCCCCCCAAGAACTGGGGTGATGTAGACACtTTCGgcAACCTTGACCCAACTGGTGAATATGTTGTATCCACCCGCGTCCGTTGCGGCCGTTCCATGGAAGGCTACCCATTCAACCCCTGCCTTACTGAAGAACAATACAAAGAAATGGAACAAAAAGTATCCACCACCTTGAACGGACTCGAAGGCGAATTGAAGGGTACCTTCTACCCATTGACCGGCATGTCCAAGGACGTCCAACAAAAACTCATCGATGACCACTTCTTGTTCAAGGAAGGTGATCGCTTCTTGCAAGCCGCCAACGCTTGCCGTTTCTGGCCCAGCGGACGTGGCATCTTCCACAATGACACCAAAACATTCTTGGTCTGGTGCAACGAAGAAGATCACTTGCGTTTGATCTCCATGCAAATGGGTGGTGATTTGGGACAAGTTTACCGTCGTTTGGTAACAGCCGTCAACGATATTGAAAAGAGGGTTCCCTTCAGCCACCACGATCGTCTTGGTTTCTTGACTTTCTGCCCCACCAACTTGGGTACCACCGTTCGCGCCTCTGTACACATCAAGGTCCCCAAATTGGCCGCTAACAAAGCCAAATTGGAAGAAGTCGCTGCCAAGTACAACTTGCAAGTCCGC
	Bembidion_obliquulum             ------------------------------------------------------------------------------ACACCCTCCCAAGAACTGGGGTGATGTAGACACTTTCGGCAACCTTGACCCAACTGGTGAATATGTTGTATCCACTCGCGTTCGTTGCGGCCGTTCCATGGAAGGCTACCCATTCAACCCCTGCCTTACTGAAGAACAATACAAAGAAATGGAACAAAAAGTATCCACCACATTGAATGGACTTGAAGGCGAATTGAAGGGTACCTTCTACCCATTGACCGGCATGTCCAAGGACGTTCAACAAAAACTCATCGATGATCACTTCTTGTTCAAGGAAGGTGATCGCTTCTTGCAAGCCGCTAACGCTTGTCGTTTCTGGCCCAGCGGACGTGGTATCTTCCACAATGACACCAAAACATTTTTGGTCTGGTGCAACGAAGAAGATCACTTGCGTTTGATCTCCATGCAAATGGGTGGTGATTTGGGACAAGTTTACCGTCGTTTGGTAACAGCCGTTAACGATATTGAAAAGAGGGTACCCTTCAGTCACCACGATCGTCTTGGTTTCTTGACTTTCTGTCCCACCAACTTGGGTACCACTGTTCGCGCCTCCGTACACATCAAGGTACCCAAATTGGCCGCCAACAAAGCCAAATTGgaAGAAGTCGCTTCCAAATATAATTTGCAAGTTCGC
	Bembidion_interventor            ------------------------------------------------------------------------------ACACCCACCCAAAAACTGGGGTGATGTAGACACTTTTGGCAacCTTGACCCAACTGGTGAATATGTTGTATCCACTCGCGTTCGTTGTGGTCGTTCCATGGAAGGCTACCCATTCAATCCATGCCTTACTGAAGAACAATACAAAGAAATGGAACAAAAAGTATCCACCACATTGAATGGTCTTGAAGGCGAATTGAAGGGTACCTTCTACCCATTGACCGGCATGTCCAAGGATGTTCAACAAAAACTCATCGATGATCACTTCTTGTTCAAGGAAGGTGATCGTTTTTTGCAAGCTGCAAACGCTTGTCGTTTCTGGCCAAGTGGACGTGGTATCTTCCACAATGACACCAAAACATTTTTGGTTTGGTGCAATGAAGAAGATCATTTACGTTTGATCTCCATGCAAATGGGTGGTGATTTGGGACAAGTTTATCGTCGTTTGGTAACAGCTGTTAATGATATTGAAAAGAGAGTACCATTCAGTCATCACGATCGTCTTGGTTTCTTGACTTTCTGTCCCACCAATTTGGGTACCACTGTTCGCGCCTCTGTACACATCAAAGTACCAAAATTGGCTGCCAACAAAGCTAAAttggaAGAAGTCGCTTCTAAATATAATTTGCAAGTACGT
	Bembidion_nitidum                ------------------------------------------------------------------------------ACACCCCCCCAAGAACTGGGGTGATGTAGACACTTTCGGCAACCTTGACCCAACTGGTGAATATGTTGTATCCACCCGCGTCCGTTGCGGTCGTTCCATGGAAGGCTACCCATTCAACCCCTGCCTTACTGAAGAACAATACAAAGAAATGGAACAAAAAGTATCTACCACATTGAACGGACTCGAAGGCGAATTGAAGGGTACCTTCTACCCATTGACCGGCATGTCCAAGGACGTTCAACAGAAACTCATCGATGACCACTTCTTGTTCAAGGAAGGTGATCGCTTCTTGCAAGCCGCCAACGCTTGCCGTTTCTGGCCCAGCGGACGTGGTATCTTCCACAATGACACCAAAACATTCTTGGTCTGGTGCAACGAAGAAGATCACTTGCGTTTGATCTCCATGCAAATGGGTGGTGATTTGGGACAAGTTTACCGTCGTTTGGTAACAGCCGTCAACGATATTGAAAAGAGAGTTCCCTTCAGTCACCACGATCGTCTTGGTTTCTTGACTTTCTGCCCCACCAACTTGGGTACCACCGTTCGCGCCTCCGTACACATCAAGGTCCCCAAATTGGCCGCTAACAAAGCCAAATTGGAAGAAGTCGCTGCCAAATACAACTTGCAAGTTCGC
	Bembidion_levigatum_VA_1693      ---------------------------------------------------------------------------------------------------------------tttcggcaaccttgacccaactggtgAATATGTTGTATCCACCcGCGTCCgTTGCGGCCGTTCCATGGAAGGCTACCCATTCAACCCCTgccttactgaaGAACAATACAAAGAaATGGAACAAAAAGTATCCACCACATTGAATGGACTTGAAGGCGAATTGAAgGgTACCTTCTACCCATTGACCGGCATgtctaAGGACGTTCAACAGAaACTCATCGATGACCACTTCTTGTTTAAGGAAGGTGATCGTTTCTTGCAAGCCGCCAACGCATGCcGTTTCTGGCCCAGCGGACGTGGTATCtTCCACAATGACACCAAAACATTCTTGGTCTGGTGCAACGAAGAAGatCACTTGCGTTTaATCTCCATGCAAATGGGTGGTGATTTGGGACAAGTTTACCGTCGTTTgGTAACAgccGTCAACGATATTGAAAAGAGAGTTCCCTTCAGTCACCaCGATCGTCTTGGTTTCTTGACTTTCTGCCCCACCAACTTGGGTACCaccgTTCGCGCCTCCGTTCACATCAAGGtccccaaatTGGCCgccaacAAAGCcaaattggaAgAAGTCgctgctaaatataact-----------
	Bembidion_levigatum_IN_1255      ----------------------------------------------------------------------------------------------------------------------------------------------------------------------------------------------------------------------------------------------------------------------------------------------------------------------------------------------------------------------------------------------------------------------------------------------------------------------------------------------------------------------------------------------------------------------------------------------------------------------------------------------------------------------------------------------------------------------------------------
	Bembidion_levigatum_IA_1694      tgaagcttactccgtattcgctGATtTATTCGACCcaatcatcgaaGATTACCATActggcTTCAAGAAGACTGACAAACACCCCCCCAAGAACTGGGGTGATGTAGACACTTTCGGCAACCTTGACCCAACTGGTGAATATGTTGTATCCACCCGCGTCCGTTGCGGCCGTTCCATGGAAGGCTACCCATTCAACCCCTGCCTTACTGAAGAACAATACAAAGAAATGGAACAAAAAGTATCCACCACATTGAATGGACTTGAAGGCGAATTGAAGGGTACCTTCTACCCATTGACCGGCATGTCTAAGGACGTTCAACAGAAACTCATCGATGACCACTTCTTGTTCAAGGAAGGTGATCGTTTCTTGCAAGCCGCCAACGCATGCCGTTTCTGGCCCAGCGGACGTGGTATCTTCCACAATGACACCAAAACATTCTTGGTCTGGTGCAACGAAGAAGATCACTTGCGTTTAATCTCCATGCAAATGGGTGGTGATTTGGGACAAGTTTACCGTCGTTTGGTAACAGCCGTCAACGATATTGAAAAGAGAGTTCCCTTCAGTCACCACGATCGTCTTGGTTTCTTGACTTTCTGCCCCACCAACTTGGGTACCACCGTTCGCGCCTCCGTACACATCAAGGTCCCCAAATTGGCCGCCAACAAAGCcaaattgGAAgaagtcgctgccaaatataacttgcaagttcgc
	Bembidion_levigatum_NE_0763      ----------------------------------------------------------------------------------------------------------------------------------------------------------------------------------------------------------------------------------------------------------------------------------------------------------------------------------------------------------------------------------------------------------------------------------------------------------------------------------------------------------------------------------------------------------------------------------------------------------------------------------------------------------------------------------------------------------------------------------------
	Bembidion_levigatum_TX_1256      ------------------------------------------------------------------------------acacccccccaagaactggggtgatgtagacaCtTTCGGCAACCTTGACCCAACTGGTGAATATGTTGTATCCACCCGCGTCCGTTGCGGCCGTTCCATGGAAGGCTACCCATTCAACCCCTGCCTTACTGAAGAACAATACAAAGAAATGGAACAAAAAGTATCCACCACATTGAATGGACTTGAAGGCGAATTGAAGGGTACCTTCTACCCATTGACCGGCATGTCTAAGGACGTTCAACAGAAACTCATCGATGACCACTTCTTGTTCAAGGAAGGTGATCGTTTCTTGCAAGCCGCCAACGCTTGCCGTTTCTGGCCCAGCGGACGTGGTATCTTCCACAATGACACCAAAACATTCTTGGTCTGGTGCAACGAAGAAGATCACTTACGTTTAATCTCCATGCAAATGGGTGGTGATTTGGGACAAGTTTACCGTCGTTTGGTAACAGCCGTCAACGATATTGAAAAGAGAGTTCCCTTCAGTCACCACGATCGTCTTGGTTTCTTGACTTTCTGCCCCACCAACTTGGGTACCACCGTTCGCGCCTCCGTACACATCAAGGTCCCCAAATTGGCCGCCAACAAAGCCAAATTGGAAGAAGTCGCTGCCAAATATAACTTGCAAGTTCGC
	Bembidion_levigatum_TX_2343      tgaagcttactccgtattcgctgattTATTCGACCcaatCATCGAAGATTACCATACTGGCTTCAAGAAGACTGACAAACACCCCCCCAAGAACTGGGGTGATGTAGACACTTTCGGCAACCTTGACCCAACCGGTGAATATGTTGTATCCACCCGCGTCCGTTGCGGCCGTTCCATGGAAGGCTACCCATTCAACCCCTGCCTTACTGAAGAACAATACAAAGAAATGGAACAAAAAGTATCCACCACATTGAATGGACTTGAAGGCGAATTGAAGGGTACCTTCTACCCATTGACCGGCATGTCTAAGGACGTTCAACAGAAACTCATCGATGACCACTTCTTGTTCAAGGAAGGTGATCGTTTCTTGCAAGCCGCCAACGCTTGCCGTTTCTGGCCCAGCGGACGTGGTATCTTCCACAATGACACCAAAACATTCTTGGTCTGGTGCAACGAAGAAGATCACTTACGTTTAATCTCCATGCAAATGGGTGGTGATTTGGGACAAGTTTAcCGTCGTTTGGTAACAGCCGTCAACGATATTgAAAAGAGAGTTCCCTTCAGTCACCACGATCGTCTTGGTTTCTTGACTTTCTGCCCcACCAACTTGGGTacCACCGTTCGCGCctccgtacacatcaaggtcccCAAAtTGGccgccaacaaagccaaat--------------------------------------
	Bembidion_mimbres_NM_0280        tgaagcttactccgtattcgctgatTTATTCGACCcaaTCATCGAAgaTTACCATACTGGCTTCAAGAAGACTGACAAACACCCCCCCAAGAACTGGGGTGATGTAGACACTTTCGGCAACCTTGACCCAACTGGTGAATATGTTGTATCCACCCGCGTCCGTTGCGGCCGTTCCATGGAAGGCTACCCATTCAACCCCTGCCTTACTGAAGAACAATACAAAGAAATGGAACAAAAAGTATCCACCACATTGAATGGACTTGAAGGCGAATTGAAGGGTACCTTCTACCCATTGACCGGCATGTCTAAGGACGTTCAACAGAAACTCATCGATGACCACTTCTTGTTCAAGGAAGGTGATCGTTTCTTGCAAGCCGCCAACGCTTGCCGTTTCTGGCCCAGCGGACGTGGTATCTTCCACAATGACACCAAAACATTCTTGGTCTGGTGCAACGAAGAAGATCACTTGCGTTTAATCTCCATGCAAATGGGTGGTGATTTGGGACAAGTTTACCGTCGTTTGGTAACAGCCGTCAACGATATTGAAAAGAGAGTTCCCTTCAGTCACCACGATCGTCTTGGTTTCTTGACTTTCTGCCCCACCAACTTGGGTACCACCGTTCGCGCCTCCGTACACATCAAGGTTCCCAAATTGGCCGCCAACAAAGCcaaattggaagaagtcGctgccaaatataacttgcaagttcgc
	Bembidion_mimbres_NM_1220        ----------------------------------------------------------------------------------------------------------------------------------------------------------------------------------------------------------------------------------------------------------------------------------------------------------------------------------------------------------------------------------------------------------------------------------------------------------------------------------------------------------------------------------------------------------------------------------------------------------------------------------------------------------------------------------------------------------------------------------------
	Bembidion_mimbres_NM_1267        ----------------------------------------------------------------------------------------------------------------------------------------------------------------------------------------------------------------------------------------------------------------------------------------------------------------------------------------------------------------------------------------------------------------------------------------------------------------------------------------------------------------------------------------------------------------------------------------------------------------------------------------------------------------------------------------------------------------------------------------
	Bembidion_mimbres_NM_2118        tgaagcttactccgtattcgctgattTATTCGACCcaatCATCGAAGATTACCATACTggcTTCAAGAAGACTGACAAACACCCCCCCAAGAACTGGGGTGATGTAGACACTTTCGGCAACCTTGACCCAACTGGTGAATATGTTGTATCCACCCGCGTCCGTTGCGGCCGTTCCATGGAAGGCTACCCATTCAACCCCTGCCttaCTGAAGAACAATACAAAGAAATGGAACAAAAAGTatccACCACATTGAATGGACTTGAAGGCGAATTGAAGGGTACCTTCTACCCATTGACCGGCATGTCTAAGGACGTTCAACAGAAactcaTCGATGACCACTTCtTGTTCAAGGAAGGTgatcgTTTCTTGCAAGCCGCCAACGCTTGCCGTTTCTGGCCCAGCggacgtGGTATCTTCcacaaTGACACCAAAACATTCtTggtctGGtgcaacgaagaagatcACTTGCGTTTAAtCTCcaTGCaAATGGGTGGTGAtTTGggacaagtttaccGTCGTTTggtaacagccgtcaacgatattgaaaagagagttCCCttcagtcaccacgatcgtcttGGTTTCttgactttctgCcccaccaacttgggtaccaccgttcgCgcctccgtacacatcaaggttcccaaattggcCgccaacaaagccaaat--------------------------------------
	Bembidion_mimbres_NM_2119        ----------------------------------------------------------------------------------------------------------------------------------------------------------------------------------------------------------------------------------------------------------------------------------------------------------------------------------------------------------------------------------------------------------------------------------------------------------------------------------------------------------------------------------------------------------------------------------------------------------------------------------------------------------------------------------------------------------------------------------------
	Bembidion_mimbres_NM_2131        tgaagcttactccgtattcgctgattTATTCGACCCAATCATCGAAGATTACCATACTgGCTTCAAGAAGACTGACAAACACCCCCCCAAGAACTGGGGTGATGTAGACACTTTCGGCAACCTTGACCCAACTGGTGAATATGTTGTATCCACCCGCGTCCGTTGCGGCCGTTCCATGGAAGGCTACCCATTCAACCCCTGCCTTACTGAAGAACAATACAAAGAAATGGAACAAAAAGTATCCACCACATTGAATGGACTTGAAGGCGAATTGAAGGGTACCTTCTACCCATTGACCGGCATGTCTAAGGACGTTCAACAGAAACTCATCGATGACCACTTCTTGTTCAAGGAAGGTGATCGTTTCTTGCAAGCCGCCAACGCTTGCCGTTTCTGGCCCAGCGGACGTGGTATCTTCCACAATGACACCAAAACATTCTTGGTCTGGTGCAACGAAGAAGATCACTTGCGTTTAATCTCCATGCAAATGGGTGGTGATTTGGGACAAGTTTACCGTCGTTTGGTAACAGCCGTCAACGATATTGAAAAGAGAGTTCCCTTCAGTCACCACGATCGTCTTGGTTTCTTGACTTTCTGCCCCACCAACTTGGGTACCACCGTTCGCGCCtccgtaCACATCAAGgttcccaAATTGGCCgccaacaaagccaaat--------------------------------------
	Bembidion_mimbres_NM_2134        ----------------------------------------------------------------------------------------------------------------------------------------------------------------------------------------------------------------------------------------------------------------------------------------------------------------------------------------------------------------------------------------------------------------------------------------------------------------------------------------------------------------------------------------------------------------------------------------------------------------------------------------------------------------------------------------------------------------------------------------
	Bembidion_mimbres_NM_2135        tgaagcttactccgtattcgctGATtTATTCGACCCAATCATCGAAGATTACCATACTggcttcAAGAAGACTGACaAACACCCCCCCAAGAACTGGGGTGATGTAGACACTTTCGGCAACCTTGACCCAACTGGTGAATATGTTGTATCCACCCGCGTCCGTTGCGGCCGTTCCATGGAAGGCTACCCATTCAACCCCTGCCTTACTGAAGAACAATACAAAGAAATGGAACAAAAAGTATCCACCACATTGAATGGACTTGAAGGCGAATTGAAGGGTACCTTCTACCCATTGACCGGCATGTCTAAGGACGTTCAACAGAAACTCATCGATGACCACTTCTTGTTCAAGGAAGGTGATCGTTTCTTGCAAGCCGCCAACGCTTGCCGTTTCTGGCCCAGCGGACGTGGTATCTTCCACAATGACACCAAAACATTCTTGGTCTGGTGCAACGAAGAAGATCACTTGCGTTTAATCTCCATGCAAATGGGTGGTGATTTGGGACAAGTTTACCGTCGTTTGGTAACAGCCGTCAACGATATTGAAAAGAGAGTTCCCTTCAGTCACCACGATCGTCTTGGTTTCTTGACTTTCTGCCCCACCAACTTGGGTACCACCGTTCGCGCCTCCGTACACATCAAGGTTCCCAAATTGGCCGCCAACAAAGCCAAATTgGAAGAAGTCGCTGCCAAATATAACTTGCAAGttcgc
	Bembidion_mimbres_NM_1944        tgaagcttactccgtattcgctgattTATTCGACCcaatCATCGAAGATTACCATACTGGCTTCAAGAAGACTGACAAACACCCCCCCAAGAACTGGGGTGATGTAGACACTTTCGGCAACCTTGACCCAACTGGTGAATATGTTGTATCCACCCGCGTCCGTTGCGGCCGTTCCATGGAAGGCTACCCATTCAACCCCTGCCTTACTGAAGAACAATACAAAGAAATGGAACAAAAAGTATCCACCACATTGAATGGACTTGAAGGCGAATTGAAGGGTACCTTCTACCCATTGACCGGCATGTCTAAGGACGTTCAACAGAAACTCATCGATGACCACTTCTTGTTCAAGGAAGGTGATCGTTTCTTGCAAGCCGCCAACGCTTGCCGTTTCTGGCCCAGCGGACGTGGTATCTTCCACAATGACACCAAAACATTCTTGGTCTGGTGCAACGAAGAAGATCACTTGCGTTTAATCTCCATGCAAATGGGTGGTGATTTGGGACAAGTTTACCGTCGTTTGGTAACAGCCGTCAACGATATTGAAAAGAGAGTTCCCTTCAGTCACCACGATCGTCTTGGTTTCTTGACTTTCTGCCCCACCAACTTGGGTACCACCGTTCGCGCCTCCGTACACATCAAGGTTCCCAAATTGGCCGCCAACAAAGCCAAATTGGAAGAAGTCGCTGCCAAATATAACTTGCAAGTTCGC
	Bembidion_mimbres_NM_1944_seq_2  ----------------------------------------------------------------------------------------------------------------------------------------------------------------------------------------------------------------------------------------------------------------------------------------------------------------------------------------------------------------------------------------------------------------------------------------------------------------------------------------------------------------------------------------------------------------------------------------------------------------------------------------------------------------------------------------------------------------------------------------
	Bembidion_mimbres_NM_2117        ----------------------------------------------------------------------------------------------------------------------------------------------------------------------------------------------------------------------------------------------------------------------------------------------------------------------------------------------------------------------------------------------------------------------------------------------------------------------------------------------------------------------------------------------------------------------------------------------------------------------------------------------------------------------------------------------------------------------------------------
	Bembidion_mimbres_NM_2117_seq_2  ----------------------------------------------------------------------------------------------------------------------------------------------------------------------------------------------------------------------------------------------------------------------------------------------------------------------------------------------------------------------------------------------------------------------------------------------------------------------------------------------------------------------------------------------------------------------------------------------------------------------------------------------------------------------------------------------------------------------------------------

;


END;

BEGIN CHARACTERS;
	TITLE  Topo;
	DIMENSIONS  NCHAR=742;
	FORMAT DATATYPE = DNA GAP = - MISSING = ?;
	MATRIX
	Bembidion_cf._incisum            ttcgttgcgcgtcgaacacatcgaattgcacgaacaaaaagacggcaagGAgtacgtgGTAGTgttcgatttcctcgGTAAGGACTCCATCCGGTATTACAACGAAGTGCCGGTGGAGAAGCGCGTCTTCAAGAACCTGCAACTGTTCATGGAGAACAAAGCGCCTGGGGACGACCTATTCGATCGCCTGAACACGCAAATTATGAACAAACATTTGAATGAACTGATGGAGGGCCTAACGGCGAAGGTATTCCGTACGTACAACGCGTCCTGGACGCTTCAGCAACAGCTCGACGAGCTGACAAACGCGGACGACACGGTCGCCGAGAAGATCTTGTCGTATAATCGCGCGAACcgRgcCGTCGCCATCCTCTGCAACCATCAGCGTTCCGTGCCGAAGAGCCACGCCAAATCGATGGAGAAGCTCAAGGAGAAGATCGAGCAGAAGCGGGAGCAGATCACCGACGCCCAGAAGCAGGTGAAGGATGCGCAGCGCGACGCCAAACACGGCAGCGTCAAAGAAAAAGTGGTGTACGACAAAAAGAAAAAGATGCTGGAGCGGCTGAAGGAGCAACTCATGAAACTGGAAGTGATGGAAACGGATCGCGACGAGAACAAATCGATTGCGTTGGGTACGAGTAAGTTGAATtacttggatCcgCGGatcagtGTGGCTTGGTGCAAAAagtacgatgtacctattgaaaagatctacaataagacgcaa---------------
	Bembidion_dyschirinum            ttcgttgcgcgttgagcacattgagttgcacgagcaaaAggATGGcaaRgaATATGTGGTGGTGTTCGATTTTCTGGGTAAAGACTCCATTCGATATTATAACGAGGTTCCGGTTGAGAAGCGCGTCTTCAAGAAcctRcaRcTATTCATGGAGAACAAGTCGCCTGGTGATGATCTCTTTGACCGTTTAAACACCCAAATAATGAACAAACATTTGAACGAACTGATGGAAGGCTTAACAGCGAAAGTGTTCCGTACGTACAACGCCTCGTGGACGTTGCAGCAACAACTCGATGAATTAACAAACGCGGACGATACCGTAGCAGAGAAAATTCTGTCGTATAATcgSgcGAATCGCGCCGTCGCCATTCTCTGCAACCATCAGCGTTCCGTGCCGAAGAGTCACGCCAAATCCATGGAGAAGCTGAAGGAGAAGATCGACCAGAAGAGGGAGCAGATCACAGACGCCCAGAAACAGGTGAAGGACGCGCAACGTGACGCCAAACATGGAAGCGTTAAGGAGAAGGTGGTCTATGATAAAAAGAAGAAGATGTTGGAGCGACTGAAGGAGCAACTTATGAAACTGGAGGTGATGGAGACGGATCGCGATGAGAACAAGGCAATTGCACTTGGTACAAGTAAGTTAAATTATTTGGATCCGcGGATCagTGTCGCTTGGTGCAAGAAATATGATGTACctatcgaaaagatctacaataaaacgcaacgggataaattc---
	Bembidion_lampros                TTCGTTGCGCGTGGAGCATATTGAGCTGCACGAAcaRaaRgaTGGGAAGGAATATGTGGTTGTGTTCGATTTTCTGGGTAAAGACTCCATTCGATATTATAACGAGGTCCCGGTTGAGAAGCGCGTCTTCAAGAACCTGCAGCTATTCATGGAGAACAAGGCGCCTGGTGATGATCTTTTCGATCGGTTGAACACCCAAATAATGAACAAACATTTGAACGAGCTCATGGAAGGCTTGACAGCGAAAGTGTTCCGTACGTACAACGCCTCGTGGACGCTGCAGCAACAGCTGGATGAGTTAACAAACGCGGATGACACTGTAGCGGAGAAAATTCTGTCGTATAATCGCGCGAACCGCGCCGTCGCCATTCTTTGCAACCATCaRcgYtCCGTGCCGAAGAGCCACGCCAAGTCCATGGAGAAGCTGAAGGAGAAGATCGACCAGAAGAGGGAGCAGATCACAGACGCCCAGAAACAAGTGAAAGATGCGCAGCGCGACGCCAAACACGGAAGCGTCAAGGAGAAGGTGGTCTACGATAAGAAGAAGAAGATGCTTGAGCGGCTGAAGGAGCAGCTTATGAAACTGGAGGTGATGGAGACGGATCGCGATGAGAACAaGGCGATCGCACTCGGCACGAGTAAGTTAAACTATTTGGATCCGCGGATcagTGTCGCTTGGTGCAaGAAATACGATGTacctatcgaaaagatctacaataaaacgcaacgggataaattcaga
	Bembidion_luridicorne            ttcgttgcgcgttgagcacattgagttgcacgaacaaaaggatggtAAAGAgtaYgtGGTGGTGTtcgatTTTCTTGGTAAAGACTCCATTAGATATTATAACGAGGTCCCGGTTGAGAAGCGCGTCTTCAAGAACCTGCAACTATTCATGGAGAaYaAGGcRcctGGTGATGATCTYTTTGACCGTTTGAACACCCAAATAATGAATAAACATTTGAACgaRctGATGGAAGGCTTAACAGCGAAAGTGTTCCGTACGTACAACGCCTCGTGGACGCTGCAACAACAACTGGACGAGTTAACAAACGCGGACGATACTGTGGCAGAGAAAATTTTGTCATACAATCGCGCGAATCGTGCCGTTGCCATTCTTTGTAACCATCAGCGTTCCGTGCCGAAGAGTCACGCCAAATCCATGGAGAAGCTGAAGGAGAAGATCGAACAGAAGAGGGAGCAGATCACGGaYgCCCAGAAGCAGGTGAAGGACGCGCAGCGCGACgCCaaacATGGAAGTGTCAAGGAGAAGGTGGTGTATGATAAAAAGAAAAAGACGTTGGAGCGGCTCAAGGAGCAGCTTATGAAaYtGGAGGTTATGGAGACGGATCGCGATGAGAACAAGGCGATTGCGCTCGGTACGAGTAAGTTAAATTATTTGGATCCGCGGATCagtGTCGCGTGGTGcaaaaagtaYgatgtacctattgaaaagatctacaataaaacgcaacgc------------
	Bembidion_properans              ttcgttgcgcgttgagcacattgagttgcacgaacaaaaggatggcaaagaatatgtggtggtattcgattttctggGTAaAgACTCCATTCGATATTATAACGAGGTGCCGGTTGAGAAGCGCGTCTTCAAGAACCTGCAACTATTCATGGAGAACAAGTCGCCCGGCGATGATCTGTTCGACCGTTTGAACACCCAAATAATGAACAAACATTTGAACGAGCTCATGGAAGGCTTAACAGCGAAAGTGTTCCGTACGTACAACGCCTCGTGGACGCTGCAGCAACAGCTGGACGAATTAACAAACGCGGACGACACCGTGGCAGAGAAAATTCTGTCGTACAATCGCGCGAACCGCGCCGTCGCCATTCTTTGCAACCATCAGCGTTCCGTGCCGAAGAGCCACGCCAAATCCATGGAAAAGCTGAAGGAAAAGATCGATCAGAaRAGGGAGCAGATCACAGACGCMCAGAAACAGGTGAAGGACGCGCAGCGCGACGCCAAACATGGAAGCGTTAAGGAGAAGGTGGTGTATGATAAAAAGAAGAAGATGTTGGAGCGGCTCAAGGAGCAGCTTATGAAACTGGAGGTGATGGAGACGGATcgYgatGAGAACAAGGCGATTGCGCTCGGTACGAGTAAGTTAAACTATTTggatccRcggatcagtgtGGcttggTGCAAGAAATATGatgtaCcTatcgaaaagatctacaataaaacgcaacgggataaattca--
	Bembidion_obliquulum             ttcgttgcgtgtggagcacattgagttgcacgagcaaaAagatgGcaaggagtatgttgtcgttttcgacttcttaggtaaGGACTCCATCCGATATTACAACGAGGTGCCGGTGGAAAAGCGCGTGTtCAAGAACCTGCAACTGTTCATGGAGAACAAGGCGCCTGGTGATGATCTGTTTGACCGTTTAAACACCCAAATCATGAATAAACATTTGAACGAACTCATGGAAGGCTTAACAGCTAAAGTGTTTCGTACGTACAACGCCTCCTGGACGCTTCAACAGCAACTGGACGAATTGACAAACGCGGACGACACGGTGGCCGAGAAGATACTTTCGTATAATCGCGCGAACCGCGCCGTCGCCATCCTCTGTAACCATCAGCGGTCCGTGCCCAAGAGTCACGCCAAATCGATGGAGAAACTCAAGGAGAAGATCGAGCAGAAGAGGGAGCAGATTACCGACGCCCAGAAACAGGTGAAGGACGCGCAGCGCGACGCCAAACACGGCAGTGTCAAAGAGAAGGTCGTCTACGATAAAAAGAAAAAAATGTTGGAGCGACTGAAGGAGCAACTCATTAAACTAGAGGTGATGGAGACGGATCGCGATGAGAACAAAGCGATTGCACTCGGTACGAGTAAGTTAAATTatttgGAtCcgcGGAtcagtgtGGctTGGTGCAAAAAGTATGATGTacccattgaaaagatctacaataaaacgc-----------------
	Bembidion_interventor            -------------------------------------aaagatggcaagGAGTATGTTGTCGTGTtcgACTTctTAGGTAAGGACTCCATTCGATATTACAACGAGGTGCCGGTGGAAAAGCGCGTGTTCAAGAACCTGCAACTATTCATGGAGAACAAGGCGCCTGGTGATGATCTGTTTGACCGTTTAAACACCCAAATCATGAATAAACATTTGAACGAACTCATGGAAGGCTTAACAGCTAAAGTGTTTCGTACGTACAACGCCTCCTGGACGCTTCAACAGCAACTAGACGAATTGACAAACGCGGACGACACGGTGGCCGAGAAGATACTTTCGTATAATCGCGCGAACCGCGCCGTCGCCATCCTCTGTAACCATCAGCGTTCCGTGCCCAAGAGTCACGCCAAATCGATGGAGAAACTCAAGGAGAAGATCGAGCAGAAGAGGGAGCAGATTACCGACGCCCAGAAACAGGTGAAGGACGCGCAGCGCGACGCCAAACACGGCAGTGTCAAAGAGAAGGTCGTCTACGACAAAAAGAAAAAAATGTTGGAGCGACTGAAGGAGCAACTCATTAAACTAGAGGTGATGGAGACGGATCGCGATGAGAACAAGGCGATTGCACTCGGTACGAGTAAGTTAAATTATTTGGATCCGCGGATCAGTGTGGCTTGGTGCAAAAAGTATGATGTACCcattgaaaagatctacaataaaacgcaacgagataaattccga
	Bembidion_nitidum                ttcgttgcgtgtggagcacattgaATTGCACGAGCAAAAAGATggaAaggagtatgttgtcgttttcgacttcttaggtaaggACTccatYcgaTATTACAACGAGGTACCGGTGGAAAAGCGCGTTTTCAAGAACCTACAACTATTCATGgaRaacAAGGCGCCTGGCGATGATCTATTTGACCGTTTAAACACCCAAATTATGAATAAACATTTGAACGAACTCATGGAAGGCTTAACAGCTAAAGTGTTTCGTACGTACAACGCCTCCTGGACGCTTCAACAGCAACTAGACGAATTGACAAACGCGGACGACAcRgTGGCCGAGAAGATACTTTCGTATAATCGCgcRaatCGCGCCGtYgCCATCCTCTGTAACCATCAGCGTTCCGTGCCCAAGAGTCACGCCAAATCGATGGAGAAACTCAAGGAGAAGATCGAACAGAAGAGGgaRcaGATTACCGACGCCCAGAAACAAGTGAAGGACGCACAACGCGACGcYaAACACGGCAGTGTTAAAGAGAAGGTTGTCTACGATAAAAAGAAAAAAATGTTGGAACGACTGAAGGAGCAACTCATTAAACTAGAGGTGCAGGAGACGGATCGCGATGAGAAcAAAGCGATTGCACTCGGTACGAGTAAGTTAAATTATTTGGATCCGCGGATCagTGTGGCTTGGTGCAAAAAGTATGATGTAcctattgaaaagatctacaataaaacgcaacg-------------
	Bembidion_levigatum_VA_1693      ttcgttgcgtgtggagcacattgaattgcacgagcaAaaagatggaaaggagtatgttgtcGTTTTCgAcTtcttaggtaagGACTCCatYcgATATTACAACGAGGTGCCGGTGGAAAAGCGCGTGTTTAAGAACCTACAACTATTCATGGAGAACAAAGCGCCTGGCGATGATCTATTTGACCGTTTAAACACCCAAATCATGAATAAACATTTGAACGAACTCATGGAAGGCTTAACAGCTAAAGTGTTTCGTACGTACAACGCTTCCTGGACGCTTCAACAGCAACTTGATGAATTAACAAACGCGgaYgaCACGGTGGCCGAGAAGATACTTTCGTATAATCGTGCGAACCGCGCTGTCGCCATCCTCTGTAACCATCAACGTTCCGTACCCAAgAGTCACGCCAAATCGATGGAGAARCTCAAGGAGAAGATCGAGCAGAAGAGGGAGCAGATTACCGACGCCCAGAAACAGGTGAAGGATGCGCAGCGCGACGCCAAACATGGCAGTGTCAAAGAGAAGGTCGTTTACGATAAAAAGAAAAAAATGTTGGAGCGACTAAAGGAGCAACTCATTAAACTAGAGGTGATGGAAACGGATCGCGATGAGAACAAAGCGATTGCACTCGGCACGAGTAAATTAAATTATTTGGATCcgcgGATCaGTGTGGCTTGGTGCAAAAAGTATGATGTACCTATTGAAAAAATctACAATAAaacgcaacgagataaattccga
	Bembidion_levigatum_IN_1255      ttcgttgcgtgtggagcACATTGAATTGCACGAGCAAAAAGATGGAAAGGAGTATGTTGTCGTTTTCGACTTCTTAGGTAAGGACTCCATYcGATATTACAACGAGGTGCCGGTGGAAAAGCGCGTGTTTAAGAACCTACAAYTATTCATGGAGAACAaRgCGCCTGGCGATGATCTATTTGACCGTTTAAACACCCAAATCATGAATAAACATTTGAACGAACTCATGGAAGGCTTAACAGCTAAAGTGTTTCGTACGTACAACGCTTCCTGGACGCTTCAACAGCAACTTGATGAATTAACAAACGCGGACGACACGGTGGCCGAGAAGATACTTTCGTATAATCGTGCGAACCGCGCTGTCGCCATCCTCTGTAACCATCAACGTTCCGTACCCAAGAGTCACGCCAAATCGATGGAGAAGCTCAAGGAGAAGATCGAGCAGAAGAGGGAGCAGATTACCGACGCCCAGAAACAGGTGAAGGATGCGCAGCGCGACGCCAAACATGGCAGTGTCAAAGAGAAGGTCGTTTACGATAAAAAGAAAAAAATGTTGGAGCGACTAAAGGAGCAACTCATTAAACTAGAGGTGATGGAAACGGATCGCGATGAGAACAAAGCGATTGCACTCGGTACGAGTAAATTAAATTATTTGGATCCGCGGATCAGTGTGGCTTGGTGCAAAAAGTATGATGTACCTATTGAAAAAATCTACAATAAAACGCAACGaGataaATtccga
	Bembidion_levigatum_IA_1694      -------------gagcacattgaattgcacgagcaaaaagatggaaaggagtatgttgtcgttTTCGacttcttaggtaaggactCCATCCGATATTACAACGAGGTGCCAGTGGAAAAGCgCGTGTTTAAGAACCTACAACTATTCATGGAGAACAAAGCGCCTGGCGATGATCTATTTGACCGTTTAAACACCCAAATCATGAATAAACATTTGAACGAACTCATGGAAGGCTTAACAGCTAAAGTGTTTCGTACGTACAACGCTTCCTGGACGCTTCAACAGCAACTTGATGAATTAACAAACGCGGACGACACGGTGGCCGAGAAGATACTTTCGTATAAtCGTGCGAACCGCGCTGTCGCCATCCTCTGTAACCATCAACGTTcCGTACCCAAGAGTCACGCCAAATCGATGGAGAAGCTTAAGGAGAAGATCGAGcagaagAGGGAGCAGATTACCGACGCCcagaaacAGGTGAAGGATGCGCAGCGCGACGCCAAACAtggcagtGTcaaagagAAGGTcGTTTACgATAAAAAGAAAAAAATGTtGGaGcGACTAAAGGaGCAACTCattaaactagaggtgATGGAAACGGAtcgcgatgagaacaaagcgATtgcactcGgtacgagTAAATTAAATTatttgga-------------------------------------------------------------------------------------
	Bembidion_levigatum_NE_0763      ----------------------------------------------------------------------------------------------------------------------------------------------------------------------------------------------------------------------------------------------------------------------------------------------------------------------------------------------------------------------------------------------------------------------------------------------------------------------------------------------------------------------------------------------------------------------------------------------------------------------------------------------------------------------------------------------------------------------------------------------------------------------
	Bembidion_levigatum_TX_1256      TTCGTTGCGTGTGGaGCACATTGAATTGCACGAGCAAAAAGATGGAAAGGAGTATGTTGTCGTTTTCGACTTCTTAGGtAAGGACTCCATCCGATATTACAACGAGGTGCCAGTGGAAAAGCGCGTGTTTAAGAACCTACAACTATTCATGGAGAACAAAGCGCCTGGCGATGATCTATTTGACCGTTTAAACACCCAAATCATGAATAAACATTTGAACGAACTCATGGAAGGCTTAACAGCTAAAGTGTTTCGTACGTACAACGCTTCCTGGACGCTTCAACAGCAACTTGATGAATTAACAAACGCGGACGACACGGTGGCCGAGAAGATACTTTCGTATAATCGTGCGAACCGCGCTGTCGCCATCCTCTGTAACCATCAACGTTCCGTACCCAAGAGTCACGCCAAATCGATGGAGAAGCTCAAGGAgaagaTCGaGCAGAAGAGGGAGCAGATTACCGACGCCCAGAAACAggtgaaggATGCGCAGCGcgacgccAAAcATGGCAGTGTCAARgAGAAGGTCGTTTACGATAAAAagaAAAAAATGTTGGAGCGAcTAAAGGAGCAACTCATTAAACTagaggtgatggaaacggatcgcGATGAGAACAAAGCGATTGCACTCGgTACGAGTAAATTAAATTATTTGGAtccgcGGATCAgtGTGGCTtggtgcAAaAAGTATGatgtacctattgAaaaaatctacaaTAAaacgcaacgagataaattccga
	Bembidion_levigatum_TX_2343      --------gtgtggagcacattgaattgcacgaGCAAAAAGatgGAAAGgagtaTgttGtcgTtTTCGActtcttaGGTAAGGACTCCAtYcGATATTACAACGAGGTgccRgtgGAAAAGCGCGTGTTTAAGAACCTACAACTATTCATGGAGAAcaaRgcgCCTGGCGATGATCTATTTGACCGTTTAAACACCCAAATCATGAATAAACATTTGAACGAACTCATGGAAGGCTTAACAGCTAAAGTGTTTCGTACGTACAACGCTTCCTGGACGCTTCAACAGCAACTTGATGAATTAACAAACGCGGACGACACGGTGGCCGAGAAGATACTTTCGTATAATCGTGCGAACCGCGCTGTCGCCATCCTCTGTAACCATCAACGTTCCGTACCCAAGAGTCACGCCAAATCGATGGAGAAACTCAAGGAGAAGATCGAGCAGAAGAGGGAGCAGATTACCGACGCCCAGAAACAGGTGAAGGATGCGCAGCGCGACGCCAAACATGGCAGTGTCAAAGAGAAGGTCGTTTACGATAAAAAGAAAAAAATGTTGGAGCGACTAAAGGAGCAACTCATTAaACTAGAGGTGATGGAAACGGATCGCGATGAGAACAAAGCGATTgcactCGGTACGAGTAAATTAAATTATTTGgatccgcggatcaStgtggcttggtgcaaaAagtatgatgtacctattgaaaaaa--------------------------------
	Bembidion_mimbres_NM_0280        TTCGTTGCGTGTGGAGCACATTGAATTGCACGAGCAAAAAGATGGAAAGGAGTATGTTGTCGTTTTCGACTTCTTAGGTAAGGACTCCATCCGATATTACAACGAGGTGCCGGTGGAAAAGCGCGTGTTTAAGAACCTACAACTATTCATGGAGAACAAGGCGCCTGGCGATGATCTATTTGACCGTTTAAACACCCAAATCATGAATAAACATTTGAACGAACTCATGGAAGGCTTAACAGCTAAAGTGTTTCGTACGTACAACGCCTCCTGGACGCTTCAACAGCAACTTGATGAATTAACAAACGCGGACGACACGGTGGCCGAGAAGATACTTTCGTATAATCGTGCGAACCGCGCTGTCGCCATCCTCTGTAACCATCAGCGTTCCGTGCCCAAGAGTCACGCCAAATCGATGGAGAAGCTCAAGGAGAAGATCGAGCAGAAGAGGGAGCAGATTACCGACGCCCAGAAACAGGTGAAGGATGCGCAGCGCGACGCCAAACATGGCAGTGTCAAAGAGAAGGTCGTTTACGATAAAAAGAAAAAAATGTTGGAGCGACTAAAGGAGCAACTCATTAAACTAGAGGTGATGGAAACGGATCGCGATGAGAACAAAGCGATTGCACTCGGTACGAGTAAATTAAATTATTTGGATCCGCGGATCAGTGTAGCTTGGTGCAAAAAGTATGATGTACCTATTGAAAAAATCTACAATAAaacgcaacgagataaattccga
	Bembidion_mimbres_NM_1220        ttcgttgcgtgtggagcacattgaattgcacgagcaaaaagAtgGAaAGGAGTATGTtgtcgttttcgacttcttAGGTAAGGACTCCATCCGATATTACAACGAGGTGCCGGTGGAAAAGCGCGTGTTTAAGAACCTACAACTATTCATGGAGAACAAGGCGCCTGGCGATGATYTATTTGACCGTTTAAACACCCAAATCATGAATAAACATTTGAACGAACTCATGGAAGGCTTAACAGCTAAAGTGTTTCGTACGTACAACGCCTCCTGGACGCTTCAACAGCAACTTGATGAATTAACAAACgcRgaCGACACGGTGGCCGAGAAGATACTTTCGTATAATCGTGCGAACcgYgcTGTCGCCATCCTCTGTAACCATCAGCGTTCCGTGCCCAAGAGTCACGCCAAATCGATGGAGAAGCTCAAGGAGAAGATCGAGCAGAAGAGGGAGCAGATTACCGACGCCCAGAAACAGGTGAAGGATGCGCAGCGCGACgcCaaacATGGCAGTGTCAAAGAGAAGGTCGTTTACGATAAAAAGAAAAAAATGTTGGAGCGACTAAAGGAGCAACTCATTAAACTAGAGGTGATGGAAACGGATCGCGATGAGAACAAAGCGATTGCACTCGGTACGagtAAATTAAATtatttggatccgcgGatcagtGtRgCtTgGTGCAAAAAGTATGATGTACCTattgaaaaaatctacaataaaacgcaacgagataaattccga
	Bembidion_mimbres_NM_1267        ttcgttgcgtgtggagcacattgaattgcacgagcaaaaagATggAaaggagtATGTTGTCGTTTTCGACttCTTAGGTAAGGACTCCATCCGATATTACAACGAGGTGCCGGTGGAAAAGCGCGTGTTTAAGAACCTACAACTATTCATGGAGAACAAGGCGCCTGGCGATGatYtATTTGACCGTTTAAACACCCAAATCATGAATAAACATTTGAACGAACTCaTGGAAGGCTTAACAGCTAAAGTGTTTCGTACGTACAACGCCTCCTGGACGCTTCAACAGCAACTTGATGAATTAACAAACGCRGACGACACGGTGGCCGAGAAGATACTTTCGTATAATCGTGCGAACCGYGCTGTCGCCATCCTCTGTAACCATCAGCGTTCCGTGCCCAAGAGTCACGCCAAATCGATGGAGAAGCTCAAGGAGAAGATCGAGCAGAAGAGGGAGCAGATTACCGACGCCCAGAAACAGGTGAAGGATGCGCAGCGCGACGCCAAACATGGCAGTGTCAAAGAGAAGGTCGTTTACGATAAAAAGAAAAAAATGTTGGAGCGACTAAAGGAGCAACTCATTAAACTAGAGGTGATGGAAACGGATCGCGATGAGAACAAAGCGATTGCACTCGGTACGAGTAAATTAAATTATTTGGATCCGCGgAtcagtGtagCTTGGTGCAAAAAGTATGATGTACCtattgAAAAaatctacaataaaacgcaacgagataaattccga
	Bembidion_mimbres_NM_2118        TTCGTTGCGTGTGGAGCACATTGAATTGCACGAGCAAAAAGATGGAAAGGAGTATGTTGTCGTTTTCGACTTCTTAGGTAAGGACTCCATCCGATATTACAACGAGGTGCCGGTGGAAAAGCGCGTGTTTAAGAACCTACAACTATTCATGGAGAACAAGGCGCCTGGCGATGATCTATTTGACCGTTTAAACACCCAAATCATGAATAAACATTTGAACGAACTCATGGAAGGCTTAACAGCTAAAGTGTTTCGTACGTACAACGCCTCCTGGACGCTTCAACAGCAACTTGATGAATTAACAAACGCGGACGACACGGTGGCCGAGAAGATACTTTCGTATAATCGTGCGAACCGCGCTGTCGCCATCCTCTGTAACCATCAGCGTTCCGTGCCCAAGAGTCACGCCAAATCGATGGAGAAGCTCAAGGAGAAGATCGAGCAGAAGAGGGAGCAGATTACCGACGCCCAGAAACAGGTGAAGGATGCGCAGCGCGACGCCAAACATGGCAGTGTCAAAGAGAAGGTCGTTTACGATAAAAAGAAAAAAATGTTGGAGCGACTAAAGGAGCAACTCATTAAACTAGAGGTGATGGAAACGGATCGCGATGAGAACAAAGCGATTGCACTCGGTACGAGTAAATTAAATTATTTGGATCCGCGGATCAGTGTAGCTTGGTGCAAAAAGTATGATGTACctattgAAAAAatctacaataAaacgcaacgagataaattc---
	Bembidion_mimbres_NM_2119        --------gtgtggagcacattgaattgcacgagcaaaaagatggaaAGGAGTATGTTgtcgtttTCGActtcttaGGTAaGGACTCCATCCGATATTACAACGAGGTGCCGGTGGAAAAGCGCGTGTTTAAgAACCTACAACTATTCATGGAGAACAAGGCGCCTGGCGATGATCTATTTGACCGTTTAAACACCCAAATCATGAATAAACATTTGAACGAACTCATGGAAGGCTTAACAGCTAAAGTGTTTCGTACGTACAACGCCTCCTGGACGCTTCAACAGCAACTTGATGAATTAACAAACGCGgacgaCACGGTGgccgagaagaTACTTTCGTATAATCGTGCGAACCGCGCTgtCGCCATCCTCTGTAACCATCAGCGTTCCGTGCCCAAGAGTCACGCCAAATCGATGGAGAAGCTCAAGGAGAAGATCGAGCAGAAGAGGGAGCAGATTACCGAcGCCCagAAACAGGTGAagGATGCgcagcgcgacgccaaacATGGCAGtGTCAAaGAGAAGGTcgTTTAcgaTAAAAAGaAAAAAATGTTGGAGcgACTAAAGGAGCAACTCATTAAACTAGAGGTGATGGAAACGGATcgcGATGagaACAAAGcgaTTGCACTCGgTAcgagtAAATTAAATTatttggatccgcggatcagtgtagcttggTGCAAaaagtatgatgtacctattgaaaaaatctacaataaaacgcaacgagataaat-----
	Bembidion_mimbres_NM_2131        ----ttgcgtgtggagcacattgAATTGCACGAGCAAAAAGATGGAAAGGAGTATGTTGTCGTTTTCGACTTCTTAGGTAAGGACTCCATCCGATATTACAACGAGGTGCCGGTGGAAAAGCGCGTGTTTAAGAACCTACAACTATTCATGGAGAACAAGGCGCCTGGCGATGATCTATTTGACCGTTTAAACACCCAAATCATGAATAAACATTTGAACGAACTCATGGAAGGCTTAACAGCTAAAGTGTTTCGTACGTACAACGCCTCCTGGACGCTTCAACAGCAACTTGATGAATTAACAAACGCGGACGACACGGTGGCCGAGAAGATACTTTCGTATAATCGTGCGAACCGCGCTGTCGCCATCCTCTGTAACCATCAGCGTTCCGTGCCCAAGAGTCACGCCAAATCGATGGAGAAGCTCAAGGAGAAGATCGAGCAGAAGAGGGAGCAGATTACCGACGCCCAGAAACAGGTGAAGGATGCGCAGCGCGACGCCAAACATGGCAGTGTCAAAGAGAAGGTCGTTTACGATAAAAAGAAAAAAATGTTGGAGCGACTAAAGGAGCAACTCATTAAACTAGAGGTGATGGAAACGGATCGCGATgagaacAAAGCGATTGCACTCGGTACGAGTAAATTAAATTATTTGGATCCGCGGATCAGTGTAGCTTGGTGCAAAAAGTAtGATGTACCtattgaaaaaatctacaataaaacgcaacgagata--------
	Bembidion_mimbres_NM_2134        ------------ggagcacattgAATTGcacgagcAAAAAGATGGAAaggagtatgTTGTCGTTTTCGActtcttaGgtaaGGACTCCATCCGATATTACAACGAGGTGCCGGTGGAAAAGCGCGTGTTTAAGAACCTACAACTATTCATGGAGAACAAGGCGCCTGGCGATGATTTATTTGACCGTTTAAACACCCAAATCATGAATAAACATTTGAACGAACTCATGGAAGGCTTAACAGCTAAAGTGTTTCGTACGTACAACGCCTCCTGGACGCTTCAACAGCAACTTGATGAATTAACAAACGCAGACGACACGGTGGCCGAGAAGATACTTTCGTATAATCGTGCGAACCGTGCTGTCGCCATCCTCTGTAACCATCAGCGTTCCGTGCCCAAGAGTCACGCCAAATCGATGGAGAAGCTCAAGGAGAAGATCGAGCAGAAGAGGGAGCAGATTACCGACGCCCAGAAACAGGTGAAGGATGCGCAGCGCGACGCCAAACATGGCAGTGTCAAAGAGAAGGTCGTTTacgatAAAAAGAAAAAAATGTTGGAGCGACTAAAGGAGCAACTCATTAAACtagagGTGATGGAAACGGATCGCGATGAGAACAAaGcGATTgcactCGGTAcgagTAAATTAAATTAtTtggatccgcggatcaStgtggcttggtgcaaaAagtatgatgtacct------------------------------------------
	Bembidion_mimbres_NM_2135        -tcgttgcgtgtggagcacattgaattgcacgagCAAAAAGATGGAAAGGAGTATGTTGTCGTTTTCgaCTTcTTAGgtaaGGACTCCATCCGATATTACAACGAGGTGCCGGTGGAAAAGCGCGTGTTTAAGAACCTACAACTATTCATGGAGAACAAGGCGCCTGGCGATGATCTATTTGACCGTTTAAACACCCAAATCATGAATAAACATTTGAACGAActcatGGAAGGCTTAAcagctaaAGTGtttYgtacGTACAACgcctcctGGACGcttcaaCAGCAACTTGATgAATTaACaaacGCGGACgacacgGTGGCCGAGAAGATACTTTCGTATAATCGTGCGAACCGcgctgtcGCcatcctctgtAACcatcagcgttccgtGcCCAAGAgTCACgccaaaTCGAtGgaGAAGCtcaagGAGAAGATCGAGCAGAAGAGGGAGCAGATtaccgacGcCcagaaacaggtgaaggaTGCGCAGCGCGACGCCaaacatggcagtgTCAAagagaaggtCGtttacgataaaAAGAAAAAaatgttggagcgactaaaggagcaacTCattaaactagaggtgatggaaacggAtcgcgatgagaacaaagcgattgcactcggtaSgagtaaattaaattatttggatccgcggatcagtgtagcttggtgcaaaAagtaTgatgtacct------------------------------------------
	Bembidion_mimbres_NM_1944        ttcgttgcgtgtggagcacattgaATTGCACGAGCAAAAAGATGGAAAGGAGTATGTTGTCGTTTTCGACTTCTTAGGTAAGGACTCCATCCGATATTACAACGAGGTGCCGGTGGAAAAGCGCGTGTTTAAGAACCTACAACTATTCATGGAGAACAAGGCGCCTGGCGATGATCTATTTGACCGTTTAAACACCCAAATCATGAATAAACATTTGAACGAACTCATGGAAGGCTTAACAGCTAAAGTGTTTCGTACGTACAACGCCTCCTGGACGCTTCAACAGCAACTTGATGAATTAACAAACGCGGACGACACGGTGGCCGAGAAGATACTTTCGTATAATCGTGCGAACCgYgCTGTCGCCATCCTCTGTAACCATCAGCGTTCCGTGCCCAAGAGTCACGCCAAATCGATGGAGAAGCTCAAGGAGAAGATCGAGCAGAAGAGGGAGCAGATTACCGACGCCCAGAAACAGGTGAAGGATGCGCAGCGCGACGCCAAACATGGCAGTGTCAAAGAGAAGGTCGTTTACGATAAAAAGAAAAAAATGTTGGAGCGACTAAAGGAGCAACTCATTAAACTAGAGGTGATGGAAACGGATCGCGATGAGAACAAAGCGATTGCACTCGGTACGAGTAAATTAAATTATTTGGATCCGCGGATCAGTGtRgCTTGGTGCAAAAAGTATGATGTACCTATTGAAAAAATCtacaaTAAAACgcaacgagataAAttccga
	Bembidion_mimbres_NM_1944_seq_2  ----------------------------------------------------------------------------------------------------------------------------------------------------------------------------------------------------------------------------------------------------------------------------------------------------------------------------------------------------------------------------------------------------------------------------------------------------------------------------------------------------------------------------------------------------------------------------------------------------------------------------------------------------------------------------------------------------------------------------------------------------------------------
	Bembidion_mimbres_NM_2117        ttcgttgcgtgtggagcACATtgaattgCACGAGCAAAAAGATGGAAagGAGTATGTTGTCGTTTTCGACTTCTTAGGTAAGGACTCCATCCGATATTACAACGAGGTGCCGGTGGAAAAGCGCGTGTTTAAGAacCTACAACTATTCATGGAGAACAAGGCGCCTGGCGATGATCTATTTGACCGTTTAAACACCCAAATCATGAATAAACATTTGAACGAACTCaTGGAAGGCTTAACAGCTAAAGTGTTTCGTACGTACAACGCCTCCTGGACGCTTCAACAGCAACTTGATGAATTAACAAACGCGGACGACACGGTGGCCGAGAAGATACTTTCGTATAATCGTGCGAACCgYgCTGTCGCCATCCTCTGTAACCATCAGCGTTCCGTGCCCAAGAGTCACGCCAAATCGATGGAGAAGCTCAAGGAGAAGATCGAGCAGAAGAGGGAGCAGATTACCGACGCCCAGAAACAGGTGAAGGATGCGCAGCGCGACGCCaaacATGGCAGTGTCAAAGAGAAGGTCGTTTACGATAAAAAGAAAAAAATGTTGGAGCGACTAAAGGAGCAACTCATTAAACTAGAGGTGATGGAAACGGATCGCGATGAGAACAAAGCGATTGCACTCGGTACGAGTAAATTAAATTATTTGgATCCGCGGATCAGtgtRgctTGGTGCAAAAAGTATGATGTAccTattgaaaaa---------------------------------
	Bembidion_mimbres_NM_2117_seq_2  ----------------------------------------------------------------------------------------------------------------------------------------------------------------------------------------------------------------------------------------------------------------------------------------------------------------------------------------------------------------------------------------------------------------------------------------------------------------------------------------------------------------------------------------------------------------------------------------------------------------------------------------------------------------------------------------------------------------------------------------------------------------------

;


END;

BEGIN CHARACTERS;
	TITLE  28S;
	DIMENSIONS  NCHAR=976;
	FORMAT DATATYPE = DNA GAP = - MISSING = ?;
	MATRIX
	Bembidion_cf._incisum            gcccagcactgaagcccgtggtcggaaacggctACTGGGCAATGTAGtgtttgGGAGAGCCCGTTTAACCCGAGTATTGTTAGCGTGTCTAAGTCCTTcttgaaGGGGGCCACTCGCCCATAGAGGGTGCCAGGCCCGTTATGACCGTTAATATGTTCGGGTGGGTTTCTCCTTAGAGTCGGGTTGCTTGAGAGTGCAGCTCTAAGTGGGTGGTAAACTCCATCTAAGGCTAAATATTACCACGAGACCGATAGCGAACAAGTACCGTGAGGGAAAGTTGAAAAGAACTTTGAAGAGAGAGTTCAAGAGTACGTGAAACCGTTCAGGGGTAAACCTGAGAAACCCGAAAGGTCGAACGGGGA-GATTCAATTGCTTTGCCGGTGGTGATCAGTAGTTTCGGTATTTGAGACGTATATTATAGTGCCATGGTTCGCCTGTGTATTGTTTTATGCGCTCTGCCGTCTATTGTGTTTTTTCATTGCCGGAGGCATGCACTTCTCCCCTTGTAGGACGTCGTGACCCGTTGAGCAAATAAAGGCCATCTACGGCCCATGGTGGAGTCCGCA-TATAATATTTTTTT-A-TTATATT-CGAACCCATGGTGTCCTGGTGGCTGCCCGACGGTATTAGCACAGGTATTGGGTCGCTGTCGCTTTGCGCGGCGAGCGTTATGGTTGTATGGCAAGTCATTGTATGTTTAAATGTGGAAATCGGACTTAGTGCCGGTTCTACGCATATGATACTGTTCGCTGTAGAATCCTCTGACCGTTCCCGTTACCAGTCGGCGACGCTTCAGTTTTGGGTAATCTCAGGACCCGTCTTGAAACACGGACCAAGGAGTCTAGCATGTGCGCGAGTCATTGGGATATAATTCCTAAAGGCGCAATGAAAGTGAATGTTTACCTTGTGTGAacagagggaagatgggtggcgctttgacgcTGcctcgcattcccggggcgtcgcgcactcat
	Bembidion_dyschirinum            gcccagcactgaagcccgtggtCGGAAACGGCtACTGgGCAATGtAgtgtTTGGGAGAGCCCGTTTAACCCGAGTATTTTTAGCGTGTTCAAGTCCTTCTTGAAGGGGGCCACTCGCCCAAAGAGGGTGCCAGGCCCGTTGTGACCGTTAATATGTTCGGGTGGGTTTCTCCTTAGAGTCGGGTTGCTTGAGAGTGCAGCTCTAAGTGGGTGGTAAACTCCATCTAAGGCTAAATATTACCACGAGACCGATAGCGAACAAGTACCGTGAGGGAAAGTTGAAAAGAACTTTGAAGAGAGAGTTCAAGAGTACGTGAAACCGTTCAGGGGTAAACTTGAGAAACCCGAAAGGTCGAACGGGGA-GATTCAATTGCTTTACCGGTGGTGATCAATAGT-GCAGTATTTGGGACGCATAT---GGTATGCAGTTTCGGCTGT--ATTATTGTATACGCTCTGCTGTCTGTTGTG--TATTCATTGCCGGAGGCATGCACTTCTCCCCTTGTAGGACGTCGTGACCCGTTGAGCAT---TAAGCCATCTACGGCCCATGGTGGAGCCCGTAATGTAA------TTT-A-TTATATTTCGGACCCATGGTGTCCTGATGGCTGCCCGACGGTATTAGCACAGGTATTGGGTCGCCGTCGCTTCGTGCGGCGGGCGTCATGGTTATATGGCAAGTCACTGTATGTTT----GTGGAAATCGGACCTAGTGCCGGTTCTACGCATATTGTACTGTTCGCTATAGAATCCTCTGACCGTTTCCGTTACCAGTCGGCGACGCTTCAGTTTTGGGTAATCTCAAGACCCGTCTTGAAACACGGACCAAGGAGTCTAGCATGTGCGCGAGTCATTGGGATAAAATTCCTAAAGGCGCAATGAAAGTAAATGTTTACCTTGTGTGAACAGAGGGAAGATGGGTGGCGCATTGACGCTGCCTCGCATTCCCGGGGCGTCgcGCACtca-
	Bembidion_lampros                gcccagcactgaaGCccGTggtcggAAACGGCTACTGGGCAATGTAGTGTTTAggAGAGCccgtttaacccgaGTATTTTTAGCGTGTTCAAGTCCTTCTTGAAGGGGGCCACTCGCCCAAAGAGGGTGCCAGGCCCGTTGTGACCGTTAATATGTTCgGGTGGGTTTCTCCTTAGAGTCGGGTTGCTTGAGAGTGCAGCTCTAAGTGGGTGGTAAACTCCATCTAAGGCTAAATATTACCACGAGACCGATAGCGAACAAGTACCGTGAGGGAAAGTTGAAAAGAACTTTGAAGAGAGAGTTCAAGAGTACGTGAAACCGTTCAGGGGTAAACTTGAGAAACCCGAAAGGTCGAACGGGGA-GATTCAATTGCTTTACCGGTGGTGATCAATAGT-GCAGTATTTGGGACGGATAT---GGTATGCAGTTTCGGCTGT--AGCATTGTATACGCTCTGCTGTCTGTTGTG--TATTCATTGCCGGAGGCATGCACTTCTCCCCTTGTAGGACGTCGTGACCCGTTGAGCAT---TAAGCCATCTACGGCCCGTGGTGGAGCCTGTT-TGTAA-----TTTT-A-TTATATT-CAGACCCATGGTGTCCTGATGGCTGCCCGACGGTATTAGTACAGGTATTGGGTCGCCGTCGCCTTGTGCGGCGGGCGTCATGGTTATATGGCAAGTCACTCTATGTTT----GTGGAAATCGGACTTAGTGCCGGTTCTGCGCATATTGTACTGTTCGCTGTAGAATCCTCTGACCGTTTCCGTTACCAGTtGGCGACGcTTCAGTTTTGGGTAATCTCAAGACCCGTCTTGAAACACgGACCAAGGAGTCTAGCATGTGCGCGAGTCATTGGGATAAAATTCCTAAAGGCGCAATGAAAGTGAATGTTTACCTTGTGTGAACAGAGGGAAGATGGGTGGCGCATTGACGCTGCCTCGCATTCCCGGGGTGTCGCGCACTcat
	Bembidion_luridicorne            gcccagcactgaagcccgtggtcggaaacggctactgggcaatgtagtgtttgggagagcccgtttaacccgagtatTtttagcgtgttcaagtccttcttgaaGGGGGCcactcgCCCATAGAGGGTGCCAGGCccgTTGTGACCGTTAGAATGTTCGGGTGGGTTTCTCCTTAGAGTCGGGTTGCTTGAGAGTGCAGCTCTAAGTGGGTGGTAAACTCCATCTAAGGCTAAATATTACCACGAGACCGATAGCGAACAAGTACCGTGAGGGAAAGTTGAAAAGAACTTTGAAGAGAGAGTTCAAGAGTACGTGAAACCGTTCAGGGGTAAACTTGAGAAACCCGAAAGGTCGAACGGGGA-GATTCAATTGCTTTACCGGTGGTGATCAATGGT-GCAGTATTTGGGACGCATAT---CGTATGCAGTTTCGGCTGT--TWTATTCTATACGCTCTGCTGTCTGTTGTG--TATTCATTGCCGGAGGCATGCACTTCTCCCCTTGTAGGACGTCGTGACCCGTTGAGCAT---TAAGCCATCTACGGCCCATGGTGGAGCCCGTA-TGTAA------TTT-A-TTATATT-CGGACCCATGGTGTCCTGATGGCTGCCCGACGGTATTAGCACAGGTATCGGGTCGCCGTCGCTTCGTGCGGCGGGCGTCATGGTTCTATGGCAAGTCACTGTATGTTT----GTGGAAATCGGACCTAGTGCCGGTTCTACGCATATTGTACTGTTCGCTATTGAATCCTCTGACCGTTTCCGTTACCAGTCGGCGACGCTTCAGTTTTGGGTAATCTCAAGACCCGTCTTGAAACACGGACCAAGGAGTCTAGCATGTGCGCGAGTCATTGGGATAAAATTCCTAAAGGCGTAATGAAAGTAAATGTTTACCTTGTGtgaacagagggaagatgggtggcgcattgacgctgcctcgcactcccggggcgtcgcgcactca-
	Bembidion_properans              ---------tgaagcccgtggtcggaaacggctactgggcaatgtagtgtttaggagaGCccgtttaacccgagtatttttagcgtgttcaagtcctTCTTgAAGGGGGCcactcgcCCaAagaGGGTGCCAGGCCCGTTGTGACCGTTAATATATTCGGGTGGGTTTCTCCttagagTCGGGTTGCTTGAGAGTGCAGCTCTAAGTGGGTGGTAAACTCCATCTAAGGCTAAATATTACCACGAGACCGATAGCGAACAAGTACCGTGAGGGAAAGTTGAAAAGAACTTTGAAGAGAGAGTTCAAGAGTACGTGAAACCGTTCAGGGGTAAACTTGAGAAACCCGAAAGGTCGAACGGGGA-GATTCAATTGCTTTACCGGTGGTGATCAATAGT-GCAGTATTTGGGACGCATAT---GGTATGCAGTTTCGGCTGT--AGCATTGTATACGCTCTGCTGTCTGTTGTG--TATTCATTGCCGGAGGCATGCACTTCTCCCCTTGTAGGACGTCGTGACCCGTTGAGCAT---TAAGCCATCTACGGCCCATGGTGGAGCCCGTA-TGTAA------TTT-ACTTATATT-CGGACCCATGGTGTCCTGATGGCTGCCCGACGGTAATAGCACAGGTATTGGGTCGCCGTCGCTTCGTGCGGCGGGCGTCATGGTTATATGGCAAGTCACTGTATGTTT----GTGGAAATCGGACCTAGTGCCGGTTCTGCGCATATTGTACTGTTCGCTGTAGAATCCTCTGACCGTTTCCGTTACCAGTTGGCGACGCTTCAGTTTTGGGTAATCTCAAGACCCGTCTTGAAACACGGACCAAGGAGTCTAGCATGTGcGcgagtcATTGGGATAAAATtcctaaaggcGCAatgaaagtaaaTGTttaccttgtgtgaacagagggaagatggGTggcGcattgacgctgcctcgcattcccggggcgtcg---------
	Bembidion_obliquulum             gcccagcactgaagcccgtggtcggaaacggctactgggcaatgtagtgtttgggagagcccgtttaacccgagtatttttagcgtgtccaagtccttcttgaAGGGGGCCACTCgCCCATAGAGGGTGCCAGGCCCGTTGTGACCGTTAATATGTTCGGGTGGGTTTCTCCTTAGAGTCgGGTTGCTTGAGAGTGCAgCTCTAAGTGGGTGGTAAAcTCCATCTAAGGCTAAATATTACCACGAGACCGATAGCGAACAAGTACCGTGAGGGAAAGTTGAAAAGAACTTTGAAGAGAGAGTTCAAGAGTACGTGAAACCGTTCAGGGGTAAACTTGAGAAACCCGAAAGGTCGAACGGGGA-GATTCAATTGCTTTACCGGTGGTGATCAATGGT-GCAGTATTTGGGACGCATAT---GGTCTGCAGTTTCGGCTGT--ATTACTGTATACGCTCTGCTGTCTGTTGTG--TATTCATTGCCGGAGGCATGCACTTCTCCCCTTGTAGGACGTCGTGACCCGTTGAGCAT---AAAGCCATCTACGGCCCGTGGTGGAGCCCGTA-TGTAA------TTT-A-TTATATT-CGGACCCATGGTGTCCTGATGGCTGCCCGACGGTATTAGCACAGGTATCGGGTCGCCGTCGCTTCGTGCGGCGGGCGTCATGGTTCTATGGCAAGTCACTGTATGTTT----GTGGAAATCGGACCTAGTGCCGGTTCTGCGCATATAGTACTGTTCGcTATTGAATCCTCTGACCGTTTCCGTTACCAGTCGGCGACGCTTCAGTTTTGGGTAATCTCAagACCCGTcttGaaacacggaccaagGAGtctagcaTGTGCGcgagtcattgggatataattcctaaaGGcgcaatgaaagtaaatgTttacctTGTGtgaacagagggaagatgggTGgcgcattgacgctgcctcgcattcccggggcgtcgcgcactcat
	Bembidion_interventor            -------actgaagcccgtggtcggaaacggctactgggcaatgtagtgtttaggagaGCcCGtttAAcccgagtatttttagcgtgtccaagtcctTCtTgAAGGGGGCcactcgCccatagaGGGTgccaggCCCGTtgTGACCGTTAATATGTTCGGGTGGGTTTCTCCttagagTCGGGTTGCTTGAgAGTGCAGCTCTAAGTGGGTGGTAAACTCCATCTAAGGCTAAATATTACCACGAGACCGATAGCGAACAAGTACCGTGAGGGAAAGTTGAAAAGAACTTTGAAGAGAGAGTTCAAGAGTACGTGAAACCGTTCAGGGGTAAACTTGAGAAACCCgAAAGGTCGAACGGGGA-GATTCAATTGCTTTACCGGTGGTGATCAATAGT-GCAGTATTTGGGACGCATAT---GGTCTGCAGTTTCGGCTGT--ATTACTGTATACGCTCTGCTGTCTGTTGTA--TATTCATTGCCGGAGGCATGCACTTCTCCCCTTGTAGGACGTCGTGACCCGTTGAGCAT---AAAGCCATCTACGGCCCGTGGTGGAGCCCGTA-TGTAA------TTT-A-TTATATT-CGGACCCATGGTGTCCTGATGGCTGCCCGACGGTATTAGCACAGGTATCGGGCCGCCGTCGCTTCGTGCGACGGGCGTCATGGTTCTATGGCAAGTCACTGTATGCTT----GTGGAAATCGGACCTAGTGCCGGTTCTGCACATATGGTACTGTTCGCTGTTGAATCCTCTGACCGTTTCCGTTACCAGTCGGCGACGCTTCAGTTTTGGGTAATCTCAAGACCCGTCTTGAAACACGGACcaAggagtctagcaTGtgcGcgagtcattgGGATATAAtTcctaaaggcGtaatgaaagtaaaTGTttaccttgtgtgaacagagggaagatgggtggcgcattgacgctgcctcgcactcccggggcgtcgcgca-----
	Bembidion_nitidum                gcccagcactgaagcccgtggtcggaaAcggctactgggcaatgtagtgtttaggagagcccgtttaacccgagtatTtttagcgtgtccaagtccttcttgaaGGGGGCcactcgCCcatagaGGGTGCCAGGCccgttgtgaccgttaATatgTTCGggtggGTttctccttaGAGTCGGGTTGCTTGAGAGTGCAGCTCTAAGTGGGTGGTAAACTCCATCTAAGGCTAAATATTACCACGAGACCGATAGCGAACAAGTACCGTGAGGGAAAGTTGAAAAGAACTTTGAAGAGAGAGTTCAAGAGTACGTGAAACCGTTCAGGGGTAAACTTGAGAAACCCGAAAGGTCGAACGGGGA-GATTCAATTGCTTTACCGGTGGTGATCAATAGT-GCAGTATTTGGGACGCATAT---GGTCTGCAGTTTCGGCTGT--ATTACTGTATACGCTCTGCTGTCTGTTGTA--TATTCATTGCCGGAGGCATGCACTTCTCCCCTTGTAGGACGTCGTGACCCGTTGAGCAT---AAAGCCATCTACGGCCCGTGGTGGAGCCCGTA-TGTAA------TTT-A-TTATATT-CGGACCCATGGTGTCCTGATGGCTGCCCGACGGTATTAGCACAGGTATCGGGTCGCCGTCGCTTCGTGCGGCGGGCGTCATGGTTCTATGGCAAGTCTCTGTATGTTT----GTGGAAATCGGACCTAGTGCCGGTTCTGCGCATATGGTACTGTTCGCTATTGAATCCTCTGACCGTTTCCGTTACCAGTCGGCGACGCTTCAGTTTTGGGTAATCTCAAGACCCGTCTTGAAACACGGACCAAGGAGTCTAGCATGTGCGCGAGTCATTGGGATATAATTCCTAAAGGCGCAATGAAAGTAAATGTTTAccTTGTGTGaacagagggaagatggGCGGcgcattgacgctgcctcgcattcccggggcgtcgcgcactcat
	Bembidion_levigatum_VA_1693      GCCCAGCACTGAAGCCCGTGGTCGGAAACGGCTACTGGGCAATGTAGTGTTTAGGAGAGCCCGTTTAACCCGAGTATTTTTAGCGTGTCCAAGTCCTTCTTGAAGGGGGCCACTCGCCCATAGAGGGTGCCAGGCCCGTTGTGACCGTTAATATGTTCGGGTGGGTTTCTCCTTAGAGTCGGGTTGCTTGAGAGTGCAGCTCTAAGTGGGTGGTAAACTCCATCTAAGGCTAAATATTACCACGAGACCGATAGCGAACAAGTACCGTGAGGGAAAGTTGAAAAGAACTTTGAAGAGAGAGTTCAAGAGTACGTGAAACCGTTCAGGGGTAAACTTGAGAAACCCGAAAGGTCGAACGGGGAAGATTCAATTGCTTTACCGGTGGTGATCAATGGT-GCAGTATTTGGGACGCATAT---GGTCTGCAGTTTCGGCTGT--ATTACTGTATACGCTCTGCTGTCTGTTG-A--TATTCATTGCCG-AGGCATGCACTTCTCCCCTTGTAGGACGTCGTGACCCGTTGAGCAT---AAAGCCATCTACGGCCCGTGGTGGAGCCCGTA-TGTAA------TTT-A-TTATATT-CGGACCCATGGTGTCCTGATGGCTGCCCGACGGTATTAGCACAGGTATCGGGTCGCCGTCGCTTCGTGCGGCGGGCGTCATGGTTCTATGGCAAGTCATTGTATGTTT----GTGGAAATCGGACCAAGTGCCGGTTCTGCGCATATAGTACTGTTCGCTATTGAATCCTCTGACCGTTTCCGTTACCAGTCGGCGACGCTTCAGTTTTGGGTAATCTCAAGACCCGTCTTGAAACACGGACCAAGGAGTCTAGCATGTGCGCGAGTCATTGGGATATAATTCCTAAAGGCGCAATGAAAGTAAATGTTTACCTTGTGTGAACAGAGGGAAGATGGGTGGCGCATTGACGCTGCCTCGCATTCCCGGGGCGTCGCGCACTCAT
	Bembidion_levigatum_IN_1255      gcccagcactgaagcccgtggtcggaaAcggctactgggcaatgtagtgtttaggagagcccgtttaacccgagtatttttagcgTGTCCAAGTCCTtcttgAAGGGGGCCACTCGCCCATAGAGGGTGCCAGGCCCGTTGTGACCGTTAATATGTTCGGGTGGGTTTCtccttaGAGTCGGGTTGCTTGAGAGTGCAGCTCTAAGTGGGTGGTAAACTCCATCTAAGGCTAAATATTACCACGAGACCGATAGCGAACAAGTACCGTGAGGGAAAGTTGAAAAGAACTTTGAAGAGAGAGTTCAAGAGTACGTGAAACCGTTCAGGGGTAAACTTGAGAAACCCGAAAGGTCGAACGGGGA-GATTCAATTGCTTTACCGGTGGTGATCAATGGT-GCAGTATTTGGGACGCATAT---GGTCTGCAGTTTCGGCTGT--ATTACTGTATACGCTCTGCTGTCTGTTGTA--TATTCATTGCCGGAGGCATGCACTTCTCCCCTTGTAGGACGTCGTGACCCGTTGAGCAT---AAAGCCATCTACGGCCCGTGGTGGAGCCCGTA-TGTAA------TTT-A-TTATATT-CGGACCCATGGTGTCCTGATGGCTGCCCGACGGTATTAGCACAGGTATCGGGTCGCCGTCGCTTCGTGCGGCGGGCGTCATGGTTCTATGGCAAGTCATTGTATGTTT----GTGGAAATCGGACCAAGTGCCGGTTCTGCGCATATAGTACTGTTCGCTATTGAATCCTCTGACCGTTTCCGTTACCAGTCGGCGACGCTTCAGTTTTGGGTAATCTCAAGACCCGTCTTGAAACACGGACCAAGGAGTCTAGCATGTGCGCGAGTCATTGGGATAtaattcctaaaggcgcaatgaaagtaaatgtttacctTGTgtgaacagagggaagatgggtggcgcattgacgctgcctcgcattcccggggcgtcgcgcactcat
	Bembidion_levigatum_IA_1694      gcccagcactgaagcccgtggtcggaaacggctactgggcaatgtagtgtttaggagagcccgtttaacccgagtatttttagcgtgtccaagtccttcttgaaGGGGGCcactCGCCCATAGAGGGTGCCAGGCCCGTTGTGACCGTTAATATGTTCGGGTGGGTTTCTCCTTAGAGTCGGGTTGCTTGAGAGTGCAGCTCTAAGTGGGTGGTAAACTCCATCTAAGGCTAAATATTACCACGAGACCGATAGCGAACAAGTACCGTGAGGGAAAGTTGAAAAGAACTTTGAAGAGAGAGTTCAAGAGTACGTGAAACCGTTCAGGGGTAAACTTGAGAAACCCGAAAGGTCGAACGGGGA-GATTCAATTGCTTTACCGGTGGTGATCAATGGT-GCAGTATTTGGGACGCATAT---GGTCTGCAGTTTCGGCTGT--ATTACTGTATACGCTCTGCTGTCTGTTGTA--TATTCATTGCCGGAGGCATGCACTTCTCCCCTTGTAGGACGTCGTGACCCGTTGAGCAT---AAAGCCATCTACGGCCCGTGGTGGAGCCCGTA-TGTAA------TTT-A-TTATATT-CGGACCCATGGTGTCCTGATGGCTGCCCGACGGTATTAGCACAGGTATCGGGTCGCCGTCGCTTCGTGCGGCGGGCGTCATGGTTCTATGGCAAGTCATTGTATGTTT----GTGGAAATCGGACCAAGTGCCGGTTCTGCGCATATAGTACTGTTCGCTATTGAATCCTCTGACCGTTTCCGTTACCAGTCGGCGACGCTTCAGTTTTGGGTAATCTCAAGACCCGTCTTGAAACACGGACCAAGGAGTCTAGCATGTGCGCGAGTCATTGGGATATAATTCCTAAAGGcgcaatgaaagtaaatgTttaccttGTgtgaacagagggaagatgggtggcgcattgacgctgcctcgcattcccggggcgtcgcgcactcat
	Bembidion_levigatum_NE_0763      gcccagcactgaagcccgtggtcggAAACGgctactGgGCaatgtagtgtTtaggAgagcccgtttaaccCgagtatttTTagcGTGTCCAAGTCCTTcttgaaGGGGGCcacTCGCCCATAGAGGGTGCCAGGCCCGTTGTGACCGTTAATATGTTCGGGTGGGTTTCTCCTTAGAGTCGGGTTGCTTGAGAGTGCAGCTCTAAGTGGGTGGTAAACTCCATCTAAGGCTAAATATTACCACGAGACCGATAGCGAACAAGTACCGTGAGGGAAAGTTGAAAAGAACTTTGAAGAGAGAGTTCAAGAGTACGTGAAACCGTTCAGGGGTAAACTTGAGAAACCCGAAAGGTCGAACGGGGA-GATTCAATTGCTTTACCGGTGGTGATCAATGGT-GCAGTATTTGGGACGCATAT---GGTCTGCAGTTTCGGCTGT--ATTACTGTATACGCTCTGCTGTCTGTTGTA--TATTCATTGCCGGAGGCATGCACTTCTCCCCTTGTAGGACGTCGTGACCCGTTGAGCAT---AAAGCCATCTACGGCCCGTGGTGGAGCCCGTA-TGTAA------TTT-A-TTATATT-CGGACCCATGGTGTCCTGATGGCTGCCCGACGGTATTAGCACAGGTATCGGGTCGCCGTCGCTTCGTGCGGCGGGCGTCATGGTTCTATGGCAAGTCATTGTATGTTT----GTGGAAATCGGACCAAGTGCCGGTTCTGCGCATATAGTACTGTTCGCTATTGAATCCTCTGACCGTTTCCGTTACCAGTCGGCGACGCTTCAGTTTTGGGTAATCTCAAGACCCGTCTTGAAACACGGACCAAGGAGTCTAGCATGTGCGCGAGTCATTGGGATATAATTCCTAAAGGCGCAATGAAAGTAAATGTTtacctTGTGTGAacagAgGGAAGATGgGTGgcgCattgacGCTGCCTcgCATTCccgGGGCgTCGCGCACTcat
	Bembidion_levigatum_TX_1256      gcccagcactgaagcccgtggtcggaaacggctactgGGCAaTGtagtgtttaggaGAGCccgtttaacccgagtatttttagcgtgtccAagtccttcttgAAGGGGGCCACTCGCCCATAGAGGGTGCCAGGCCCGTTGTGACCGTTAATATGTTCGGGTGGGTTTCTCCTTAGAGTCGGGTTGCTTGAGAGTGCAGCTCTAAGTGGGTGGTAAACTCCATCTAAGGCTAAATATTACCACGAGACCGATAGCGAACAAGTACCGTGAGGGAAAGTTGAAAAGAACTTTGAAGAGAGAGTTCAAGAGTACGTGAAACCGTTCAGGGGTAAACTTGAGAAACCCGAAAGGTCGAACGGGGA-GATTCAATTGCTTTACCGGTGGTGATCAATGGT-GCAGTATTTGGGACGCATAT---GGTCTGCAGTTTCGGCTGT--ATTACTGTATACGCTCTGCTGTCTGTTGTA--TATTCATTGCCGGAGGCATGCACTTCTCCCCTTGTAGGACGTCGTGACCCGTTGAGCAT---AAAGCCATCTACGGCCCGTGGTGGAGCCCGTA-TGTAA------TTT-A-TTATATT-CGGACCCATGGTGTCCTGATGGCTGCCCGACGGTATTAGCACAGGTATCGGGTCGCCGTCGCTTCGTGCGGCGGGCGTCATGGTTCTATGGCAAGTCATTGTATGTTT----GTGGAAATCGGACCAAGTGCCGGTTCTGCGCATATAGTACTGTTCGCTATTGAATCCTCTGACCGTTTCCGTTACCAGTCGGCGACGCTTCAGTTTTGGGTAATCTCAAGACCCGTCTTGaaacacgGACCAAGGAGTCTAgCATGTGCGCGAGTCATTGGGATATAaTTCCTAaaGGCGCAATGAAAGtAAATGTttacCTTGTGTGAacagaGGGAAGATGgGtggcgcattgacgcTGCCTCGCattcccggGgcgtcgcgcactcat
	Bembidion_levigatum_TX_2343      gcccagcactgaagcccgtggtcggaaacggctactgggcAAtgtagtgtTTAGGAGAGCCCGTTTAACCCGAGTATTTTTAGCGTGTCCAAGtccttcTTGAAGGGGGCCACTCGCCCATAGAGGGTGCCAGGCCCGTTGTGACCGTTAATATGTTCGGGTGGGTTTCTCCTTAgAGTCGGGTTGCTTGAGAGTGCAGCTCTAAGTGGGTGGTAAACTCCATCTAAGGCTAAATATTACCACGAGACCGATAGCGAACAAGTACCGTGAGGGAAAGTTGAAAAGAACTTTGAAGAGAGAGTTCAAGAGTACGTGAAACCGTTCAGGGGTAAACTTGAGAAACCCGAAAGGTCGAACGGGGA-GATTCAATTGCTTTACCGGTGGTGATCAATGGT-GCAGTATTTGGGACGCATAT---GGTCTGCAGTTTCGGCTGT--ATTACTGTATACGCTCTGCTGTCTGTTGTA--TATTCATTGCCGGAGGCATGCACTTCTCCCCTTGTAGGACGTCGTGACCCGTTGAGCAT---AAAGCCATCTACGGCCCGTGGTGGAGCCCGTA-TGTAA------TTT-A-TTATATT-CGGACCCATGGTGTCCTGATGGCTGCCCGACGGTATTAGCACAGGTATCGGGTCGCCGTCGCTTCGTGCGGCGGGCGTCATGGTTCTATGGCAAGTCATTGTATGTTT----GTGGAAATCGGACCAAGTGCCGGTTCTGCGCATATAGTACTGTTCGCTATTGAATCCTCTGACCGTTTCCGTTACCAGTCGGCGACGCTTCAGTTTTGGGTAATCTCAAGACCCGTCTTGAAACACGGACCAAGGAGTCTAGCATGTGCGCGAGTCATTGGGATATAATTCCTAAaGGcgcaatgaaagtaaatgtttacctTGtgtgaacagagggaagatgggtggcgcattgacgctgcctcgcattcccggggcgtcgcgcactcat
	Bembidion_mimbres_NM_0280        gcccagcactgaagcccgtggtcggaaacggctactgggcaatgtagtgtttaggAGAGCccgtttaacccgagtatTtttagcgtgtccaagtccttcttgaaGGGGGCcACTCGCCCATAGAGGGTGCCAGGCCCGTTGTGACCGTTAATATGTTCGGGTGGGTTTCTCCTTAGAGTCGGGTTGCTTGAGAGTGCAGCTCTAAGTGGGTGGTAAACTCCATCTAAGGCTAAATATTACCACGAGACCGATAGCGAACAAGTACCGTGAGGGAAAGTTGAAAAGAACTTTGAAGAGAGAGTTCAAGAGTACGTGAAACCGTTCAGGGGTAAACTTGAGAAACCCGAAAGGTCGAACGGGGA-GATTCAATTGCTTTACCGGTGGTGATCAATGGT-GCAGTATTTGGGACgMaTAT---GGTCTGCAGTTTCGGCTGT--ATTACTGTATACGCTCTGCTGTCTGTTGTA--TATTCATTGCCGGAGGCATGCACTTCTCCCCTTGTAGGACGTCGTGACCCGTTGAGCAT---AAAGCCATCTACGGCCCGTGGTGGAGCCCGTA-TGTAA------TTT-A-TTATATT-CGGACCCATGGTGTCCTGATGGCTGCCCGACGGTATTAGCACAGGTATCGGGTCGCCGTCGCTTCGTGCGGCGGGCGTCATGGTTCTATGGCAAGTCATTGTATGTTT----GTGGAAATCGGACCAAGTGCCGGTTCTGCGCATATGGTACTGTTCGCTATTGAATCCTCTGACCGTTTCCGTTACCAGTCGGCGACGCTTCAGTTTTGGGTAATCTCAAGACCCGTCTTGAAACACGGACcaaggaGTCTAGCATGTGCGCGAGTCATTGGGATATAATTCCTAAAGGCGCAATGAAAGTAAATGTTTACCTTGTGTGAAcagagggaagatgggtggcgcattgacgctgcctcgcattcccggggcgtcgcgcactcat
	Bembidion_mimbres_NM_1220        -------------------------aaacggctactgggcaatgtagtgtttaggAGAGCCCGTTTAACCCGAGTATTTTTAgcGTGTCCAAGtccttcTTGAAGGGGGCCACTCGCCCATAGAGGGTGCCAGGCCCGTTGTGACCGTTAATATGTTCGGGTGGGTTTCTCCTtagaGTCGGGTTGCTTGAGAGTGCAGCTCTAAGTGGGTGGtAAACTCCATCTAAGGCTAAATATTACCACGAGACCGATAGCGAACAAGTACCGTGAGGGAAAGTTGAAAAGAACTTTGAAGAGAGAGTTCAAGAGTACGTGAAACCGTTCAGGGGTAAACTTGAGAAACCCGAAAGGTCGAACGGGGA-GATTCAATTGCTTTACCGGTGGTGATCAATGGT-GCAGTATTTGGGACgMaTAT---GGTCTGCAGTTTCGGCTGT--ATTACTGTATACGCTCTGCTGTCTGTTGTA--TATTCATTGCCGGAGGCATGCACTTCTCCCCTTGTAGGACGTCGTGACCCGTTGAGCAT---AAAGCCATCTACGGCCCGTGGTGGAGCCCGTA-TGTAA------TTT-A-TTATATT-CGGACCCATGGTGTCCTGATGGCTGCCCGACGGTATTAGCACAGGTATCGGGTCGCCGTCGCTTCGTGCGGCGGGCGTCATGGTTCTATGGCAAGTCATTGTATGTTT----GTGGAAATCGGACCAAGTGCCGGTTCTGCGCATATGGTACTGTTCGCTATTGAATCCTCTGACCGTTTCCGTTACCAGTCGGCGACGCTTCAGTTTTGGGTAATCTCAAGACCCGTCTTGAAACACGGACCAAGGAGTCTAGCATGTGCGcgagtcattgggatataatTcctaaaGGcgcaatgaaagtaaaTGtttaccttgtgtgaacagagggaagatgggtggcgcattgacgctgcctcgcattcccggg---------------
	Bembidion_mimbres_NM_1267        gcccagcactgaagcccgtggtcgGAAACGgctacTGGGCAATGTAGTGTTTAGGAGAGCCCGTTTAACCCGAGTATTTTTAGCGTGTCCAAGTCCTTCTTGAAGGGGGCCACTCGCCCATAGAGGGTGCCAGGCCCGTTGTGACCGTTAATATGTTCGGGTGGGTTTCTCCTTAGAGTCGGGTTGCTTGAGAGTGCAGCTCTAAGTGGGTGGTAAACTCCATCTAAGGCTAAATATTACCACGAGACCGATAGCGAACAAGTACCGTGAGGGAAAGTTGAAAAGAACTTTGAAGAGAGAGTTCAAGAGTACGTGAAACCGTTCAGGGGTAAACTTGAGAAACCCGAAAGGTCGAACGGGGA-GATTCAATTGCTTTACCGGTGGTGATCAATGGT-GCAGTATTTGGGACgMaTAT---GGTCTGCAGTTTCGGCTGT--ATTACTGTATACGCTCTGCTGTCTGTTGTA--TATTCATTGCCGGAGGCATGCACTTCTCCCCTTGTAGGACGTCGTGACCCGTTGAGCAT---AAAGCCATCTACGGCCCGTGGTGGAGCCCGTA-TGTAA------TTT-A-TTATATT-CGGACCCATGGTGTCCTGATGGCTGCCCGACGGTATTAGCACAGGTATCGGGTCGCCGTCGCTTCGTGCGGCGGGCGTCATGGTTCTATGGCAAGTCATTGTATGTTT----GTGGAAATCGGACCAAGTGCCGGTTCTGCGCATATGGTACTGTTCGCTATTGAATCCTCTGACCGTTTCCGTTACCAGTCGGCGACGCTTCAGTTTTGGGTAATCTCAAGACCCGTCTTGAAACACGGACCAAGGAGTCTAGCATGTGCGCGAGTCATTGGGATATAATTCCTAAAGGCGCAATGAAAGTAAATGTTTACCTTGTGTGAACAGAGGGAAGATGGGTGGCGCATTGACGCTGCCTCGCATTCCCGGGGCGTCGCGCACtcat
	Bembidion_mimbres_NM_2118        gcccagcactgaagcccgtggtcggaaacggctactgggcaatgtagtgtttaggagagcccgtttaacccgagtatttttagcgtgtccaagtccttcttgAAGGGGGCCACTCGCCCATAGAGGGTGCCAGGCCCGTTGTGACCGTTAATATGTTCGGGTGGGTTTCTCCTTAGAGTCGGGTTGCTTGAGAGTGCAGCTCTAAGTGGGTGGTAAACTCCATCTAAGGCTAAATATTACCACGAGACCGATAGCGAACAAGTACCGTGAGGGAAAGTTGAAAAGAACTTTGAAGAGAGAGTTCAAGAGTACGTGAAACCGTTCAGGGGTAAACTTGAGAAACCCGAAAGGTCGAACGGGGA-GATTCAATTGCTTTACCGGTGGTGATCAATGGT-GCAGTATTTGGGACGMATAT---GGTCTGCAGTTTCGGCTGT--ATTACTGTATACGCTCTGCTGTCTGTTGTA--TATTCATTGCCGGAGGCATGCACTTCTCCCCTTGTAGGACGTCGTGACCCGTTGAGCAT---AAAGCCATCTACGGCCCGTGGTGGAGCCCGTA-TGTAA------TTT-A-TTATATT-CGGACCCATGGTGTCCTGATGGCTGCCCGACGGTATTAGCACAGGTATCGGGTCGCCGTCGCTTCGTGCGGCGGGCGTCATGGTTCTATGGCAAGTCATTGTATGTTT----GTGGAAATCGGACCAAGTGCCGGTTCTGCGCATATGGTACTGTTCGCTATTGAATCCTCTGACCGTTTCCGTTACCAGTCGGCGACGCTTCAGTTTTGGGTAATCTCAAGACCCGTCTTGAAACACGGACCAAGGAGTCTAGCATGTGCGCGAGTCATTGGGATATAATTCCTAAAGGCGCAATGAAAGTAAATGTTTACCTTGTGTGAacagagggaagatggGTGgcgcattgacgctgcCTcgcattcccggggcgtcgcgcactcat
	Bembidion_mimbres_NM_2119        gcccAGcactgaagcccgtggtCGGAAACGGCTACTGGGCAATGTAGTGTTTAGGAGAGCCCGttTAACCCGAGTATTTTTAGCGTGTCCAAGTCCTTCTTGAAGGGGGCCACTCGCCCATAGAGGGTGCCAGGCCCGTTGTGACCGTTAATATGTTCGGGTGGGTTTCTCCTTAGAGTCGGGTTGCTTGAGAGTGCAGCTCTAAGTGGGTGGTAAACTCCATCTAAGGCTAAATATTACCACGAGACCGATAGCGAACAAGTACCGTGAGGGAAAGTTGAAAAGAACTTTGAAGAGAGAGTTCAAGAGTACGTGAAACCGTTCAGGGGTAAACTTGAGAAACCCGAAAGGTCGAACGGGGA-GATTCAATTGCTTTACCGGTGGTGATCAATGGT-GCAGTATTTGGGACGCATAT---GGTCTGCAGTTTCGGCTGT--ATTACTGTATACGCTCTGCTGTCTGTTGTA--TATTCATTGCCGGAGGCATGCACTTCTCCCCTTGTAGGACGTCGTGACCCGTTGAGCAT---AAAGCCATCTACGGCCCGTGGTGGAGCCCGTA-TGTAA------TTT-A-TTATATT-CGGACCCATGGTGTCCTGATGGCTGCCCGACGGTATTAGCACAGGTATCGGGTCGCCGTCGCTTCGTGCGGCGGGCGTCATGGTTCTATGGCAAGTCATTGTATGTTT----GTGGAAATCGGACCAAGTGCCGGTTCTGCGCATATGGTACTGTTCGCTATTGAATCCTCTGACCGTTTCCGTTACCAGTCGGCGACGCTTCAGTTTTGGGTAATCTCAAGACCCGTCTTGAAACACGGACCAAGGAGTCTAGCATGTGCGCGAGTCATTGGGATATAATTCCTAAAGGCGCAATGAAAGTAAATGTTTACCTTGTGTGAACagagggaagatggGtggcgcattgacgctgcctcgcattcccggggcgtcgcgcactcat
	Bembidion_mimbres_NM_2131        gcccagcactgaagcccgtggtcggaaacggctactgggcaatgtagtgtttaggAGAGCccgtttaacccgagtatTtttagcgtgtccaagtccttcttgaaGGGGGCcactcgcccatagaGGGTGCCAGGCccgttgtgaccgttaATatgttcGggtgggTTtctccttagAGTCGGGTTGCTTGAGAGTGCAGCTCTAAGTGGGTGGTAAACTCCATCTAAGGCTAAATATTACCACGAGACCGATAGCGAACAAGTACCGTGAGGGAAAGTTGAAAAGAACTTTGAAGAGAGAGTTCAAGAGTACGTGAAACCGTTCAGGGGTAAACTTGAGAAACCCGAAAGGTCGAACGGGGA-GATTCAATTGCTTTACCGGTGGTGATCAATGGT-GCAGTATTTGGGACGCATAT---GGTCTGCAGTTTCGGCTGT--ATTACTGTATACGCTCTGCTGTCTGTTGTA--TATTCATTGCCGGAGGCATGCACTTCTCCCCTTGTAGGACGTCGTGACCCGTTGAGCAT---AAAGCCATCTACGGCCCGTGGTGGAGCCCGTA-TGTAA------TTT-A-TTATATT-CGGACCCATGGTGTCCTGATGGCTGCCCGACGGTATTAGCACAGGTATCGGGTCGCCGTCGCTTCGTGCGGCGGGCGTCATGGTTCTATGGCAAGTCATTGTATGTTT----GTGGAAATCGGACCAAGTGCCGGTTCTGCGCATATGGTACTGTTCGCTATTGAATCCTCTGACCGTTTCCGTTACCAGTCGGCGACGCTTCAGTTTTGGGTAATCTCAAGACCCGTCTTGAAACACGGACCAAGGAGTCTAGCATGTGCGCGAGTCATTGGGATATAATTCCTAAAGGCGCAATGAAAGTAAATGTTTACCTTGYGTGAacagagggaagatggGTGgcgcattgacgctgcCTcgcattcccggggcgtcgcgcactcat
	Bembidion_mimbres_NM_2134        gcccagcactgaagcccgtggtcggaaacggctactgggcaatgtagtgtttaggagagcccgtttaacccgagtatTtttagcgtgtccaagtccttcttgaaGGGGGCcactcgCccatagaGGGTGCCAGGCccgttgtgaccgttaatatgTTCGggtggGTttctccttagagtcggGTTGCTTGAGAGTGCAGCTCTAAGTGGGTGGTAAACTCCATCTAAGGCTAAATATTACCACGAGACCGATAGCGAACAAGTACCGTGAGGGAAAGTTGAAAAGAACTTTGAAGAGAGAGTTCAAGAGTACGTGAAACCGTTCAGGGGTAAACTTGAGAAACCCGAAAGGTCGAACGGGGA-GATTCAATTGCTTTACCGGTGGTGATCAATGGT-GCAGTATTTGGGACgMaTAT---GGTCTGCAGTTTCGGCTGT--ATTACTGTATACGCTCTGCTGTCTGTTGTA--TATTCATTGCCGGAGGCATGCACTTCTCCCCTTGTAGGACGTCGTGACCCGTTGAGCAT---AAAGCCATCTACGGCCCGTGGTGGAGCCCGTA-TGTAA------TTT-A-TTATATT-CGGACCCATGGTGTCCTGATGGCTGCCCGACGGTATTAGCACAGGTATCGGGTCGCCGTCGCTTCGTGCGGCGGGCGTCATGGTTCTATGGCAAGTCATTGTATGTTT----GTGGAAATCGGACCAAGTGCCGGTTCTGCGCATATGGTACTGTTCGCTATTGAATCCTCTGACCGTTTCCGTTACCAGTCGGCGACGCTTCAGTTTTGGGTAATCTCAAGACCCGTCTTGAAACACGGACCAAGGAGTCTAGCATGTGCGCGAGTCATTGGGATATAATTCCTAAAGGCGCAATGAAAGTAAATGTTTACCTTGTGTGAacagagggaagatggGTGgcgcattgacgctgcctcgcattcccggggcgtcgcgcactcat
	Bembidion_mimbres_NM_2135        gcccagcactgaagcccgtggtcggaaacggctactgggcaatgtagtgtttaggagagcccgtttaacccgagtatttttagcgtgtccaagtccttcttgaagggGGCcactcgCccatagaGGGTGCCAGGCccgttgtgaccgttaATatgTTCGggtggGTttctccttaGAGTCGGGTTGCTTGAGAGTGCAGCtctaagTGGGTGGTAAACTCCAtctaaggctaaATATTACCacgAGACCGATAGCGAACAagtaccgtgagGGAAAGTTGAAAAGAACTTTGAAGAGAGAGTTCAAGAGTACgtGaaaCCGTTCAGGGGTAAACttgagaaacccGAAAGGTCGAACGggga-gattcAATTGCTTTACCGGTGGTGATCAATGGT-GCAGTATTTGGGACGCATAT---GGTCTGCAGTTTCGGCTGT--ATTACTGTATACGCTCTGCTGTCTGTTGTA--TATTCATTGCCGGAGGCATGCACTTCTCCCCTTGTAGGACGTCGTGACCCGTTGAGCAT---AAAGCCATCTACGGCCCGTGGTGGAGCCCGTA-TGTAA------TTT-A-TTATATT-CGGACCCATGGTGTCCTGATGGCTGCCCGACGGTATTAGCACAGGTATcGGGTCGCCGTCGCTTCGTGCGGCGGGCGTCATGGTTCTATGGCAAGTCATTGTATGTTT----GTGGAAATCGGACCAAGTGCCGGTTCTGCGCATATGgtactgTTCGcTATTGAATCCTCTGACCGTTTCCGTTACCAGTCGGCGACGCTTCAGTTTTGGGTAATCTCAAGACCCGTCTTGAAACACGGACCAAGGAGTCTAGCATGTGCGCGAGTCATTGGGATATAATTCCTAAAGGCGCAAtgaaagtaaaTGtttaccttgYgtgaacagagggaagatgggtggcgcattgacgctgcCTcgcattcccggggcgtcgcgcactcat
	Bembidion_mimbres_NM_1944        gcccagcactgaagcccgtggtcggaaacggctactgggcaatgtagtgtttaggagagcccgtttaacccgagtatTtttagcgtgtccaagtccttcttgAAGGGGGCCACTCGCCCATAGAGGGTGCCAGGCCCGTTGTGACCGTTAATATGTTCGGGTGGGTTTCTCCTTAGAGTCGGGTTGCTTGAGAGTGCAGCTCTAAGTGGGTGGTAAACTCCATCTAAGGCTAAATATTACCACGAGACCGATAGCGAACAAGTACCGTGAGGGAAAGTTGAAAAGAACTTTGAAGAGAGAGTTCAAGAGTACGTGAAACCGTTCAGGGGTAAACTTGAGAAACCCGAAAGGTCGAACGGGGA-GATTCAATTGCTTTACCGGTGGTGATCAATGGT-GCAGTATTTGGGAcgMatAT---GGTCTGCAGTTTCGGCTGT--ATTACTGTATACGCTCTGCTGTCTGTTGTA--TATTCATTGCCGGAGGCATGCACTTCTCCCCTTGTAGGACGTCGTGACCCGTTGAGCAT---AAAGCCATCTACGGCCCGTGGTGGAGCCCGTA-TGTAA------TTT-A-TTATATT-CGGACCCATGGTGTCCTGATGGCTGCCCGACGGTATTAGCACAGGTATCGGGTCGCCGTCGCTTCGTGCGGCGGGCGTCATGGTTCTATGGCAAGTCATTGTATGTTT----GTGGAAATCGGACCAAGTGCCGGTTCTGCGCATATGGTACTGTTCGCTATTGAATCCTCTGACCGTTTCCGTTACCAGTCGGCGACGCTTCAGTTTTGGGTAATCTCAAGACCCGTCTTGAAACACGGACCAAGGAGTCTAGCATGTGCGCGAGTCATTGGGATATAATTCCTAAAGGCGCAATGAAAGTAAATGTTTACCTTGYGTGAacagagggaagatgggtggcgcattgacgctgcctcgcattcccggggcgtcgcgcactcat
	Bembidion_mimbres_NM_1944_seq_2  ----------------------------------------------------------------------------------------------------------------------------------------------------------------------------------------------------------------------------------------------------------------------------------------------------------------------------------------------------------------------------------------------------------------------------------------------------------------------------------------------------------------------------------------------------------------------------------------------------------------------------------------------------------------------------------------------------------------------------------------------------------------------------------------------------------------------------------------------------------------------------------------------------------------------------------------------------------------------------------------------------------------
	Bembidion_mimbres_NM_2117        gcccagcactgaagcccgtggtcggaaacggctactgggcaatgtagtgtttaggagagcccgtttaacccgagtatttttagcgtgtccaagtccttcttgAAGGGGGCcactcgCcCATAGAGGGTGCCAGGCCCGTTGTGACCGTTAATATGTTCGGGTGGGTTTCTCCTTAGAGTCGGGTTGCTTGAGAGTGCAGCTCTAAGTGGGTGGTAAACTCCATCTAAGGCTAAATATTACCACGAGACCGATAGCGAACAAGTACCGTGAGGGAAAGTTGAAAAGAACTTTGAAGAGAGAGTTCAAGAGTACGTGAAACCGTTCAGGGGTAAACTTGAGAAACCCGAAAGGTCGAACGGGGA-GATTCAATTGCTTTACCGGTGGTGATCAATGGT-GCAGTATTTGGGACgMATAT---GGTCTGCAGTTTCGGCTGT--ATTACTGTATACGCTCTGCTGTCTGTTGTA--TATTCATTGCCGGAGGCATGCACTTCTCCCCTTGTAGGACGTCGTGACCCGTTGAGCAT---AAAGCCATCTACGGCCCGTGGTGGAGCCCGTA-TGTAA------TTT-A-TTATATT-CGGACCCATGGTGTCCTGATGGCTGCCCGACGGTATTAGCACAGGTATCGGGTCGCCGTCGCTTCGTGCGGCGGGCGTCATGGTTCTATGGCAAGTCATTGTATGTTT----GTGGAAATCGGACCAAGTGCCGGTTCTGCGCATATGGTACTGTTCGCTATTGAATCCTCTGACCGTTTCCGTTACCAGTCGGCGACGCTTCAGTTTTGGGTAATCTCAAGACCCGTCTTGAAACACGGACCAAGGAGTCTAGCATGTGCGCGAGTCATTGGGATATAATTCCTAAAGGCGCAATGAAAGTAAATGTTTACCTTGTGTGAACagagggaagatggGTGgcgcattgacgctgcctcgcattcccggggcgtcgcgcactcat
	Bembidion_mimbres_NM_2117_seq_2  ----------------------------------------------------------------------------------------------------------------------------------------------------------------------------------------------------------------------------------------------------------------------------------------------------------------------------------------------------------------------------------------------------------------------------------------------------------------------------------------------------------------------------------------------------------------------------------------------------------------------------------------------------------------------------------------------------------------------------------------------------------------------------------------------------------------------------------------------------------------------------------------------------------------------------------------------------------------------------------------------------------------

;


END;

BEGIN CHARACTERS;
	TITLE  18S;
	DIMENSIONS  NCHAR=1929;
	FORMAT DATATYPE = DNA GAP = - MISSING = ?;
	MATRIX
	Bembidion_cf._incisum            tctcagtacaagccaaattaaggtgaaaccgcgaaaggcTCATTAAATcAgTTATGGTTCCtTaGATcGTACCCACATTTACTTGGATAACTGTGGTAATTCTAGAGCTAATACATGCAAACAGAGCTCCGACCGGAGACGGAAGGAGTGCTTTTATTAGATCAAAACCAATCGGCGTCAGTAGCGTTTCGGCGTTACTGTTCGTCGCACTATTTGGTGATTCTGAATAACTTTTGGCTGATCGCACGGTCTTGTACCGGCGACGCATCTTTCAAATGTCTGCCTTATCAACTGTCGATGGTAGGTTCTGCGCCTACCATGGTTGTAACGGGTAACGGGGAATCAGGGTTCGATTCCGGAGAGGGAGCCTGAGAAACGGCTACCACATCCAAGGAAGGCAGCAGGCGCGCAAATTACCCATTCCCGGAACGGGGAGGTAGTGACGAAAAATAACGATACGGGACTCATCCGAGGCCCCGTAATCGGAATGAGTACACTTTAAATCCTAGTGCTAGGACCAATTAGAGGGCAAGTCTGGTGCCAGCAGCCGCGGTAACTCCAGCTCTAATAGCGTATATTAAAGTTGTTGCGGTTAAAAAGCTCGTAGTTGAATCTGTGTTTCGCGCTGTCGGTTCACCGCCCGCGGTGTTTAACTGGCACGTCTCGCGAAACGTCCTGCCGGTGGATGTGTGTCCGTTGTTTGCTAACCCATTATGCGTGTGCAACTT--GTTGTTACTGTATAGTGTGGTTGGGTTCAACTGTGTCACCATCCGACTCAATAATCCTGTCGCGGTGCTCTTAATTGAGTGTCGAGGCGGGCCGGCACGTTTACTTTGAACAAATTAGAGTGCTCAAAGCAGGCTAAAATTTTGCCTGAATACTGTGTGCATGGAATAATGGAACAGGACCTCGGTTCTATTTTGTTGGTTTTCGGAACCCCGAGGTAATGATTAATAGGGACAGATGGGGGCATTCGTATTGCGACGTTAGAGGTGAAATTCTTGGATCGTCGCAAGACGGACAGAAGCGAAAGCATTTGCCAAAAATGTTTTCATTAATCAAGAACGAAAGTCAGAGGCTCGAAGGCGATCAGATACCGCCCTAGTTCTGACCATAAACGATGCCAGCTAGCGATCCGCCGACGTTCCTCCGATGACTCGGCGGGCAGCTTCCGGGAAACCAAAGCTTTTGGGTTCCGGGGGAAGTATGGTTGCAAAGCTGAAACTTAAAGGAATTGACGGAAGGGCACCACCAGGAGTGGAGCCTGCGGCTTAATTTGACTCAACACGGGGAAACTTACCAGGCCCGGACACCGGAAGGATTGACAGATTGAGAGCTCTTTCTTGATTCGGTGGGTGGTGGTGCATGGCCGTTCTTAGTTGGTGGTGCGAATTGTCTGGTTAATTCCGATAACGAACGAGACTCTAGCCTGCTAAATAGGCGTTTCTCCGGTATCCTGAAGGCTCGTGTCTCTCGTTTTCTGACGTGTTCTTGTTGTGGCGTATCATCGTTTAGGCGGTGTGCGTTGCACAG-TAATGCGTT-CAGTGCGGGAGTTCACGGTTTTTACTACCGGCGTAACATAAAAATCTTCTTAGAGGGACAGGCGGCTTATAGCCGCACGAGATTGAGCAATAACAGGTCTGTAATGCCCTTAGATGTTCTGGGCCGCACGCGCGCTACACTGAAGGAATCAACGTGTCTTCCCTGGCCGAATGGCCCGGGTAACCCGCTGAACCTCCTTCGTGCTAGGGATTGGGGATTGCAATTATTCCCCATGAACGAGGAATTCCCAGTAAGCGTGAGTCATAAGCTCGCGTTGATTAAGTCCCTGCCCTTTGTACACaccgCCCGTCGctactactgattgaatgatttagtgaggtcttcggactggtacgcggcgatgtttcgacaccgccgatgtc
	Bembidion_dyschirinum            ---------------------------------------------------------------------------------------------------------------------------------------------------------------------------------------------------------------------------------------------------------------------------------------------------------------------------------------------------------------------------------------------------------------------------------------------------------------------------------------------------------------------------------------------------------------------------------------------------------------------------------------------------------------------------------------------------------------------------------------------------------------------------------------------------------------------------------------------------------------------------------------------------------------------------------------------------------------------------------------------------------------------------------------------------------------------------------------------------------------------------------------------------------------------------------------------------------------------------------------------------------------------------------------------------------------------------------------------------------------------------------------------------------------------------------------------------------------------------------------------------------------------------------------------------------------------------------------------------------------------------------------------------------------------------------------------------------------------------------------------------------------------------------------------------------------------------------------------------------------------------------------------------------------------------------------------------------------------------------------------------------
	Bembidion_lampros                ---------------------------------------------------------------------------------------------------------------------------------------------------------------------------------------------------------------------------------------------------------------------------------------------------------------------------------------------------------------------------------------------------------------------------------------------------------------------------------------------------------------------------------------------------------------------------------------------------------------------------------------------------------------------------------------------------------------------------------------------------------------------------------------------------------------------------------------------------------------------------------------------------------------------------------------------------------------------------------------------------------------------------------------------------------------------------------------------------------------------------------------------------------------------------------------------------------------------------------------------------------------------------------------------------------------------------------------------------------------------------------------------------------------------------------------------------------------------------------------------------------------------------------------------------------------------------------------------------------------------------------------------------------------------------------------------------------------------------------------------------------------------------------------------------------------------------------------------------------------------------------------------------------------------------------------------------------------------------------------------------------
	Bembidion_luridicorne            ----------agccaaattaaggtgaaaccgcgaaaggctcattaaatcagttatggttccttagatcgtacCCACATTTActTGGatAaCTGtggtaatTCTAGAGCtAATACATGCAAACAGAGCTCCGACCGGAGACGGAAGGAGTGCTTTTATTAGATCAAAACCAATCGGCGTCAGTAGCGTTtCGGCGTTACTGTTCGTCGCACTGTTTGGTGACTCTGAATAACTTTTGGCTGATCGCACGGTCTTGCACCGGCGACGCATCTTTCAAATGTCTGCCTTATCAACTGTCGATGGTAGGTTCTGCGCCTACCATGGTTGTAACGGGTAACGGGGAATCAGGGTTCGATTCCGGAGAGGGAGCCTGAGAAACGGCTACCACATCCAAGGAAGGCAGCAGGCGCGCAAATTACCCACTCCCGGCACGGGGAGGTAGTGACGAAAAATAACGATACGGGACTCATCCGAGGCCCCGTAATCGGAATGAGTACACTTTAAATCCTATCACGAGGACCAATTAGAGGGCCAGTCTGGTGCCAGCAGCCGCGGTAACTCCAGCTCTAATAGCGTATATTAAAGTTGTTGCGGTTAAAAAGCTCGTAGTTGAATCTGTGTTCCGCGCTGTCGGTTCACCGCCCGCGGTGTT-AACTGGCACGTCTCGCGGAACGTCCTGCCGGTGGATGCGTGTCCTTTGTTTACTTACCCATTATGCGTGTGCAACTTCGGTTGTTACTGTATAGTGTGGTGGGGTTCAAATGTGTCACCATCCGACTCAATAATCCTGTCGCGGTGCTCTTAATTGAGTGTCGAGGCGGGCCGGCACGTTTACTTTGAACAAATTAGAGTGCTCAAAGCAGGCTAAAATTTCGCCTGAATACTGTGTGCATGGAATAATGGAACAGGACCTCGGTTCTATTTTGTTGGTTTTCGGAACCCCGAGGTAATGATTAATAGGGACAGATGGGGGCATTCGTATTGCGACGTTAGAGGTGAAATTCTTGGATCGTCGCAAGACGGACAGAAGCGAAAGCATTTGCCAAAAATGTTTTCATTAATCAAGAACGAAAGTCAGAGGTTCGAAGGCGATCAGATACCGCCCTAGTTCTGACCATAAACGATGCCAGCTAGCGATCCGCCGACGTTCCTCCGATGACTCGGCGGGCAGCTTCCGGGAAACCAAAGCTTTTGGGTTCCGGGGGAAGTATGGTTGCAAAGCTGAAACTTAAAGGAATTGACGGAAGGGCACCACCAGGAGTGGAGCCTGCGGCTTAATTTGACTCAACACGGGAAAGCTTACCAGGCCCGGACACCGGAAGGATTGACAGATTGAGAGCTCTTTCTTGATTCGGTGGGTGGTGGTGCATGGCCGTTCTTAGTTGGTGGTGTGAATTGTCTGGTTAATTCCGTTAACGAACGAGACTCTAGTCTGCTAAATAGGCGTTATTCCGGTATCCTGAAGGCTCGTGTCTCTCGTTTTCTGTCGTTCTCTTGTTGTGGTGTATCATCGTTTAGGCGGTGTGCATTGCACGG-GGGTGCGTTTCAGTGCGTGAGTTCACGGTTTTTACTACCGGCGT-ACATATAAATCTTCTTAGAGGGACAGGCGGCTTCTAGCCGCACGAGATTGAGCAATAACAGGTCTGTAATGCCCTTAGATGTTCTGGGCCGCACGCGCGCTACACTGAAGGAATCAGCGTGTCTTCCCTGGCCGAACGGCCCGGGTAACCCGCTGAACCTCCTTCGTGCTAGGGATTGGGGCTTGCAATTGTTCCCCATGAACGAGGAATTCCCAGTAAGCGCGAGTCATAAGctCGCgttgattaagtccctgccctttgtacacaccgcccgtcgctactaccgattgaatgatttagtgaggtcttcggactggtacgcggcggcgtttcgacatcgccgatgtc
	Bembidion_properans              tctcagtacaagccaaattaaggtgaaaccgcgaaaggctCaTTaaatcagTTATGGTtccttaGATcGTACCCACATTTACTTGGATAACTGTGGTAATTCTAGAGCTAATACATGCAAACAGAGCTCCGACCGGATACGGAAGGAGTGCTTTTATTAGATCAAAACCAATCGGCGTCAGTAGCGTTTCGGCGTTACTGTTCGTCGCACTGTTTGGTGACTCTGAATAACTTTTGGCTGATCGCACGGTCTTGCACCGGCGACGCATCTTTCAAATGTCTGCCTTATCAACTGTCGATGGTAGGTTCTGCGCCTACCATGGTTGTAACGGGTAACGGGGAATCAGGGTTCGATTCCGGAGAGGGAGCCTGAGAAACGGCTACCACATCCAAGGAAGGCAGCAGGCGCGCAAATTACCCACTCCCGGCACGGGGAGGTAGTGACGAAAAATAACGATACGGGACTCATCCGAGGCCCCGTAATCGGAATGAGTACACTTTAAATCCTATCACAAGGACCAATTAGAGGGCCAGTCTGGTGCCAGCAGCCGCGGTAACTCCAGCTCTAATAGCGTATATTAAAGTTGTTGCGGTTAAAAAGCTCGTAGTTGAATCTGTGTTCCGCGCTGTCGGTTCACCGCCCGCGGTGTT-AACTGGCACGTCTCGCGGAACGTCCTGCCGGTGGATGTGTGTCCTTTGTTTACTTACCCATTATGCGTGTGCAACTCCGGTTGTTACTGTATAGTGTGGTGGGGTTCAAATGTGTCACCATCCGACTCAATAATCCTGTCGCGGTGCTCTTAATTGAGTGTCGAGGCGGGCCGGCACGTTTACTTTGAACAAATTAGAGTGCTCAAAGCAGGCTAAAATTTTGCCTGAATACTGTGTGCATGGAATAATAGAACAGGACCTCGGTTCTATTTTGTTGGTTTTCGGAACCCCGAGGTAATGATTAATAGGGACAGATGGGGGCATTCGTATTGCGACGTTAGAGGTGAAATTCTTGGATCGTCGCAAGACGGACAGAAGCGAAAGCATTTGCCAAAAATGTTTTCATTAATCAAGAACGAAAGTCAGAGGCTCGAAGGCGATCAGATACCGCCCTAGTTCTGACCATAAACGATGCCAGCTAGCGATCCGCCGACGTTCCTCCGATGACTCGGCGGGCAGCTTCCGGGAAACCAAAGCTTTTGGGTTCCGGGGGAAGTATGGTTGCAAAGCTGAAACTTAAAGGAATTGACGGAAGGGCACCACCAGGAGTGGAGCCTGCGGCTTAATTTGACTCAACACGGGAAAGCTTACCAGGCCCGGACACCGGAAGGATTGACAGATTGAGAGCTCTTTCTTGATTCGGTGGGTGGTGGTGCATGGCCGTTCTTAGTTGGTGGTGTGAATTGTCTGGTTAATTCCGTTAACGAACGAGACTCTAGTCTGCTAAATAGGCGTTATTCCGGTATCCTGAAGGCTCGTGTCTCTCGTTTTCTGTCGTGCTCTTGTTGTGGTGTATCATCGCTCAGGCGGTGTGCATTGCACGG-GGGTGCGTTTCAGTGCGAGAGTTCACGGTTTTTACTACCGGCGT-ACATATAAATCTTCTTAGAGGGACAGGCGGCTTCTAGCCGCACGAGATTGAGCAATAACAGGTCTGTAATGCCCTTAGATgTTCTGGGCCGCACGCGCGCTACACTGAAGGAATCAGCGTGTCTTCCCTGGCCGAACGGTCCGGGTAACCCGCTGAACCTCCTTCGTGCTAGGGATTGGGGCTTGCAATTGTTCCCCATGAACGAGGAATTCCCAGTAAGCGCGAGTCATAAGCTCGCGTTGATTAAGTCCCTGCCCTTTGTacaYacCGCCCGTCGcTaCtactgattgaatgatttagtgaggtcttcggactggtacgcggcggcgtttcgacatcgccgatgtc
	Bembidion_obliquulum             ---------------------------------------------------------------------------------------------------------------------------------------------------------------------------------------------------------------------------------------------------------------------------------------------------------------------------------------------------------------------------------------------------------------------------------------------------------------------------------------------------------------------------------------------------------------------------------------------------------------------------------------------------------------------------------------------------------------------------------------------------------------------------------------------------------------------------------------------------------------------------------------------------------------------------------------------------------------------------------------------------------------------------------------------------------------------------------------------------------------------------------------------------------------------------------------------------------------------------------------------------------------------------------------------------------------------------------------------------------------------------------------------------------------------------------------------------------------------------------------------------------------------------------------------------------------------------------------------------------------------------------------------------------------------------------------------------------------------------------------------------------------------------------------------------------------------------------------------------------------------------------------------------------------------------------------------------------------------------------------------------------
	Bembidion_interventor            --tcagtacaagccaaattaaggtgaaaccgcgaaaggctcattaaatcagttaTGGttccttagatcGTACCCACATTTACTTGGATAACTGTGGTAATTCTAGAGCTAATACATGCAAACAGAGCTCCgACCGGAGACGGAAGGAGTGCTTTTATTAGATCAAAACCAATCGGCGTCAGTAGCGTTTCGGCGTTGCTGTTCGTCGCACTGTTTGGTGACTCTGAATAACTTTTGGCTGATCGCACGGTCTTGCACCGGCGACGCATCTTTCAAATGTCTGCCTTATCAACTGTCGATGGTAGGTTCtGCGCCTACCATGGTTGTAACGGGTAACGGGGAATCAGGGTTCGATTCCGGAGAGGGAGCCTGAGAAACGGCTACCACATCCAAGGAAGGCAGCAGGCGCGCAAATTACCCACTCCCGGCACGGGGAGGTAGTGACGAAAAATAACGATACGGGACTCATCCGAGGCCCCGTAATCGGAATGAGTACACTTTAAATCCTATCACGAGGACCAATTAGAGGGCCAGTCTGGTGCCAGCAGCCGCGGTAACTCCAGCTCTAATAGCGTATATTAAAGTTGTTGCGGTTAAAAAGCTCGTAGTTGAATCTGTGTTCCGCGCTGTCGGTTCACCGCCCGCGGTGTT-AACTGGCACGTCTCGCGGAACGTCCTGCCGGTGGATGCGTGTCCTTTGTTTTCTTACCCATTATGCGTGTGCAACTCCGGTTGTTACTGTATAGTGTGGTGGGGTTCAAATGTGTCACCATCCGACTCAATAATCCTGTCGCGGTGCTCTTAATTGAGTGTCGAGGCGGGCCGGCACGTTTACTtTgAACAAATTAGaGTGCTCAAAGCAGGCTAAAATTTCGCCTGAAtACTGTGTGCATGGAATAATGGAACAGGACCTCGGTTCTATTTTGTTGGTTTTCGGAACCCCGAGGTAATGATTAATAGGGACAGTTGGGGGCATTCGTATTGCGACGTTAGAGGTGAAATTCTTGGATCGTCGcAAGACGGACAGaagcgaaAGCATTTGCCAAAAATGTTTTCATTAATCAAGAACGAAAGTCAGAGGctcgaaggcGATCAGATaccgCCCTAGTTCTGACCAtaAACGAtGCCAGCTAGCGATCCGCcgacgtTCCTCcgATGACTCGGcGGGCAGCTTCCGGGAAACCAAagcttttGGGTTCCGGGGGAAGTATGGTTGCAAAGCTGAAACTTAAAGGAATTGACGGAAGGGCACCaccaGgAGTGGAGCCTGcGGcTTaATTTGACTCAACACGGGAAAGCTTACCAGGCCCGGACACCGGAAGGATTGACAGATTGAGAGCTCTTTCTTGATTCGGTGGGTGGTGGTGCATGGCCGTTCTTAGTTGGTGGTGTGAATTGTCTGGTTAATTTCGTTAACGAACGAGACTCTAGCCTGCTAAATAGGCGTTATTCCGGTATCCTGAAGGCTCGTGTCTCTCGTTTTCTGTCGTGCTTTTGCTGTGGTGTATCATCGTTTAGGCGGTGTGCATTGCACGG-AGGTGCGTTTCAGTGCGGGAGTTCACGGTTTTTACTACCGGCGT-ACATATAAATCTTCTTAGAGGGACAGGCGGCTGAAAGCCGCACGaGATTGAGCAATAACAGGTCTGTAATGCCCTTAGATGTTCTGGGCCGCACGCGCGCTACACTGAAGGAATCAGCGTGTCTTCCCTGGCCGAACGGTCCGGGTAACCCGCTGAACCTCCTTCGTGCTAgGGATTGGGGCTTGCAATTGTTCCCCATGAACGAGGAATTCCCAGTAAGCGCGAGTCATAAGCTCGCGTTGATTAAGTCCCTGCCCTTTGtacacaccgcccgtcgctactaccgattgaatgatttagtgaggtcttcggactggtacgcggcggcgtttcgacatcgccgatgtc
	Bembidion_nitidum                ---------------------------------------------------------------------------------------------------------------------------------------------------------------------------------------------------------------------------------------------------------------------------------------------------------------------------------------------------------------------------------------------------------------------------------------------------------------------------------------------------------------------------------------------------------------------------------------------------------------------------------------------------------------------------------------------------------------------------------------------------------------------------------------------------------------------------------------------------------------------------------------------------------------------------------------------------------------------------------------------------------------------------------------------------------------------------------------------------------------------------------------------------------------------------------------------------------------------------------------------------------------------------------------------------------------------------------------------------------------------------------------------------------------------------------------------------------------------------------------------------------------------------------------------------------------------------------------------------------------------------------------------------------------------------------------------------------------------------------------------------------------------------------------------------------------------------------------------------------------------------------------------------------------------------------------------------------------------------------------------------------
	Bembidion_levigatum_VA_1693      tctcagtacaagccaaattaaggtgaAACCGCGAAaGGCTCATTAAATCAGTTATGGTTCCTTAGATCGTACCCACATTTACTTGGATAACTGTGGTAATTCTAGAGCTAATACATGCAAACAGAGCTCCGACCGGATACGGAAGGAGTGCTTTTATTAGATCAAAACCAATCGGCGTCAGTAGCGTTTCGGCGTTGCTGTTCGTCGCACTGTTTGGTGACTCTGAATAACTTTTGGCTGATCGCACGGTCTTGCACCGGCGACGCATCTTTCAAATGTCTGCCTTATCAACTGTCGATGGTAGGTTCTGCGCCTACCATGGTTGTAACGGGTAACGGGGAATCAGGGTTCGATTCCGGAGAGGGAGCCTGAGAAACGGCTACCACATCCAAGGAAGGCAGCAGGCGCGCAAATTACCCACTCCCGGCACGGGGAGGTAGTGACGAAAAATAACGATACGGGACTCATCCGAGGCCCCGTAATCGGAATGAGTACACTTTAAATCCTATCACGAGGACCAATTAGAGGGCCAGTCTGGTGCCAGCAGCCGCGGTAACTCCAGCTCTAATAGCGTATATTAAAGTTGTTGCGGTTAAAAAGCTCGTAGTTGAATCTGTGTTCCGCGCTGTCGGTTCACCGCCCGCGGTGTT-AACTGGCACGTCTCGCGGAACGTCCTGCCGGTGGATGCGTGTCCTTTGTTTACTTACCCATTATGCGTGTGCAACTTCGGTTGTTACTGTATAGTGTGGTGGGGTTCAAATGTGTCACCATCCGACTCAATAATCCTGTCGCGGTGCTCTTAATTGAGTGTCGAGGCGGGCCGGCACGTTTACTTTgAACAAATTAGAGTGCTCAAAGCAGGCTAAAATTTCGCCtGAATACTGTGTGCATGGAATAATGGAACAggacctCGGTTCTATTTTGTTGGTTTTCGGAACCCCGAGGTAATGATTAATAGGGACAGATGGGGGCATTCGTATTGCGACGTTAGAGGTGAAATTCTTGGATCGTCGCAAGACGGacagaAgCGAAAGCATTTGCCAAAAATGTTTTCATTAATCAAGaacGAAAGtcagaggctcgaAGGCGATCAgaTACCGCCCTAGTTCtGACCATAAACGATGCCAGCTAGCGATCCGCCGACGTTCCTCCGATGACTCGGCGGGCAGCTTCCGGGAAACCAAAGCTTTTGGGTTCCGGGGGAAGTATGGTTGCAAAGCTGAAACTTAAAGGAATTGACGGAAGGGCACCACCAGGAGTGGAGCCTGCGGCTTAATTTGACTCAACACGGGAAAGCTTACCAGGCCCGGACACCGGAAGGATTGACAGATTGAGAGCTCTTTCTTGATTCGGTGGGTGGTGGTGCATGGCCGTTCTTAGTTGGTGGTGTGAATTGTCTGGTTAATTTCGTTAACGAACGAGACTCTAGCCTGCTAAATAGGCGTTATTCCGGTATCCTGAAGGCTCGTGTCTCTCGTTTTCTGTCGTGCTTTTGCTGTGGTGTATCATTGTTTAGGCAGTGTGCATTGCACGGAG-GTGCGTTTCAGTGCGGGAGTTCACGGTTTTTACTACCGGCGT-ACATATAAATCTTCTTAGAGGGACAGGCGGCTGAAAGCCGCACGAGATTGAGCAATAACAGGTCTGTAATGCCCTTAGATGTTCTGGGCCGCACGCGCGCTACACTGAAGGAATCAGCGTGTCTTCCCTGGCCGAACGGTCCGGGTAACCCGCTGAACCTCCTTCGTGCTAGGGATTGGGGCTTGCAATTGTTCCCCATGAACGAGGAATTCCCAGTAAGCGCGAGTCATAAGCTCGCGTTGATTAAGTCCCTGCCCTTTGTACACACCGCCCGTCGCTACTACCGATTGAATGATTTAGTGAGGTCTTcggactggtacgcggcggcgtttcgacatcgccgatgtc
	Bembidion_levigatum_IN_1255      ---------------------------------------------------------------------------------------------------------------------------------------------------------------------------------------------------------------------------------------------------------------------------------------------------------------------------------------------------------------------------------------------------------------------------------------------------------------------------------------------------------------------------------------------------------------------------------------------------------------------------------------------------------------------------------------------------------------------------------------------------------------------------------------------------------------------------------------------------------------------------------------------------------------------------------------------------------------------------------------------------------------------------------------------------------------------------------------------------------------------------------------------------------------------------------------------------------------------------------------------------------------------------------------------------------------------------------------------------------------------------------------------------------------------------------------------------------------------------------------------------------------------------------------------------------------------------------------------------------------------------------------------------------------------------------------------------------------------------------------------------------------------------------------------------------------------------------------------------------------------------------------------------------------------------------------------------------------------------------------------------------
	Bembidion_levigatum_IA_1694      ---------------------------------------------------------------------------------------------------------------------------------------------------------------------------------------------------------------------------------------------------------------------------------------------------------------------------------------------------------------------------------------------------------------------------------------------------------------------------------------------------------------------------------------------------------------------------------------------------------------------------------------------------------------------------------------------------------------------------------------------------------------------------------------------------------------------------------------------------------------------------------------------------------------------------------------------------------------------------------------------------------------------------------------------------------------------------------------------------------------------------------------------------------------------------------------------------------------------------------------------------------------------------------------------------------------------------------------------------------------------------------------------------------------------------------------------------------------------------------------------------------------------------------------------------------------------------------------------------------------------------------------------------------------------------------------------------------------------------------------------------------------------------------------------------------------------------------------------------------------------------------------------------------------------------------------------------------------------------------------------------------
	Bembidion_levigatum_NE_0763      ---------------------------------------------------------------------------------------------------------------------------------------------------------------------------------------------------------------------------------------------------------------------------------------------------------------------------------------------------------------------------------------------------------------------------------------------------------------------------------------------------------------------------------------------------------------------------------------------------------------------------------------------------------------------------------------------------------------------------------------------------------------------------------------------------------------------------------------------------------------------------------------------------------------------------------------------------------------------------------------------------------------------------------------------------------------------------------------------------------------------------------------------------------------------------------------------------------------------------------------------------------------------------------------------------------------------------------------------------------------------------------------------------------------------------------------------------------------------------------------------------------------------------------------------------------------------------------------------------------------------------------------------------------------------------------------------------------------------------------------------------------------------------------------------------------------------------------------------------------------------------------------------------------------------------------------------------------------------------------------------------------
	Bembidion_levigatum_TX_1256      ---------------------------------------------------------------------------------------------------------------------------------------------------------------------------------------------------------------------------------------------------------------------------------------------------------------------------------------------------------------------------------------------------------------------------------------------------------------------------------------------------------------------------------------------------------------------------------------------------------------------------------------------------------------------------------------------------------------------------------------------------------------------------------------------------------------------------------------------------------------------------------------------------------------------------------------------------------------------------------------------------------------------------------------------------------------------------------------------------------------------------------------------------------------------------------------------------------------------------------------------------------------------------------------------------------------------------------------------------------------------------------------------------------------------------------------------------------------------------------------------------------------------------------------------------------------------------------------------------------------------------------------------------------------------------------------------------------------------------------------------------------------------------------------------------------------------------------------------------------------------------------------------------------------------------------------------------------------------------------------------------------
	Bembidion_levigatum_TX_2343      ---------------------------------------------------------------------------------------------------------------------------------------------------------------------------------------------------------------------------------------------------------------------------------------------------------------------------------------------------------------------------------------------------------------------------------------------------------------------------------------------------------------------------------------------------------------------------------------------------------------------------------------------------------------------------------------------------------------------------------------------------------------------------------------------------------------------------------------------------------------------------------------------------------------------------------------------------------------------------------------------------------------------------------------------------------------------------------------------------------------------------------------------------------------------------------------------------------------------------------------------------------------------------------------------------------------------------------------------------------------------------------------------------------------------------------------------------------------------------------------------------------------------------------------------------------------------------------------------------------------------------------------------------------------------------------------------------------------------------------------------------------------------------------------------------------------------------------------------------------------------------------------------------------------------------------------------------------------------------------------------------------
	Bembidion_mimbres_NM_0280        ---------------------------------------------------------------------------------------------------------------------------------------------------------------------------------------------------------------------------------------------------------------------------------------------------------------------------------------------------------------------------------------------------------------------------------------------------------------------------------------------------------------------------------------------------------------------------------------------------------------------------------------------------------------------------------------------------------------------------------------------------------------------------------------------------------------------------------------------------------------------------------------------------------------------------------------------------------------------------------------------------------------------------------------------------------------------------------------------------------------------------------------------------------------------------------------------------------------------------------------------------------------------------------------------------------------------------------------------------------------------------------------------------------------------------------------------------------------------------------------------------------------------------------------------------------------------------------------------------------------------------------------------------------------------------------------------------------------------------------------------------------------------------------------------------------------------------------------------------------------------------------------------------------------------------------------------------------------------------------------------------------
	Bembidion_mimbres_NM_1220        ---------------------------------------------------------------------------------------------------------------------------------------------------------------------------------------------------------------------------------------------------------------------------------------------------------------------------------------------------------------------------------------------------------------------------------------------------------------------------------------------------------------------------------------------------------------------------------------------------------------------------------------------------------------------------------------------------------------------------------------------------------------------------------------------------------------------------------------------------------------------------------------------------------------------------------------------------------------------------------------------------------------------------------------------------------------------------------------------------------------------------------------------------------------------------------------------------------------------------------------------------------------------------------------------------------------------------------------------------------------------------------------------------------------------------------------------------------------------------------------------------------------------------------------------------------------------------------------------------------------------------------------------------------------------------------------------------------------------------------------------------------------------------------------------------------------------------------------------------------------------------------------------------------------------------------------------------------------------------------------------------------
	Bembidion_mimbres_NM_1267        ---------------------------------------------------------------------------------------------------------------------------------------------------------------------------------------------------------------------------------------------------------------------------------------------------------------------------------------------------------------------------------------------------------------------------------------------------------------------------------------------------------------------------------------------------------------------------------------------------------------------------------------------------------------------------------------------------------------------------------------------------------------------------------------------------------------------------------------------------------------------------------------------------------------------------------------------------------------------------------------------------------------------------------------------------------------------------------------------------------------------------------------------------------------------------------------------------------------------------------------------------------------------------------------------------------------------------------------------------------------------------------------------------------------------------------------------------------------------------------------------------------------------------------------------------------------------------------------------------------------------------------------------------------------------------------------------------------------------------------------------------------------------------------------------------------------------------------------------------------------------------------------------------------------------------------------------------------------------------------------------------------
	Bembidion_mimbres_NM_2118        ---------------------------------------------------------------------------------------------------------------------------------------------------------------------------------------------------------------------------------------------------------------------------------------------------------------------------------------------------------------------------------------------------------------------------------------------------------------------------------------------------------------------------------------------------------------------------------------------------------------------------------------------------------------------------------------------------------------------------------------------------------------------------------------------------------------------------------------------------------------------------------------------------------------------------------------------------------------------------------------------------------------------------------------------------------------------------------------------------------------------------------------------------------------------------------------------------------------------------------------------------------------------------------------------------------------------------------------------------------------------------------------------------------------------------------------------------------------------------------------------------------------------------------------------------------------------------------------------------------------------------------------------------------------------------------------------------------------------------------------------------------------------------------------------------------------------------------------------------------------------------------------------------------------------------------------------------------------------------------------------------------
	Bembidion_mimbres_NM_2119        ---------------------------------------------------------------------------------------------------------------------------------------------------------------------------------------------------------------------------------------------------------------------------------------------------------------------------------------------------------------------------------------------------------------------------------------------------------------------------------------------------------------------------------------------------------------------------------------------------------------------------------------------------------------------------------------------------------------------------------------------------------------------------------------------------------------------------------------------------------------------------------------------------------------------------------------------------------------------------------------------------------------------------------------------------------------------------------------------------------------------------------------------------------------------------------------------------------------------------------------------------------------------------------------------------------------------------------------------------------------------------------------------------------------------------------------------------------------------------------------------------------------------------------------------------------------------------------------------------------------------------------------------------------------------------------------------------------------------------------------------------------------------------------------------------------------------------------------------------------------------------------------------------------------------------------------------------------------------------------------------------------
	Bembidion_mimbres_NM_2131        ---------------------------------------------------------------------------------------------------------------------------------------------------------------------------------------------------------------------------------------------------------------------------------------------------------------------------------------------------------------------------------------------------------------------------------------------------------------------------------------------------------------------------------------------------------------------------------------------------------------------------------------------------------------------------------------------------------------------------------------------------------------------------------------------------------------------------------------------------------------------------------------------------------------------------------------------------------------------------------------------------------------------------------------------------------------------------------------------------------------------------------------------------------------------------------------------------------------------------------------------------------------------------------------------------------------------------------------------------------------------------------------------------------------------------------------------------------------------------------------------------------------------------------------------------------------------------------------------------------------------------------------------------------------------------------------------------------------------------------------------------------------------------------------------------------------------------------------------------------------------------------------------------------------------------------------------------------------------------------------------------------
	Bembidion_mimbres_NM_2134        ---------------------------------------------------------------------------------------------------------------------------------------------------------------------------------------------------------------------------------------------------------------------------------------------------------------------------------------------------------------------------------------------------------------------------------------------------------------------------------------------------------------------------------------------------------------------------------------------------------------------------------------------------------------------------------------------------------------------------------------------------------------------------------------------------------------------------------------------------------------------------------------------------------------------------------------------------------------------------------------------------------------------------------------------------------------------------------------------------------------------------------------------------------------------------------------------------------------------------------------------------------------------------------------------------------------------------------------------------------------------------------------------------------------------------------------------------------------------------------------------------------------------------------------------------------------------------------------------------------------------------------------------------------------------------------------------------------------------------------------------------------------------------------------------------------------------------------------------------------------------------------------------------------------------------------------------------------------------------------------------------------
	Bembidion_mimbres_NM_2135        ---------------------------------------------------------------------------------------------------------------------------------------------------------------------------------------------------------------------------------------------------------------------------------------------------------------------------------------------------------------------------------------------------------------------------------------------------------------------------------------------------------------------------------------------------------------------------------------------------------------------------------------------------------------------------------------------------------------------------------------------------------------------------------------------------------------------------------------------------------------------------------------------------------------------------------------------------------------------------------------------------------------------------------------------------------------------------------------------------------------------------------------------------------------------------------------------------------------------------------------------------------------------------------------------------------------------------------------------------------------------------------------------------------------------------------------------------------------------------------------------------------------------------------------------------------------------------------------------------------------------------------------------------------------------------------------------------------------------------------------------------------------------------------------------------------------------------------------------------------------------------------------------------------------------------------------------------------------------------------------------------------
	Bembidion_mimbres_NM_1944        tctCagtacaagccaaattaAGGTGAAACCGCGAAAGGCTCATTAAATCAGTTATGGTtccttaGATCGTACCCACATTTACTTGGATAACTGTGGTAATTCTAGAGCTAATACATGCAAACAGAGCTCCGACCGGATACGGAAGGAGTGCTTTTATTAGATCAAAACCAATCGGCGTCAGTAGCGTTTCGGCGTTGCTGTTCGTCGCACTGTTTGGTGACTCTGAATAACTTTTGGCTGATCGCACGGTCTTGCACCGGCGACGCATCTTTCAAATGTCTGCCTTATCAACTGTCGATGGTAGGTTCTGCGCCTACCATGGTTGTAACGGGTAACGGGGAATCAGGGTTCGATTCCGGAGAGGGAGCCTGAGAAACGGCTACCACATCCAAGGAAGGCAGCAGGCGCGCAAATTACCCACTCCCGGCACGGGGAGGTAGTGACGAAAAATAACGATACGGGACTCATCCGAGGCCCCGTAATCGGAATGAGTACACTTTAAATCCTATCACGAGGACCAATTAGAGGGCCAGTCTGGTGCCAGCAGCCGCGGTAACTCCAGCTCTAATAGCGTATATTAAAGTTGTTGCGGTTAAAAAGCTCGTAGTTGAATCTGTGTTCCGCGCTGTCGGTTCACCGCCCGCGGTGTT-AACTGGCACGTCTCGCGGAACGTCCTGCCGGTGGATGCGTGTCCTTTGTTTACTTACCCATTATGCGTGTGCAACTTCTGTTGTTACTGTATAGTGTGGTGGGGTTCAAATGTGTCACCATCCGACTCAATAATCCTGTCGCGGTGCTCTTAATTGAGTGTCGAGGCGGGCCGGCACGTTTACTTTGAACAAATTAGAGtGCTCAAAGCAGGCTAAAATTTCGCctGAATACTGTGTGCAtggaatAATGGAACaggaccTCGGTTCTATTTTGTTGGTTTTCGGAACcccgaggTAatgattAAtagggacagATGGGGGCATTCGTATTGCGACGTTAGAGGTGAAATTCTTGGATCGTCGcaagacggacagaagCGaAAGCATTtgccaaAAATGTTTtcatTAATCAAGAACGAAAGtcagaggctcgaaggcgatcagatacCGCCctagttctgaccatAaacgatgCCAGCTAGCGATCCGCCGacgTTCcTCCgatgactcgGCGGgCagcttcCGGgAAACCAAAGcTTTTGGGTTCCGGGGGAAGTaTGGTTGCAAAGCTGAAACTTAAAGGAATTGACGGAAGGGCACCACCAGGAGTGGAGCCTGCGGCTTAATTTGACTCAACACGGGAAAGCTTACCAGGCCCGGACACCGGAAGGATTGACAGATTGAGAGCTCTTTCTTGATTCGGTGGGTGGTGGTGCATGGCCGTTCTTAGTTGGTGGTGTGAATTGTCTGGTTAATTTCGTTAACGAACGAGACTCTAGCCTGCTAAATAGGCGTTATTCCGGTATCCTGAAGGCTCGTGTCTCTCGTTTTCTGTCGTGCTTTTGCTGTGGTGTATCATTGTTTAGGCGGTGTGCATTGCACGG-AGGTGCGTTTCAGTGCGGGAGTTCACGGTTTTTACTACCGGCGT-ACATATAAATCTTCTTAGAGGGACAGGCGGCTGAAAGCCGCACGAGATTGAGCAATAACAGGTCTGTAATGCCCTTAGATGTTCTGGGCCGCACGCGCGCTACACTGAAGGAaTCAGCGTGTCTTCCCTGGCCGAACGGTCCGGGTAACCCGCTGAACCTCCTTCGTGCTAGGGATTGGGGCTTGCAATTGTTCCCCATGAACGAGGAATTCCCAGTAAGCGCGAGTCATAAGCTCGCGTTGATTAAGTCCCTGCCCTTTGTACACACCGCCCGTCGCTACTACCGATTGAATGATttaGTGAGGTCttcggactggtacgCGGCGGCGTTTCgacatcgccgatgtc
	Bembidion_mimbres_NM_1944_seq_2  ---------------------------------------------------------------------------------------------------------------------------------------------------------------------------------------------------------------------------------------------------------------------------------------------------------------------------------------------------------------------------------------------------------------------------------------------------------------------------------------------------------------------------------------------------------------------------------------------------------------------------------------------------------------------------------------------------------------------------------------------------------------------------------------------------------------------------------------------------------------------------------------------------------------------------------------------------------------------------------------------------------------------------------------------------------------------------------------------------------------------------------------------------------------------------------------------------------------------------------------------------------------------------------------------------------------------------------------------------------------------------------------------------------------------------------------------------------------------------------------------------------------------------------------------------------------------------------------------------------------------------------------------------------------------------------------------------------------------------------------------------------------------------------------------------------------------------------------------------------------------------------------------------------------------------------------------------------------------------------------------------------
	Bembidion_mimbres_NM_2117        ---------------------------------------------------------------------------------------------------------------------------------------------------------------------------------------------------------------------------------------------------------------------------------------------------------------------------------------------------------------------------------------------------------------------------------------------------------------------------------------------------------------------------------------------------------------------------------------------------------------------------------------------------------------------------------------------------------------------------------------------------------------------------------------------------------------------------------------------------------------------------------------------------------------------------------------------------------------------------------------------------------------------------------------------------------------------------------------------------------------------------------------------------------------------------------------------------------------------------------------------------------------------------------------------------------------------------------------------------------------------------------------------------------------------------------------------------------------------------------------------------------------------------------------------------------------------------------------------------------------------------------------------------------------------------------------------------------------------------------------------------------------------------------------------------------------------------------------------------------------------------------------------------------------------------------------------------------------------------------------------------------
	Bembidion_mimbres_NM_2117_seq_2  ---------------------------------------------------------------------------------------------------------------------------------------------------------------------------------------------------------------------------------------------------------------------------------------------------------------------------------------------------------------------------------------------------------------------------------------------------------------------------------------------------------------------------------------------------------------------------------------------------------------------------------------------------------------------------------------------------------------------------------------------------------------------------------------------------------------------------------------------------------------------------------------------------------------------------------------------------------------------------------------------------------------------------------------------------------------------------------------------------------------------------------------------------------------------------------------------------------------------------------------------------------------------------------------------------------------------------------------------------------------------------------------------------------------------------------------------------------------------------------------------------------------------------------------------------------------------------------------------------------------------------------------------------------------------------------------------------------------------------------------------------------------------------------------------------------------------------------------------------------------------------------------------------------------------------------------------------------------------------------------------------------

;


END;

BEGIN CHARACTERS;
	TITLE  COI;
	DIMENSIONS  NCHAR=1471;
	FORMAT DATATYPE = DNA GAP = - MISSING = ?;
	MATRIX
	Bembidion_cf._incisum            aactttatactttatttttggagcatgatcagGaatagTAGGTACTTCTTTAAGAATATTAATTCGAGcTGAATTAGGAAATCCAGGATCATTAATTGGTGACGATCAAATTTATAATGTAATTGTAACTGCTCAtGCATTTGTAATAATTTTTTTTATAGTAATACCTATTTTAATTGGAGGATTTGGTAATTGATTAGTTCCTTTAATATTAGGAGCTCCTGATATAGCATTTCCACGAATAAACAATATAAGATTTTGATTACTTCCTCCTTCTTTAACGTTACTTTTGATAAGTAGTATGGTAGAAAATGGAGCTGGTACAGGATGAACAGTATACCCTCCACTTTCTTCTTCTATTGCTCATAGAGGCTCTTCTGTCGATCTTGCAATTTTTAGTCTTCATCTTGCAGGAGTATCATCAATCTTAGGGGCAGTAAATTTTATTACTACAATTATTAATATACGTTCTATTGGAATAACATTTGACCGAATACCTTTATTTGTATGATCAGTTGGAATTACTGCACTATTATTATTATTATCCCTTCCTGTTTTAGCCGGGGCTATTACTATACTTTTAACAGATCGAAATTTAAATACATCTTTTTTTGATCCtgctggaggaggagacccTATTttataccagcatttattt---------------------------------------------------------------------------------------------------------------------------------------------------------------------------------------------------------------------------------------------------------------------------------------------------------------------------------------------------------------------------------------------------------------------------------------------------------------------------------------------------------------------------------------------------------------------------------------------------------------------------------------------------------------------------------------------------------------------------------------------------------------------------------------------------------------------------------------------
	Bembidion_dyschirinum            aactttatattttatttTTGGAgcaTGATcgGGAATGGTTGGAAcTTCTTtAAGAatacTAATTCGAGCCGAATTAGGAAATCCTGGATCTTTAATTGGAGACGATCAAATTTATAATGTAATTGTAACTGCTCATGCATTTGTAATAATTTTTTTTATAGTAATACCTATTTTAATTGGAGGATTTGGTAATTGATTGGTTCCTTTAATACTAGGAGCTCCTGATATAGCTTTTCCACGAATAAATAATATGAGATTTTGACTATTACCTCCTTCTTTAACTTTACTTTTAATAAgATCTATGGTTGAAAGAGGGGCCGGTACAGGATGAACCGTTTACCCTCCCTTATCATCTTCAATTGCCCATAGAGGAGCCTCCGTCGACCTAGCAATTTTTAGTTTACATCTTGCAGGAGTATCATCAATTTTAGGAGCTGTAAACTTTATTACAACAATTATTAATATACGATCAATTGGAATAACATTTGATCGAATACCTTTATTTGTATGATCAGTAGGAATTACAGCATTATTATTATTGTTATCACTTCCTGTATTAGCAGGAGCAATTACTATACTTTTAACAGATCGAAATTTAAACACTTCCTTTTTTGAcccTgcaggaggaggggatccAATTTTATACCAACATTTATTT------------------------------------------ggatttggtataatttcacacattattagacAAGAAAGAGGAAAAAAAGAaacttTCGGATCTCTaggaATAATTTATGCTATATTAGCTATTGGATTACTTGGATTTGTTGTATGAGCACATCATATATTTACTGTAGGAATAGATGTTGATACCCGAGCTTATTTTACTTCAGCAACTATAATTATTGCTGTTCCTACAGGGATTAAAATTTTCTCATGACTAGCAACTTTACATGGAACTCAACTATCTTATAGACCTTCATTATTATGAGCCTTAGGATTTGTATTTTTATTTACTGTTGGAGGTTTAACAGGAGTCGTTTTAGCAAATTCATCTATTGATATTGTTTTACATGATACTTATTATGTAGTAGCACATTTTCATTATGTATTATCAATAGGAGCTGTATTTGCTATCATAGCTGGATTTATTCAATGATTTCCTTTATTTACTGGTTTAACATTAAATAATAATTTATTAAAAATTCAATTTATTGTAATATTTATTGGAGTAAATTTAACATTTTTTCCACAACATTTTTTAGGTCTCAGAGGAATACCTCGACGATATTCTGACTACCCTGATGCATACACTTCATGAAATGTAATCTCTTCAATTGGATCAACAATTTCATTTATTGGTGTATTATTATTTATTTATATTATTTGAGAAAGATTTATTTCTCAGCGATTAGTTCTATTTTCTAATCAAATACCAACTTCAATTGAATGATTACAAGTATACCctccggctgaacatagatactc-
	Bembidion_lampros                aacattatactttatTTTTGGAGCTTGAtctggtATAGTTGGAACTTCTTTAAGTATACTAATTCGAGCAGAATTAGGTAACCCAGGTTCTTTAATTGGTGATGATCAAATTTATAATGTAATTGTAACTGCTCATGCATTTGTAATAATTTTTTTTATAGTAATGCCTATCTTAATCGGAGGATTTGGTAACTGATTAGTTCCTTTAATATTAGGAGCCCCTGATATAGCTTTTCCACGAATAAATAATATAAGATTTTGACTACTTCCTCCATCTTTAAGTTTACTTTTAATGAGCTCTATAGTTGAAAGAGGAGCTGGTACTGGATGAACCGTATATCCCCCCCTTTCTTCCTCAATTGCTCACAGAGGAGCCTCCGTTGACCTAGCAATTTTTAGATTACACTTAGCAGGGGTATCGTCAATTTTAGGTGCTGTAAATTTTATTACAACAATTATTAATATACGATCTACAGGAATAACATTTGATCGAATACCTTTATTTGTATGATCAGTAGGAATTACAGCACTATTATTATTACTTTCACTTCCTGTATTAGCAGGAGCAATTACAATACTTCTTACAGATCGAAATTTAAATACTTCTTTTTTTGATCCTGCCGGAGGaggagaccCAATTTtataccaacatttattt-------------------------------------------------------tttctcatattattagacaagaaagaggcaaaaAAGAaacttttGGatctctaggAATAATTTATGCtATATTagcTATTGGATTATTAGGATTTGTTGTATGAGCaCaTCaTATATTTAcAGTAGGAATAGATGTTGATACCCGAGCTTACTTCaCTTCTGCCACTATAATTATTGCAGTACCTACAGGAATTAAAATTTTTTCATGATTAGCAACATTACATGGAACTCAATTATCATATAGTCCTTCACTTCTATGAGCATTAGGATTTGTATTTTTATTCACAGTAGGAGGGTTAACAGGAGTTGTTTTAGCAAATTCATCTATTGATATTGTTTTACATGATACATACTATGTCGTAGcTCATTTTCATTATGTTTTATCAATAGGAGCAGTATTTGCAATCATAGCAGGATTTATTCAATGATTCCCTTTATTTACTGGTTTAATATTAAATAACAATTTATTAAAAATTCAATTTATTGTTATATTTATTGGAGTTAATATAACATTTTTCCCTCAACATTTTCTAGGACTTAGAGGAATACCACGaCGATACTCTGATTATCCAGATGCATATACTTCATGAAATATTATTTCTTCTATTGGATCAACTATTTCATTTATTGGAGTATTATTTTTTATTTACATTATCTGAGAAAGCTtTATTTCCMaACGATTAGTATTATTTTCTAATCAaaTacctaCtTCAaTTGAAtGACTACAAAATTAtcctcccgctgaacAtAgatactca
	Bembidion_luridicorne            -------------------ggagcttgatcaggAATAGTCGGAACTTCATTAAGAATACtAATTCgAGCTGAATTAGGAAATCCGGGATCTCTAATTGGAGATGATCAAATTTATAATGTAATTGTAACTGCTCATGCATTTGTAATAATTTTTTTTATAGTAATACCTATTTTAATTGGGGGATTTGGTAATTGATTAGTTCCATTAATATTAGGAGCTCCTGATATAGCCTTTCCACGAATAAATAATATAAGATTTTGACTACTTCCCCCATCTCTAACCCTACTTTTAATAAGATCTATAGTTGAAAGAGGAGCTGGTACGGGATGAACCGTATACCCTCCTTTATCCTCCTCAATTGCCCACAGAGGAGCTTCCGTTGACCTAGCAATTTTTAGcTTACATCTCGCAGGGGTATCCTCAATTTTAGGAGCTGTAAACTTTATTACAACAATCATTAATATACGATCAGTAGGAATAACTTTTGACCGAATACCATTATTCGTATGATCAGTAGGAATCACAGCATTATTATTATTACTATCATTACCAGTGTTAGCAGGAGCAATTACAATACTTCTTACAGATCGAAACTTAAATACTTCATTTTTcGATCctgcaggaggaggagatcctatt--------------------------------------------------------------TtttggaataatttctcatATTAttagacaagaAAGAggtAAaaaggaaacttTTGGGTCTCTGGGAATAATTTACGCAATATTAGCTATTGGATTATTAGGaTTTGTAGTATGAGCTCATCATATATTTACCGTGGGAATAGATGTAGATACACGAGCTTATTTTACCTCAGCAACTATAATTATTGCTGTGCCTACTGGAATTAAAATTTTTTCGtGATTAGCCACTCTCCATGGAACACAAATTTCATACAGACCTTCACTACTATGAGCTTTAGGATTTGTATTTTTATTTACAGTAGGAGGATTAACAGGAGTAGTTCTTGCTAACTCATCTATTGATATTGTTTTACATGATACATATTATGTAGTTGCTCACTTTCATTATGTATTATCAATAGGAGCTGTATTTGCTATTATAGCTGGATTTATCCAATGATTTCCcTTATTTACAGGTTTAACTATAAATAATAATTTATTAAAAATTCAATTTATTATTATATTCATTGGAGTAAATTTAACTTTTTTTCCCCAACATTTTTTAGGATTAAGAGGAATACCACGTCGATATTCTGATTATCCAGATGCTTATACCTCATGAAATGTAATTTCATCAATTGGGTCAACTATTTCATTTATTGGAATTATTTTATTTATCTATATTATTTGAGAAAGATTTATTTCTCAACGTTTAGTTTTATTTTCTAATCAAATATCCACCTCTATTGAATGATTACAAAACCACCCGCCtgctGAACATagatac---
	Bembidion_properans              tactttgtattttatttTtggagcaTGATCCGGAATAGTTGGAACTTCTTTAAGTATACTAATTCGAGCAGAATTAGGTAACCCAGGATCTTTAATTGGTGATGATCAAATTTATAATGTAATTGTAACCGCTCATGCATTTGTGATAATTTTTTTTATAGTAATGCCTATTTTAATTGGAGGGTTTGGAAATTGATTAGTTCCTTTAATATTAGGGGCTCCTGATATAGCTTTCCCACGAATGAATAATATAAGATTTTGACTCCTTCCTCCATCTTTAAGCCTCCTTTTAATAAGTTCTATAGTTGAAAGAGGAGCTGGTACCGGATGGACCGTGTACCCCCCGCTATCCTCTTCAATTGCTCACAGAGGGGCTTCCGTTGACCTGGCAATTTTTAgACTACATCTTGCAGGGGTCTCATCAATTTTAGGGGCTGTAAATTTTATTACAACAATCATTAATATACGGTCAACAGGTATAACATTTGACCGAATACCTTTATTTGTATGATCAGTAGGGATCACAGCATTATTATTATTACTTTCATTGCCTGTATTAGCAGGAGCCATTACAATACTCCTAACAGATCGAAATTTAAATACTTCTTTTTTTGATCCTGCAGGAGGAGGAGACcctaTTTtataccaacatttattt----------------------------------------------ttggtatAATTTCACATATTATTAGACaaGAAAGAGGTAAAAAAGAAACTTTTGGGTCTTTAGGAATAATTTATGCTATATTAGCTATTGGATTATTGGGATTTGTAGTATGAGCCCATCATATGTTTACAGTAGGAATAGATGTAGATACTCGAGCTTACTTTACTTCTGCTACTATAATTATTGCAGTACCTACAGGAATTAAAATTTTTTCATGACTAGCAACACTACATGGAACCCAACTATCCTATAGCCCTTCATTATTATGAGCATTAGGATTTGTATTTTTATTCACTGTTGGAGGATTAACGGGAGTTGTTTTAGCTAACTCTTCTATTGATATTGTATTACACGATACATATTATGTTGTAGCCCACTTTCATTATGTATTATCAATAGGAGCAGTTTTTGCAATTATAGCGGGATTTATCCAATGATTCCCTTTATTTACAGGCTTAATATTAAATAATAATTTATTAAAAATTCAATTTATTGTAATATTTATTGGAGTTAATCTAACATTTTTCCCTCAACATTTTTTAGGATTAAGAGGAATACCACGACGATATTCTGATTATCCAGATGCATATACTTCATGAAATATCATTTCTTCTATTGGATCAACTATTTCATTCATTGGAGTGTTATTTTTTATTTATATTATTTGGGAAAGATTTATTTCCCAACGACTAGTACTATTTTCTAATCAAATACCTACTTCAATTGAATGATTACAAAATTATCCTCcCGCTGAacACAGatactca
	Bembidion_obliquulum             aactttatattttgtttttggtgcctgatcaggaATAGTAGGAACTTCACTAAGCATATTAATCCGTGCTGAATTAGGAAATCCTGGGTCATTAATTGGAGATGATCAAATTTATAATGTAATTGTAACTGCTCATGCATTTGTAATAATTTTTTTTATAGTAATACCAATTTTAATTGGAGGATTTGGCAACTGATTAGTACCTTTAATATTAGGAGCTCCAGATATAGCATTTCCACGAATAAACAATATGAGATTTTGATTGCTCCCGCCTTCTCTAACCCTGCTTTTAATAAGATCTATGGTCGAAAATGGTGCAGGGACAGGATGAACCGTTTACCCCCCACTATCCTCTTCTATTGCCCATAGAGGAGCCTCCGTTGACCTGGCAATTTTTAGATTACACCTCGCAGGTGTATCATCAATTTTAGGTGCAGTAAACTTTATTACTACAATTATCAATATACGATCTATTGGTATAACTTTTGACCGAATACCTTTATTCGTTTGATCAGTTGGAATTACAGCATTATTATTATTGCTCTCTCTTCCAGTATTAGCTGGAGCTATTACAATACTTCTTACAGATCGAAATTTAAACACATCATTTTTTGATCCAGCAGGAGGAGGAGATCCAATTTTATACCAACATTTATTTTGATTTTTTGGTCATCCTGAAGTATACATTTTAATTTTACCAGGATTTGGAATAATTTCCCACATTattagtcaagaaagaggtaaaaaagaaacttttggatcacttGGAATAATTTATGCCATGCTAGCTATCGGGCTGTTAGGATTTGTAgTATGAGCACATCATATATtTACTGTTGgAATAGATGTTGATACCCGAgCTTATTTTACTTCAGCTACTATAATTATTGcTGTCCCAACAGGTATTAAAATTTTTTCATGACTAGCAACTTTACATGGTACTCAATTATCATATAGTCCTTCATTATTATGAGCTTTAGGGTTTGTATTTTTATTTACCGTTGGAGGATTAACAGGAGTTGTATTAGCAAATTCATCTATTGATATTGTATTACATGATACTTATTATGTAGTAGCTCATTTTCATTATGTACTATCCATAGGAGCAGTATTTGCCATTATAGCAGGATTTATTCAATGATTTCCATTATTTACTGGATTAATATTAAATAATAACTTATTAAAAATTCAATTTATTGTTATATTTATTGGAGTTAATATAACATTTTTTCCTCAACATTTTTTAGGACTCAGAGGAATACCTCGACGATATTCAGATTATCCAGATGCTTATACTTCATGAAACGTAATTTCTTCTATTGGATCTACAATTTCTTTTATCGGAGTATTATTATTTATTTATATTATTTGAGAAAGTTTTATTTCACAACGATTAGTTATATTCTCTAATCAAATATCAACTTCTATTGAATGACTACAAAATCATCCTCCTGCTGAACatagt------
	Bembidion_interventor            aactttatattttatttTTGgtgcctgaTCAGGAAtagTAGGAACTTCACTAAGCATATTAATCCGTGCTGAATTAGGAAATCCTGGGTCATTAATTGGAGATGATCAAATTTATAATGTAATTGTAACTGCTCATGCATTTGTAATAATTTTTTTTATAGTAATACCAATTTTAATTGGAGGATTTGGTAACTGATTAGTACCCTTAATATTAGGGGCTCCAGATATAGCATTTCCGCGAATAAATAATATGAGATTTTGATTGCTCCCCCCTTCTCTAACCCTGCTTTTAATAAGATCTATGGTTGAAAATGGTGCAGGGACAGGATGAACCGTTTACCCCCCACTATCCTCTTCTATTGCCCAtagaGGAGCCTCCGTTGACCTGGCAATTTTTAGATTACACCTCGCAGGGGTATCATCAATTTTAGGTGCAGTAAACTTTATTACTACAATTATCAATATACGATCTATTGGTATAACTTTTGACCGAATACCTTTATTCGTTTGATCAGTTGGAATTACAGCATTATTATTATTACTCTCTCTTCCAGTATTAGCTGGAgCTATTACAATACtTCTTACaGATCGAAATTTAAACACATCATTTTTTGATCCAgcaggaggaggagatccaattttataccaacatttattt---------------------------------------ccgggatttggaataatttcccacattattagtcaagaAAgaggtaaaAAAGaaaCTTTTGGatcactTGGaataatTTATGCCATgctagctatTGGGctgttaggATTTgtagtATGAGCACAtCATATATTTactgttGGAatagaTGTTGATACCCGAGCTTATTTTACTTCAGCTACTATAATTATTGCTGTCCCAACAGGTATTAAAATTTTTTCATGACTAGCAACTTTACACGGTACTCAATTATCATATAGTCCTTCATTATTATGAGCTTTAGGGTTTGTATTTTTATTTACCGTTGGAGGATTAACAGGAGTTGTATTAGCAAATTCATCTATTGATATTGTATTACATGATACTTATTATGTAGTAGCTCATTTTCATTATGTACTATCCATAGGAGCAGTATTTGCCATTATAGCAGGATTTATTCAATGATTTCCATTATTTACTGGATTAATATTAAATAATAACTTATTAAAAATTCAATTTATTGTTATATTTATTGGAGTTAATATAACATTTTTTCCTCAACATTTTTTAGGACTCAGAGGAATaCCTCGACGATATTCAGATTATCCAGATGCTTATACTTCATGAAACGTAATTTCTTCTATTGGATCTACAATTTCTTTTATCGGAGTATTATTATTTATTTATATTAtttgagaAAGTtttaTttcacaacgattagttatattctctaatCAaaTATCAACTtctattgaatgactacaAAATCATCCTcctgctgaacatagttactca
	Bembidion_nitidum                aactttatattttatttttggtgcctgatctggtatAGTAGGAACTTCATTAAGTATACTAATTCGTGCTGAATTAGGAAACCCAGGATCACTAATTGGTGACGATCAAATTTATAATGTAATTGTAACTGCTCATGCATTTGTAATAATTTTTTTTATAGTAATACCAATTTTAATTGGAGGATTTGGAAACTGATTAGTTCCATTAATATTGGGTGCTCCAGATATAGCATTCCCACGAATAAATAACATGAGATTTTGATTGCTTCCTCCTTCTCTAACCCTACTTTTAATAAGTTCTATAGTCGAAAGAGGGGCTGGCACAGGATGAACCGTCTACCCCCCACTATCGTCATCTATTGCCCATAGAGGAGCTTCCGTCGACCTAGCAATTTTCAGATTACATCTAGCAGGGGTATCCTCAATTTTAGGTGCAGTAAACTTTATTACTACAATCATCAATATGCGATCTATTGGAATAACTTTTGATCGAATGCCTTTATTTGTATGATCAGTTGGAATTACAGCTTTATTACTACTATTATCTCTTCCTGTATTAGCAGGAGCTATTACAATACTTCTTACAGACCGAAATTTAAATACATCATTTTTTGACCCTGCAGGAGGTGGAGACCCTATTTTATACCAACATTTATTTTGATTTTTTGGTCACCCTGAAGTTTATATTTTAATTTTACCTGGATTTGGGATAATCTCTCACATTAttagtcaagaaagaggtaaaaaggaaacttttggatcattaGGAATAATTTACGCCATACTAGCTATTGGACTATTAGGATTTGTAGTATGAGCACATCACATATTTACTGTTGGAATAGATGTAGATACTCGGGCATATTTTACTTCAGCTACTATAATTATTGCTGTTCCTACAGGTATTAAAATTTTTTCATGACTAGCAACATTGCACGGTACTCAATTATCATATAGCCCTTCTTTAATATGAGCATTAGGATTCGTATTCCTATTTACTGTAGGTGGATTAACTGGAGTTGTATTAGCAAATTCATCAATTGATATTGTTTTACATGATACTTATTATGTAGTAGCTCATTTTCACTATGTATTATCTATAGGAGCAGTATTTGCTATTATAGCAGGATTTATTCAATGATTCCCACTATTTACTGGATTAATATTAAATAATAATTTATTAAAAATTCAATTTATTGTTATATTTGTTGGAGTTAATATAACATTTTTCCCCCAACATTTTTTAGGGTTAAGAGGAATACCTCGACGATATTCAGATTATCCTGATGCtTACACTTCATGAAATGTAATTTCTTCTATTGGATCTACAATTTCTTTTATTGGAGTATTATTATTTATCTATATTATTTGAGAAAGTTTTATTTCTCAACGATTAATTATATTTTCTAATCAAATATCTACATCTATTGAATGATTACAAGaAtTCCCCCCtgcTgaaCatagttactca
	Bembidion_levigatum_VA_1693      ---------------------------atcaggtatagtaggaacttcattaagtatactaattcgtgccGAattaggaaaTCCGGggtcattaattggtgatgatcAAAtttataatgtaattgtaactgctcatgcatttgtaataatTTTTtttatagtaataccaattttaattggaggatttggaaATTGAttagtaccattaATATTaggtgcCCcaRataTGGCATTCCcgcGaatAAACAACatgaRattTTGattgctcccCCcttctttaacCCTACTtttaatAAGTtctatgGTcRaAaRaggaGCTGGcAcaggATGAAcCgtataccCCCCCCTATCGTCATCTAttgCCCataRaggagcctccgtcRacctGgcRatttTTaRattaCATCTagcAGgtgTATCTTCAATTctAGGcgcAgtAAACTTTAttactaCAATTATCAATATAcgaTCTATTgRaATAACTTTtgatcgaATACCTTTATTTGTTTGaTCAGtTGGAATCACagctttATTATTACTATTATCCCTTCccgtatTagcAGgtgCTATCACAATACTTctCAcagacCGaaaTTTAAATACatCCTTTTTTGATCCTGCaggaggaggagacccTATTttatacCAACATTTATTTTGATTTTTTGgtcatcctGAAGTTTATATCTtAATTTTACCTGGATTCGGAATAATTTCCCACATTATTAGACAAGAAAGAGGAAAAAAGGAAACTTTCGGGTCATTAGGTATAATCTATGCTATACTAGCTATTGGATTATTAGGATTTGTAGTTTGAGCACATCATATATTTACTGTTGGAATAGATGTTGATACTCGAGCATATTTTACCTCAGCTACTATAATTATTGCTGTTCCTACAGGTATTAAAATTTTTTCATGACTAGCAACATTACACGGTACCCAATTATCCTATAGTCCTTCATTAATATGAGCTTTAGGATTTGTATTCCTATTTACTGTTGGAGGATTAACCGGAGTTGTATTAGCTAATTCATCTATTGATATTGTTTTACATGATACTTATTATGTAGTAGCTCATTTTCATTATGTATTATCTATAGGAGCAGTATTTGCAATTATAGCAGGATTTATTCAATGATTCCCTTTATTTACTGGATTAATATTAAATAATAATTTATTAAAAATTCAATTTATTGTAATATTTATTGGAGTTAATATAACATTTTTTCCTCAACATTTCTTAGGACTAAGTGGTATACCTCGACGATACTCCGACTACCCTGATGCTTATACTTCATGAAATGTAATCTCTTCTATTGGGTCTACAATTTCTTTTATCGGAGTATTATTATTTATCTATATTATTTGAGAAAGTTTTATCTCACAACGATTAATCATATTTTCTAATCAAATATCTACATCTATTGAATGATTACAAGaatTCCCTCCTGCTGaacatagttactct
	Bembidion_levigatum_IN_1255      aactttatattttatTTTTGGTGCCTgatcagGTATAGTAGGAACTTCATTAAGTATACTAATTCGTGCCGAATTAGGAAATCCGGGGTCATTAATTGGTGATGATCAAATTTATAATGTAATTGTAACTGCTCATGCATTTGTAATAATTTTTTTTATAGTAATACCAATTTTAATTGGAGGATTTGGAAATTGATTAGTACCATTAATATTAGGTGCCCCAGATATGGCATTCCCGCGAATAAACAACATGAGATTTTGATTGCTCCCCCCTTCTTTAACCCTACTTTTAATAAGTTCTATGGTCGAAAGAGGAGCTGGCACAGGATGAACCGTATACCCCCCCCTATCGTCATCTATTGCCCATAGAGGAGCCTCCGTCGACCTGGCAATTTTTAGATTACATCTAGCAGGTGTATCATCAATTCTAGGCGCAGTAAACTTTATTACTACAATTATCAATATACGATCTATTGGAATAACTTTTGATCGAATACCTTTATTTGTTTGATCAGTTGGAATCACAGCTTTATTATTACTATTATCCCTTCCCGTATTAGCAGGTGCTATCACAATACTTCTCACAGACCGAAATTTAAATACATCCTTTTTTGATCCTgcaggaggaggagacccTATTTTATaCCAACATTTATTTTGaTTtTTTGGTCATCCTGAAGTTTATATCttAATTTTACCTGGATTCGGAATAATTTCCCACATTATTAGACAAGAAAGAGGAAAAAAGGAAACTTTCGGGTCATTAGGTATAATCTATGCTATACTAGCTATTGGATTATTAGGATTTGTAGTTTGAGCACATCATATATTTACTGTTGGAATAGATGTTGATACTCGAGCATATTTTACCTCAGCTACTATAATTATTGCTGTTCCTACAGGTATTAAAATTTTTTCATGACTAGCAACATTACACGGTACCCAATTATCCTATAGTCCTTCATTAATATGAGCTTTAGGATTTGTATTCCTATTTACTGTTGGAGGATTAACCGGAGTTGTATTAGCTAATTCATCTATTGATATTGTTTTACATGATACTTATTATGTAGTAGCTCATTTTCATTATGTATTATCTATAGGAGCAGTATTTGCAATTATAGCAGGATTTATTCAATGATTCCCTTTATTTACTGGATTAATATTAAATAATAATTTATTAAAAATTCAATTTATTGTAATATTTATTGGAGTTAATATAACATTTTTTCCTCAACATTTCTTAGGACTAAGTGGTATACCTCGACGATACTCCGACTACCCTGATGCTTATACTTCATGAAATGTAATCTCTTCTATTGGGTCTACAATTTCTTTTATCGGAGTATTATTATTTATCTATATTATTTGAGAAAGTTTTATCTCACAACGATTAATCATATTTTCTAATCAAATATCTACATCTATTGAATGATTACAAGAaTTCCCTCCTgctgaacatagttactct
	Bembidion_levigatum_IA_1694      aactttatattttattTTTGGTGCCTgatcagGTATAGTAGGAACTTCATTAAGTATACTAATTCGtKCCGAATTAGGAAATCCGGGGTCATTAATTGGTGATGATCAAATTTATAATGTAATTGTAACTGCTCATGCATTTGTAATAATTTTTTTTATAGTAATACCAATTTTAATTGGAGGATTTGGAAATTGATTAGTACCATTAATATTAGGTGCCCCAGATATGGCATTCCCGCGAATAAACAACATGAGATTTTGATTGCTCCCCCCTTCTTTAACCCTACTTTTAATAAGTTCTATGGTCGAAAGAGGAGCTGGCACAGGATGAACCGTATACCCCCCCCTATCGTCATCTATTGCCCATAGAGGAGCCTCCGTCGACCTGGCAATTTTTAGATTACATCTAGCAGGTGTATCTTCAATTCTAGGCGCAGTAAACTTTATTACTACAATTATCAATATACGATCTATTGGAATAACTTTTGATCGAATACCTTTATTTGTTTGATCAGTTGGAATCACAGCTTTATTATTACTATTATCCCTTCCCGTATTAGCAGGTGCTATCACAATACTTCTCACAGACCGAAATTTAAATACAtCCTTTTTTGATCCTGCAGGAGGAGGAGACccTATTTTATACCAACATTTATTTTGATTTTTTGGTCATCCTGAAGTTTATATCTTAATTTTACCTGGATTCGGAATAATTTCCCACATTATTAGACAAGAAAGAGGAAAAAAGGAAACTTTCGGGTCATTAGGTATAATCTATGCTATACTAGCTATTGGATTATTAGGATTTGTAGTTTGAGCACATCATATATTTACTGTTGGAATAGATGTTGATACTCGAGCATATTTTACCTCAGCTACTATAATTATTGCTGTTCCTACAGGTATTAAAATTTTTTCATGACTAGCAACATTACACGGTACCCAATTATCCTATAGTCCTTCATTAATTTGAGCTTTAGGATTTGTATTCCTATTTACTGTTGGAGGATTAACCGGAGTTGTATTAGCTAATTCATCTATTGATATTGTTTTACATGATACTTATTATGTAGTAGCTCATTTTCATTATGTATTATCTATAGGAGCAGTATTTGCAATTATAGCAGGATTTATTCAATGATTCCCTTTATTTACTGGATTAATATTAAATAATAATTTATTAAAAATTCAATTTATTGTAATATTTATTGGAGTTAATATAACATTTTTTCCTCAACATTTCTTAGGACTAAGTGGTATACCTCGACGATACTCCGACTACCCTGATGCTTATACTTCATGAAATGTAATCTCTTCTATTGGGTCTACAATTTCTTTTATCGGAGTATTATTATTTATCTATATTATTTGAGAAAGTTTTATCTCACAACGATTAATCATATTTTCTAATCAAATATCTACATCTATTGAATGATTACaAGaAtTcCCTCCTgCTgaacatagttactct
	Bembidion_levigatum_NE_0763      aactttatattttattTTTGGtgcctgaTCAGGTATAGTAGGAACTTCATTAAGTATACTAATTCGTGCCGAATTAGGAAATCCGGGGTCATTAATTGGTGATGATCAAATTTATAATGTAATTGTAACTGCTCATGCATTTGTAATAATTTTTTTTATAGTAATACCAATTTTAATTGGAGGATTTGGAAATTGATTAGTACCATTAATATTAGGTGCCCCAGATATGGCATTCCCGCGAATAAACAACATGAGATTTTGATTGCTCCCCCCTTCTTTAACCCTACTTTTAATAAGTTCTATGGTCGAAAGAGGAGCTGGCACAGGATGAACCGTATACCCCCCCCTATCGTCATCTATTGCCCATAGAGGAGCCTCCGTCGACCTGGCAATTTTTAGATTACATCTAGCAGGTGTATCTTCAATTCTAGGCGCAGTAAACTTTATTACTACAATTATCAATATACGATCTATTGGAATAACTTTTGATCGAATACCTTTATTTGTTTGATCAGTTGGAATCACAGCTTTATTATTACTATTATCCCTTCCCGTATTAGCAGGTGCTATCACAATACTTCTCACAGACCGAAATTTAAATACATCCTTTTTTGATCctgcaggaggaggagacccTATTTTATaccaacATTTATTT---------------------------------------cctggattcggaataatttcccacattattagacaagAAAGAGGAAAaaaggaAACTTTCGGGTCATTAGGTATAATCTATGCTATACTAGCTATTGGATTATTAGGATTTGTAGTTTGAGCACATCATATATTTACTGTTGGAATAGATGTTGATACTCGAGCATATTTTACCTCAGCTACTATAATTATTGCTGTTCCTACAGGTATTAAAATTTTTTCATGACTAGCAACATTACACGGTACCCAATTATCCTATAGTCCTTCATTAATATGAGCTTTAGGATTTGTATTCCTATTTACTGTTGGAGGATTGACCGGAGTTGTATTAGCTAATTCATCTATTGATATTGTTTTACATGATACTTATTATGTAGTAGCTCATTTTCATTATGTATTATCTATAGgagcAGTATTTGCAATTATAGcAGGATTTATTCAATGATTCCCTTTATTTACTGGATTAATATTAAATAATAATTTATTAAAAATTCAATTTATTGTAATATTTATTGGAGTTAATATAACATTTTTTCCTCAACATTTCTTAGGACTAAGTGGTATACCTCGACGATACTCCGACTACCCTGATGCTTATACTTCATGAAATGTAATCTCTTCTATTGGGTCTACAATTTCTTTTATCGGAGTATTATTATTTATCTATATTATTTGAGAAAGTTTTATCTCACAACGATTAATCATATTTTCTAATCAAATATCTACAtctattgaatgattacaAGAATTCCctcctgctgaacatagt------
	Bembidion_levigatum_TX_1256      aactttatatTTTATTTTTGGtgcctgatcagGTATAGTAGGAACTTCATTAAGTATACTAATTCGTGCCGAATTAGGAAATCCGGGGTCATTAATTGGTGATGATCAAATTTATAATGTAATTGTAACTGCTCATGCATTTGTAATAATTTTTTTTATAGTAATACCAATTTTAATTGGAGGATTTGGAAATTGATTAGTACCATTAATATTAGGTGCCCCAGATATGGCATTCCCGCGAATAAACAACATGAGATTTTGATTGCTCCCCCCTTCTTTAACCCTACTTTTAATAAGTTCTATGGTCGAAAGAGGAGCTGGCACAGGATGAACCGTATACCCCCCCCTATCGTCATCTATTGCCCATAGAGGAGCCTCCGTCGACCTGGCAATTTTTAGATTACATCTAGCAGGTGTATCTTCAATTCTAGGCGCAGTAAACTTTATTACTACAATTATCAATATACGATCTATTGGAATAACTTTTGATCGAATACCTTTATTTGTTTGATCAGTTGGAATCACAGCTTTATTATTACTATTATCCCTTCCCGTATTAGCAGGTGCTATCACAATACTTCTCACAGACCGAAATTTAAATACATCCTTTTTTGATCCTGCAggAGgaggagacccCATTttatacCAACATTTATTTTGATTTTTTGGTCATCCTGAAGTTTATATCTTAATTTTACCTGGATTCGGAATAATTTCCCACATTATTAGACAAGAAAGAGGAAAAAAGGAAACTTTCGGGTCATTAGGTATAATCTATGCTATACTAGCTATTGGATTATTAGGATTTGTAGTTTGAGCACATCATATATTTACTGTTGGAATAGATGTTGATACTCGAGCATATTTTACCTCAGCTACTATAATTATTGCTGTTCCTACAGGTATTAAAATTTTTTCATGACTAGCAACATTACACGGTACCCAATTATCCTATAGTCCTTCATTAATATGAGCTTTAGGATTTGTATTCCTATTTACTGTTGGAGGATTGACCGGAGTTGTATTAGCTAATTCATCTATTGATATTGTTTTACATGATACTTATTATGTAGTAGCTCATTTTCATTATGTATTATCTATAGGAGCAGTATTTGCAATTATAGCAGGATTTATTCAATGATTCCCTTTATTTACTGGATTAATATTAAATAATAATTTATTAAAAATTCAATTTATTGTAATATTTATTGGAGTTAATATAACATTTTTTCCTCAACATTTCTTAGGACTAAGTGGTATACCTCGACGATACTCCGACTACCCTGATGCTTATACTTCATGAAATGTAATCTCTTCTATTGGGTCTACAATTTCTTTTATCGGAGTATTATTATTTATCTATATTATTTGAGAAAGTTTTATCTCACAACGATTAATCATATTTTCTAATCAAATATCTACATCTATTGAATGATTACAAGaattcCctcctgctgaacatagttactct
	Bembidion_levigatum_TX_2343      -------------------ggtgcctgatcaggtatAGTAGGAACTTCATTAAGTAtACTAATTCGTGCCGAATTAGGAAATCCGGGGTCATTAATTGGTGATGATCAAATTTATAATGTAATTGTAACTGCTCATGCATTTGTAATAATTTTTTTTATAGTAATACCAATTTTAATTGGAGGATTTGGAAATTGATTAGTACCATTGATATTAGGTGCCCCAGATATGGCATTCCCGCGAATAAACAACATGAGATTTTGATTGCTCCCCCCTTCTTTAACCCTACTTTTAATAAGTTCTATGGTCGAAAGAGGAGCTGGCACAGGATGAACCGTATACCCCCCCCTATCGTCATCTATTGCCCATAGAGGAGCCTCCGTCGACCTGGCAATTTTTAGATTACATCTAGCAGGTGTATCTTCAATTCTAGGCGCAGTAAACTTTATTACTACAATTATCAATATACGATCTATTGGAATAACTTTTGATCGAATACCTTTATTTGTTTGATCAGTTGGAATCACAGCTTTATTATTACTATTATCCCTTCCCGTATTAGCAGGTGCTATCACAATACTTCTCACAGACCGAAATTTAAATACATCcTTTTTTgatcctgcaggaggaggagacccTATTTTAtaccaacATTTATTT------------catcctgaagtttatatcttaattttacctGGATTCGGaaTaatTTCCCacattattaGACAAGAAAGAGGAAAAAAGGAAACTTTCGGGTCATTAGGTATAATCTATGCTATACTAGCTATTGGATTATTAGGATTTGTAGTTTGAGCACATCATATATTTACTGTTGGAATAGATGTTGATACTCGAGCATATTTTACCTCAGCTACTATAATTATTGCTGTTCCTACAGGTATTAAAATTTTTTCATGACTAGCAACATTACACGGTACCCAATTATCCTATAGTCCTTCATTAATATGAGCTTTAGGATTTGTATTCCTATTTACTGTTGGAGGATYGACCGGAGTTGTATTAGCTAATTCATCTATTGATATTGTTTTACATGATACTTATTATGTAGTAGCTCATTTTCATTATGTATTATCTATAGGAGCAGTATTTGCAATTATAGCAGGATTTATTCAATGATTCCCTTTATTTACTGGATTAATATTAAATAATAATTTATTAAAAATTCAATTTATTGTAATATTTATTGGAGTKAATATAACATTTTTTCCTCAACATTTCTTAGGACTAAGTGGTATACCTCGACRATACTCCGACTACCCTGATGCTTATACTTCATGAAATGTAATCTCTTCTATTGGGTCKACAATTTCTTTTATCGGAGTATTATTATTTATCTATATTATTTGAGAAAGTTTTATCTCACAACGATTAATCATATTTTCTAATCAAATATCTACATCTATTGAaTgAttacaRgaattCCCTcSYgctgaacatagttactct
	Bembidion_mimbres_NM_0280        aactttatattttatttTtggtgcctgatcaggtatagtaggaacttcattaagtataMtaattYgtgccgaattaggaaatccggggtcattAaTTGgtgatgatcaaatttatAatgtaaTTgtaactgctcatgcattTgTAataattTTTTTTAtagTAATACcaaTTTtaattGgRggRttTGGAAATTGATTAGTACCATTAATATTAGGTGCCCCaGATATGGCATTCCCGCGAATAAACAACATGAGATTTTGATTGCTCCCCCCTTCTTTAACCCTACTTTTAATAAGTTCTATGGTCGAAAGAGGAGCTGGCACAGGATGAACCGTATACCCCCCCCTATCGTCATCTATTGCCCATAGAGGAGCCTCCGTCGACCTGGCAATTTTtagatTACATCTAGCAGGTGTATCTTCAATTCTAGGCGCAGTAAACTTTATTACTACAATTATCAATATACGATcTattgRaataacTTTtgatcgaatacCTTtatTtgtTtgatcagttggaatcacagcttTAtTATTactattaYcCcttcccGTAttagcaggtgcTatcacaatacttctcacagaccgaaatttaaatacatcctTTTTtgatcctgcaggaggaggagacccaattttataccaacatttattt----tttttggtcatcctgaagtttatatcttaattttacctggattcggaataAtTtcccacatTATTAGACAAGAAAGAGGAAAAaAGGAAACTTTCGGGTCATTAGGTATAATCTATGCTATACTAGCTATTGGATTATTAGGATTTGTAGTTTGAGCACATCATATATTTACTGTTGGAATAGATGTTGATACTCGAGCATATTTTACCTCAGCTACTATAATTATTGCTGTTCCTACAGGTATTAAAATTTTTTCATGACTAGCAACATTACACGGTACCCAATTATCCTATAGTCCTTCATTAATATGAGCTTTAGGATTTGTATTCCTATTTACTGTTGGAGGATTAACCGGAGTTGTATTAGCTAATTCATCTATTGATATTGTTTTACATGATACTTATTATGTAGTAGCTCATTTTCATTATGTATTATCTATAGGAGCAGTATTTGCAATTATAGCAGGATTTATTCAATGATTCCCTTTATTTACTGGATTAATATTAAATAATAATTTATTAAAAATTCAATTTATTGTAATATTTATTGGAGTTAATATAACATTTTTTCCTCAACATTTCTTAGGACTAAGTGGTATACCTCGACGATACTCCGACTACCCTGATGCTTATACTTCATGAAATGTAATCTCTTCTATTGGGTCTACAATTTCTTTTATCGGAGTATTATTATTTATCTATATTATTTGAGAAAGTTTTATCTCACAACGATTAATCATATTTTCTAATCAAATATCTACATCTATTGAATGATTACAAGAATTCCCTCctgctgaacAtagttactct
	Bembidion_mimbres_NM_1220        --------------------------gatcaggtatagtaggaacttCattaagTAtattaaTTCGTGCTGAATtaggaaATCCGGGATCAtTAATTGGtgatGATCaaATTTAtaatgtaATTGtRacTGCtCatgcatTTGTAAtAATTTTTTTTATAGTAATACCAATTTTAATTGGAGGGTTTGgaaattgATTAGTGCCMTTAATaCTGGGCGCTCCAGATATAGcAtTTCcRcgaATaAATaAcatgAGATTTTGAttGcttCCtCCTTctttRacCCTGCTTTTAATAAGTTCTATAGTCGAAAGAgRaGCTGGCACAGGGTGAACCGTATACCCACCCcTATCGTCATCTATTGCCCATAGAgRaGCTTCCGTCGACCtRgCAATTTTTAGATTACACCTAGCAGGcGTATCCTCAATTTTAGGCGCAGTAAACTTTATTACTACAATTATCAATATACGATCTATTGGAATAACTTTTGATCGAAtGCCTTTATtTGTTTGATCAGTTGGAATTACAGCTTTATTATTATTATTATCTCTCCCAGTATTAGCAGGTGcTATTACAATAcTTcttacagatMgaaatttaAATacatcATTTTTtGATCCTgcaggaggaggagaYcctattTtatacCaACAYtTAtTttgaTTTTTtggtCatcCTGAaGtttatatcTtaATTTTACCTgGATTCGGaATAATTTCCCACATTATTAGACAAGAAAGAGGAAAAAAGGAAACTTTCGGGTCATTAgGTATAATCTATGCTATACTAGCTATTGGATTATTAGGATTTGTAGTTTGAGCACATCATATATTTACTGTTGGAATAGATGTTGATACTCGAGCATATTTTACCTCAGCTACTATAATTATTGCTGTTCCTACAGGTATTAAAATTTTTTCATGACTAGCAACATTACACGGTACCCAATTATCCTATAGTCCTTCATTAATATGAGCTTTAGGATTTGTATTCCTATTTACTGTTGGAGGATTAACCGGAGTTGTATTAGCTAATTCATCTATTGATATTGTTTTACATGATACTTATTATGTAGTAGCTCATTTTCATTATGTATTATCTATAGGAGCAGTATTTGCAATTATAGCAGGATTTATTCAATGATTCCCTTTATTTACTGGATTAATATTAAATAATAATTTATTAAAAATTCAATTTATTGTAATATTTATTGGAGTTAATATAACATTTTTTCCTCAACATTTCTTAGGACTAAGTGGTATACCTCGACGATACTCCGACTACCCTGATGCTTATACTTCATGAAATGTAATCTCTTCTATTGGGTCTACAATTTCTTTTATCGGAGTATTATTATTTATCTATATTATTTGAGAAAGTTTTATCTCACAACGATTAATCATATTTTCTAATCAAATATCTACATCTATTGAATGATTACAAgAATTCCCTCCTGCTGaaCATAGTTACTCT
	Bembidion_mimbres_NM_1267        -------------------------------------gtaggaacttcattaagtatattaattcgtgctgaattaggaaatccgggatcattaattggtgatgATcaaAtttataatgtaattgtRactgctcatgCATTTGTAATAATTTTTTTTATAGTAATACCAATTTTAATTGGAGGGTTTGGAAATTGATTAGTGCCATTAATACtRgGCGCTCCAGATATAGCATTYCCACGAATAAATAACATGAGATTTTGATTGCTTCCTCCTTCTTtRaCCCTGCTTTTAATAAGTTCTATAGTCgAAAGAggaGCTGGCACAGGGTGAACCGTATACCCACCCCTATCGTCATCTATTGCCCATAGAgGAGCTTCCGTCGACctRgcAATTTTTAGATTACACCTAGCAGGCGTATCCTCAATTTTAGGCGCAGTAAACTTTATTACTACAATTATCAATATACGATCTATTGGAATAACTTTTGATCGAATGCCTTTATTTGTTTGATCAGTTGGAATTACAGCTTTATTATTATTATTATCTCTCCCAGTATTAGCAGGTGCTATTACAATACTTCTTACAGATCGAAATTTAAATACATCATTTTTTGATCCTGCAGGAGGAGGAGaYcctATTTTATACCAACACTTattttgATTttttggtcatcctgaagtttatatcttaattttACCTGGATTCGGAATAATTTCCCACATTATTAGACAAGAAAGAGGAAAAAAGGAAACTTTCGGGTCATTAGGTATAATCTATGCTATACTAGCTATTGGATTATTAGGATTTGTAGTTTGAGCACATCATATATTTACTGTTGGAATAGATGTTGATACTCGAGCATATTTTACCTCAGCTACTATAATTATTGCTGTTCCTACAGGTATTAAAATTTTTTCATGACTAGCAACATTACACGGTACCCAATTATCCTATAGTCCTTCATTAATATGAGCTTTAGGATTTGTATTCCTATTTACTGTTGGAGGATTAACCGGAGTTGTATTAGCTAATTCATCTATTGATATTGTTTTACATGATACTTATTATGTAGTAGCTCATTTTCATTATGTATTATCTATAGGAGCAGTATTTGCAATTATAGCAGGATTTATTCAATGATTCCCTTTATTTACTGGATTAATATTAAATAATAATTTATTAAAAATTCAATTTATTGTAATATTTATTGGAGTTAATATAACATTTTTTCCTCAACATTTCTTAGGACTAAGTGGTATACCTCGACGATACTCCGACTACCCTGATGCTTATACTTCATGAAATGTAATCTCTTCTATTGGGTCTACAATTTCTTTTATCGGAGTATTATTATTTATCTATATTATTTGAGAAAGTTTTATCTCACAACGATTAATCATATTTTCTAATCAAATATCTACATCTATTGAATGATTACAAGAATTCCCTCCTGCTGAACATAGTTACTCT
	Bembidion_mimbres_NM_2118        aactttatattttatttttGgtgcctgatcagGTATAGTAGGAACTTCATTAAGTATACTAATTCGTGCCGAATTAGGAAATCCGGGGTCATTAATTGGTGATGATCAAATTTATAATGTAATTGTAACTGCtCATGCATTTGTAATAATTTTTTTTATAGTAATACCAATTTTAATTGGAGGATTTGGAAATTGATTAGTACCATTAATATTAGGTGCCCCAGATATGGCATTCCCGCGAATAAACAACATGAGATTTTGATTGCTCCCCCCTTCTTTAACCCTACTTTTAATAAGTTcTATGGTCGAAAGAGGAGcTGGCACAGGATGAACCGTATACCCCCCCCTATCGTCATCTATTGCCCATAGAGGAGCCTCCGTCGACCTGGCAATTTTTAGATTACATCTAGCAGGTGTATCTTCAATTCTAGGCGCAGTAAACTTTATTACTACAATTATCAATATACGATCTATtggaatAACTTTtgatcGAATACCTTTATTTGTTtgatcaGtTGgaatCAcagctTTATTATTACTATTATCCCttCCCGTATTagcaggTGCTATCACAatacTTctcacagacCGaaatttAAATacatccTTTTTTGatcctgcaggaggaggagacccAATTTTATACCAACATTTATTttgattttttggtcatcctgaagtttatatcttaattttacctggattcggaataatttcccacattattagacaagaaagaggaAAAAAGGAAACTTTCGgGTCATTAGGTATAATCTATGCTAtacTAGCTATTGgaTTATTAGGATTTGTAGTTTGAGCACATCATATATTTACTGTTGGAATAGATGTTGATACTCGAGCATATTtTACCTCAGCTACTATAATTATTGCTGtTCCTACAGGTATTAAAATTTTTTCATGACTAGCAACATTACACGGTACCCAATTATCCTATAGTCCTTCATTAATATGAGCTTTAGGATTTGTATTCCTATTTACTGTTGGAGGATtAACCGGAGTTGTATTAGCTAATTCATCTATTGATATTGTTTTACATGATACTTATTATGTAGTAGCTCATTTTCATTATGTATTATCTATAGGAGCAGTATTTGCAATTATAGCAGGATTTATTCAATGATTCCCTTTATTTACTGGATTAATATTAAATAATAATTTATTAAAAATTCAATTTATTGTAATATTTATTGGAGTTAATATAACATTTTTTCCTCaACATTTCTTAGGACTAAGtGGTATACCTCGACGATACTCCGACTACCCTGATGCTTATACTTCATGAAATGTAATCTCTTCTATTGGGTCTACAATTTCTTTTATCGGAGTATTATTATTTATCTATATTATTtgagaaagtTTTATCTCACAACgatYaatcatATtTTCTAATCAAATATCTACATCtaTTGAATGAttaCaAgaattccctcctgCtgaacatagttactct
	Bembidion_mimbres_NM_2119        aactttatattttatttttggtgccTgatcagGTATAgTAGGAAcTTCATTAAGTATACTAATTCGTGCCGAATTAGGAAATCCGGGGTCATTAATTGGTGATGATCAAATTTATAATGTAATTGTAACTGCtCATGCATTTGTAATAATTTTTTTTATAGTAATACCAATTTTAATTGGAGGATTTGGAAATTGATTAGTACCATTAATATTAGGTGCCCCAGATATGGCATTCCCGCGAATAAACAACATGAGATTTTGATTGcTCCCCCCTTCTTTAACCCTACTTTTAATAAGTTcTATGGTCGAAAGGGGAGcTGGCACAGGATGAACCGTATACCCCCCCCTATCGTCATCTATTGCCCATAGAGGAGCCTCCGTCgACCTGGCAATTTTTAgATTACATCTAGCAGGTGTATCTTCAATTCTAGGCGCAGTAAACTTTATTACTACAATTATCAATATACGATCTATTggaATAACTTTtgatcgaatacCTTTATTTGTtTgATCAGTTgGaAtCACagcTTTATTATTACTATTATCCCttcCCGTATTagcaggTGCTATCaCAATActTctcacagaccgaAATTTAAATacatccTTTTTtgatcCtgcAGGaggaggagaCCCAatTTTAtaccaacATTTATTTtgATTTTTtggtcatcctgaagttTATaTCTtaATTttaccTgGATTCGGAATAATTTCCCACATTATTaGACAAGAAAGAGGAAAAAAGGAAACTTTCGGGTCATTAGGTATAATCTATGCTATACTAGCTATTGGATTATTAGGATTTGTAGTTTGAGCACATCATATATTTACTGTTGGAATAGATGTTGATACTCGAGCATATTTTACCTCAGCTACTATAATTATTGCTGTTCCTACAGGTATTAAAATTTTTTCATGACTAGCAACATTACACGGTACCCAATTATCCTATAGTCCTTCATTAATATGAGCTTTAGGATTTGTATTCCTATTTACTGTTGGAGGATTAACCGGAGTTGTATTAGCTAATTCATCTATTGATATTGTTTTACATGATACTTATTATGTAGTAGCTCATTTTCATTATGTATTATCTATAGGAGCAGTATTTGCAATTATAGCAGGATTTATTCAATGATTCCCTTTATTTACTGGATTAATATTAAATAATAATTTATTAAAAATTCAATTTATTGTAATATTTATTGGAGTtAATATAACATTTTTTCCTCAACATTTCTTAGGACTAAGTGGTATACCTCGACGATACTCCGACTACCCTGATGCTTATACTTCATGAAATGTAATCTCTTCTATTGGGTCTACAATTTCTTTTATCGGAGTATTATTATTTATCTATATTATTTGAGAAAGTTTTATCTCACAAcGATTAATCATATTTTCTAATCAAATATCTACATCTATTGAATGATTACAaGAATTCCCTCcTGCTGAACATAgttactct
	Bembidion_mimbres_NM_2131        aactttatattttatttTtggtgcctgatcagGTATAGTAGGAACTTCATTAAGTATACTAATTCGTGCCGAATTAGGAAATCCGGGGTCATTAATTGGTGATGATCAAATTTATAATGTAATTGTAACTGCTCATGCATTTGTAATAATTTTTTTTATAGTAATACCAATTTTAATTGGAGGATTTGGAAATTGATTAGTACCaTTAATATTAGGTGCCCCAGATATGGCATTCCCGCGAATAAACAACATGAGATTTTGATTGCTCCCCCCTTCTTTAACCCTACTTTTAATAAGTTCTATGGTCGAAAGAGGAGCTGGCACAGGATGAACCGTATACCCCCCCCTATCGTCATCTATTGCCCATAGAGGAGCCTCCGTCGACCTGGCAATTTTTAGATTACATCTAGCAGGTGTATCTTCAATTCTAGGCGCAGTAAACTTTATTACTACAATTATCAATATACGATCTATTGGAATAACTTTTGATCGAATACCTTTATTTGTTTGATCAGTTGGAATCACAGCTTTATTATTACTATTATCCCTTCCCGTATTAGCAGGTGCTATCACAATACTTCTCACAGACCGAAATTTAAATACATCCTTTTTTGATCCtgcaggaggaggagacccAATTTTAtaCCAACATTTATTTtgatttTttggtcatcctgaaGTTTAtAtcttaattttacctggaTtcggaataaTTTCCCACattattaGACAAGAAAGAGGAAAAAAGGAAACTTTCGGGTCATTAGGTATAATCTATGCTATACTAGCTATTGGATTATTAGGATTTGTAGTTTGAGCACATCATATATTTACTGTTGGAATAGATGTTGATACTCGAGCATATTtTACCTCAGCTACTATAATTATTGCTGTTCCTACAGGTATTAAAATTTTTTCATGACTAGCAACATTACACGGTACCCAATTATCCTATAGTCCTTCATTAATATGAGCTTTAGGATTTGTATTCCTATTTACTGTTGGAGGATTAACCGGAGTTGTATTAGCTAATTCATCTATTGATATTGTTTTACATGATACTTATTATGTAGTAGCTCATTTTCATTATGTATTATCTATAGGAGCAGTATTTGCAATTATAGCAGGATTTATTCAATGATTCCCTTTATTTACTGGATTAATATTAAATAATAATTTATTAAAAATTCAATTTATTGTAATATTTATTGGAGTTAATATAACATTTTTTCCTCAACATTTCTTAGGACTAAGTGGTATACCTCGACGATACTCCGACTACCCTGATGCTTATACTTCATGAAATGTAATCTCTTCTATTGGGTCTACAATTTCTTTTATCGGAGTATTATTATTTATCTATATTATTtgagaAAGTTTTATCTCACAACGATTAATCATATTTTCTAATCAAATATCTACATCTATTGAATGATTACAAGAATTCCCTCcTGCTGAACaTagttactct
	Bembidion_mimbres_NM_2134        aactttatattttatttttGgtgcctgatcagGTATAgTAGGAACTTCATTAAGTATACTAATTCGTGCCGAATTAGGAAATCCGGGGTCATTAATTGGTGATGATCAAATTTATAATGTAATTGTAACTGCTCATGCATTTGTAATAATTTTTTTTATAGTAATACCAATTTTAATTGGaGGATTTGGAAATTGATTAGTACCaTTAATATTAGGTGCCCCAGATATGGCATTCCCGCGAATAAACAACATGAGATTTTGATTGCTCCCCCCTTCTTTAACCCTAcTTTTAATAAgTTcTATGGTCGAAAGAGGAGcTGGCACAGGATGAACCGTATACCCCCCCCTATCGTCATCTATTGCCCATAGAGGAGCCTCCGTCGACCTGGCAATTTTTAGATTACATCTAGCAGGTGTATCTTCAATTCTAGGCGCAGTAAACTTTATTACTACAATTATCAATATACGATCTATTggaataaCTTTTGATCGAATACCTTTATTTGTtTGATCaGTTgGaAtCACAgcttTATTATTACTATTATCCcTTccCGTATTaGCAGGtgCTATCACAATacttcTCACagaCcgAAAtTtaaATaCAtccTTTTTtgATCCTGCAggaggaggagacccAATTtTAtacCAAcATTTATTTTgatttTttggtcatcctgaaGtTtATATCTTAAtTTtacctgGATTCGgaataATTTCCCACattattaGACAAGAAAGAGGAAAAAAGGAAACTTTCGGGTCATTAGGTATAATCTATGCTATACTAGCTATTGGATTATTAGGATTTGTAGTTTGAGCACATCATATATTTACTGTTGGAATAGATGTTGATACTCGAGCATATTTTACCTCAGCTACTATAATTATTGCTGTTCCTACAGGTATTAAAATTTTTTCATGACTAGCAACATTACACGGTACCCAATTATCCTATAGTCCTTCATTAATATGAGCTTTAGGATTTGTATTCCTATTTACTGTTGGAGGATTAACCGGAGTTGTATTAGCTAATTCATCTATTGATATTGTTTTACATGATACTTATTATGTAGTAGCTCATTTTCATTATGTATTATCTATAGGAGCAGTATTTGCAATTATAGCAGGATTTATTCAATGATTCCCTTTATTTACTGGATTAATATTAAATAATAATTTATTAAAAATTCAATTTATTGTAATATTTATTGGAGTTAATATAACATTTTTTCCTCAACATTTCTTAGGACTAAGTGGTATACCTCGACGATACTCCGACTACCCTGATGCTTATACTTCATGAAATGTAATCTCTTCTATTGGGTCTACAATTTCTTTTATCGGAGTATTATTATTTATCTATATTATTTGAGAAAGTTTTATCTCACAACGATTAATCATATTTTCTAATCAAATATCTACATCTATTGAATGATTACAAGAATTcCcTccTGCTGAACAtagttactct
	Bembidion_mimbres_NM_2135        aactttatattttatttttGgtgCctgatcaggtATAgTAGGAACTTCATTAAGTATAcTAATTCGTGCCGAATTAGGAAATCCGGGGTCATTAATTGGTGATGATCAAATTTATAATGTAATTGTAACTGCTCATGCATTTGTAATAATTTTTTTTATAGTAATACCAATTTTAATTGGAGGATTTGGAAATTGATTAGTACCaTTAATATTAGGTGCCCCAGATATGGCATTCCCGCGAATAAACAACATGAGATTTTGATTGCTCCCCCCTTCTTTAACCCTACTTTTAATAAGTTCTATGGTCGAAAGAGGAGCTGGCACAGGATGAACCGTATACCCCCCCCTATCGTCATCTATTGCCCATAGAGGAGCCTCCGTCGACCTGGCAATTTTTAGATTACATCTAGCAGGTGTATCTTCAATTCTAGGCGCAGTAAACTTTATTACTACAATTATCAATATACGATCTATTGGAATAACTTTTGATCGAATACCTTTATTTGTTTGATCAGTTGGAATCACAGCTTTATTATTACTATTATCCCTTCCCGTATTAGCAGGTGCTATCACAATACTTCTCACAGACCGAAATTTAAATACATCCTTTTTTGATCCTGCAGGaggaggagacccAATTTTATACCaacatTTATTTtgattttttggtcatcctgaagtttatatcttaattttacctggattcggaataatttcccacattattagacaagAAAGaggaAAAAAGGAAACTTTCGGGTCATTAGGTATAATCTATGCTATACTAGCTATTGGATTATTAGGATTTGTAGTTTGAGCACATCATATATTTACTGTTGGAATAGATGTTGATACTCGAGCATATTTTACCTCAGCTACTATAATTATTGCTGTTCCTACAGGTATTAAAATTTTTTCATGACTAGCAACATTACACGGTACCCAATTATCCTATAGTCCTTCATTAATATGAGCTTTAGGATTTGTATTCCTATTTACTGTTGGAGGATTAACCGGAGTTGTATTAGCTAATTCATCTATTGATATTGTTTTACATGATACTTATTATGTAGTAGCTCATTTTCATTATGTATTATCTATAGGAGCAGTATTTGCAATTATAGCAGGATTTATTCAATGATTCCCTTTATTTACTGGATTAATATTAAATAATAATTTATTAAAAATTCAATTTATTGTAATATTTATTGGAGTTAATATAACATTTTTTCCTCAACATTTCTTAGGACTAAgTGGTATACCTCGACGATACTCCGACTACCCTGATGCTTATACTTCATGAAATGTAATCTCTTCTATTGGGTCTACAATTTCTTTTATCGGAGTATTATTATTTATCTATATTATttgagaaAGTTTTATCTCACAACGATtAATCATATTTTCTAATCAAATATCTACATCTATTGAATGATTACAAGAATTCCCTCctgctgaacATagttaCTCt
	Bembidion_mimbres_NM_1944        --------------------gtgcctgatcaggtatagtaggaaCTTCATTAAGTATACTaaTTCGTGCCGAATTAGGAAATCCGGGGTCATTAATTGGTGATGATCAAATTTATAATGTAATTGTAACTGCTCATGCATTTGTAATAATTTTTTTTATAGTAATACCAATTTTAATTGGAGGATTTGGAAATTGATTAGTACCATTAATATTAGGTGCCCCAGATATGGCATTCCCGCGAATAAACAACATGAGATTTTGATTGCTCCCCCCTTCTTTAACCCTACTTTTAATAAGTTCTATGGTCGAAAGAGGAGCTGGCACAGGATGAACCGTATACCCCCCCCTATCGTCATCTATTGCCCATAGAGGAGCCTCCGTCGACCTGGCAATTTTTAGATTACATCTAGCAGGTGTATCTTCAATTCTAGGCGCAGTAAACTTTATTACTACAATTATCAATATACGATCTATTGGAATAACTTTTGATCGAATACCTTTATTTGTTTGATCAGTTGGAATCACAGCTTTATTATTACTATTATCCCTTCCCGTATTAGCAGGTGCTATCACAATACTTCTCACAGACCGAAATTTAAATACATCCTTTTTTGATCCtgcaggaggaggagacccaaTTTTATACcaacATTTATTT---------------------------------------------------------------------------------------------------------------------------------------------------------------------------------------------------------------------------------------------------------------------------------------------------------------------------------------------------------------------------------------------------------------------------------------------------------------------------------------------------------------------------------------------------------------------------------------------------------------------------------------------------------------------------------------------------------------------------------------------------------------------------------------------------------------------------------------------
	Bembidion_mimbres_NM_1944_seq_2  -------------------------------ggtatagtaggaacttcattaagtatattaattcgtgctgaattaggaaATCCgGgatcATTAATTGGTGAtGATCAAAttTAtaatgtaAttgtRactgctCaTGCAtTTGTAATAATTTTTTTTATAGTAAtACCAATtTTAAtTGGAgggTTtGgaAATTGATTaGtGCCATTAATactRgGCGCTCCaGATATAgCATTtccacgAaTAAATAAcAtGAgATTTtGATTGCTTCCtCCTTctttgaccCTgCTTTTAATAAgtTCTATAGTCGAAAGAgRaGCTGGCACAGGGTGAACCGTATACCCACCCCYATCGTCATcTATTGCCCATAGAgRaGCTTCCGTcgACCtRgCAATTTTTAGATTACACCTAGCaggcGTATCcTcAATTTTAGgcgCAGTAAACTTTATTACTACAATTATCAATATACGATCTATTGGAATAACTTTTGATCGAATGCCTTTaTTTGTTTGATCAGTTGGAATTACAGCTTTATTATTATTATTATCTCTCCCAGTATTAGCAGGTGCTATTACAATACTTCtTaCAgATCGAAATTTAAATACATCATTTTTTGATCCTGCAGGAGGAGGAGatcCTAttTTATACCAACacTTATTTTGAtTTTTTGGTCatcctgaagtttatatcttaATTTTACctggatttggaataatttctcatatcattagtcaagaaagaggaaaaaaggaaacTTtcggGtcattaggtAtaaTCTATGCtatActagctatTggaTTATtAGgATTtgTAGTTtGAGCACATCATATatttactgTTGgAATAGATGTtGATACTCGAGCATATtTtACCTcagCtACTATAATTATTGCTGtTCCtacagGTATTAAaATTTtTTCATGAcTAGCAACATTACACGGTACCCAAttATCCTAtagTCCTTCATTAAtaTGAGCTTTAGGATTTGTATTCCTATTTACTGTTGGAGGATTAACCGGAGTTGTATTAGCTAATTCATCTATTGATATTGTTTTACATGATACTTATTATGTAGTAGCTCATTTTCATTATGTATTATCTATAGGAGCAGTAtTTGCAATTATAGCAGGATTTATTCAATGATTCCCTTTATTTACTGGATTAATATTAAATAATAATTTATTAAAAATTCAATTTATTGTAAtATTTATTGGAGTTAATATAACATTTTTTCCTCAACATTTCTTAGGACTAAGtGGTATACCTCGACGATACTCCGACTACCCTGATGCTTATACTTCATGAAATGTAATCTCTTCTATTGGgtctacaATTTCTTTTATCGGAGTATTATTATTTATCTATATTATttgagaaAGTTTTATCTCACaacgattaatcatattttctaatCaaatatctacatctattgaatgattacaagaattccctcctgc----------------
	Bembidion_mimbres_NM_2117        aactttatatTttatttTTGgtgcctgatcaggTATAgTAGGAAcTTCATTAAGTATACTAATTCGTGCCGAATTAGGAAATCCGGGGTCATTAATTGGTGATGATCAAATTTATAATGTAATTGTAACTGCTCATGCATTTGTAATAATTTTTTTTATAGTAATACCAATTTTAATTGGAGGaTTTGGAAATTGATTAGTACCATTAATATTAGGTGCCCCAGATATGGCATTCCCGCGAATAAACAACaTGAGATTTTGATTGcTCCCCCCTTCTTTAACCCTACTTTTAATAAgTTcTATGGTCGAAAGAGGAGCTGGCACAGGATGAACCGTATACCCCCCCCTATCGTCATCTATTGCCCATAGAGGAGCCTCCGTCGACCTGGCAATTTTTAGATTACATCTAGCAGGTGTATCTTCAATTcTAGGCGCAGTAAACTTTATTACTACAATTATCAATATACGATCTAttggaATAActTtTGatcgaATACctttaTTtGtTTGaTCAgTTgGaAtCAcagcTTTATTATTACTatTATCCcTTcCcGtAtTaGcaggtgCTATCACaAtacttctcacagaccgAAATTtaaaTACAtcCTTTTTtgATCCtgcaggaggaggagacccaattttataccaacatTTATTTtgattttttggtcatcctgaagTTtATATCTTAATTTTACcKgGATTCGgaataaTTTCCCAcatTAtTaGACAAGAAAGAGGAAAAAAGGAAACTTTCGgGTCATTAGGTATAATCTATGCTATACTAGCTATTGGATTATTAGGATTTGTAGTTTGAGCACATCATATATTTACTGTTGGAATAGATGTTGATACTCGAGCATAttttacctcaGCTACTAtaattATTGctgttcctacAGGTATTAAAATttTtTCATGACTAGCAACAttacacGGTACCcAATtatcctaTAgtccttcATTAATATGAGCTTTAGGATTTGTattcctATTTACTGTTGGAGGATtaaccgGAGTTGTATTAGCTAattcaTCTATTGATATTGTTttacaTGATACTTATTATGTAGTAGCTcatttTCATTATGTATTATCTATAggaGCAGTAtttGCAATTataGCAGGATTTattcaatgattcccTTTATTTACTGGATTAATattaaaTAATAATTTATTAAAAATTCAAtttattgTAATATTTATTGGAGTTAATATAACATTTTTTCCTCaacatTTCttaggACTAAGTgGTataccTCGACgatactccGactacccTGATGCTTatactTcatgaaAtgtaatCTCTtctattgGGTctacaATTTCTtttatcggagtattattatttatctatattatttgagaaagttTtatctcacaacgaTTaatcatattTtctaatCAaatatctacatctattgaatgattacaagaattccctcctgctgaac-----------
	Bembidion_mimbres_NM_2117_seq_2  -------------atttttggtgcctgatcaggtatagTAGgaactTcAtTAAGTATATTAATTCgTGCTGAATTAGGAAATCCGGGATCATTAATTGGTGATGATCAAATTTATAATGTAATTGTgACTGCTCATGCATTTGTAATAATTTTTTTTATAGTAATACCAATTTTAATTGGAGGGTTTGGAAATTGATTAGTGCCATTAATACTGGGCGCTCCAGATATAGCATTTCCACGAATAAATAACATGAGATTTTGATTGCTTCCTCCTTCTTTGACCCTGCTTTTAATAAGTTCTATAGTCGAAAGAGRaGCTGGCACAGGGTGAACCGTATACCCACCCCTATCGTCATCTATTGCCCATAGAGRaGCTTCCGTCGACctRgcAATTTTTAGATTACACCTAGCAGGCGTATCCTCAATTTTAGGCGCAGTAAACTTTATTACTACAATTATCAATATACGATCTATTGGAATAACTTTTGATCGAATGCCTTTATTTGTTTGATCAGTTGGAATTACAGCTTTATTATTATTATTATCTCTCCCAGTATTAGCAGGTGCTATTACAATACTTCTTACAGATCGAAATTTAAATACATCATTTTTTGATCCTGCAGGAGGAGGAGATcCTATTTTATACCAACACTTATTTTGATTTTTTGGTCATCCTGAaGTTTATATCTTAATTTTACCTGGATttGGaAtaatttctcATATcattagtcaagaaagaggtaaaaa----------------------------------------------------------------------------------------------------------------------------------------------------------------------------------------------------------------------------------------------------------------------------------------------------------------------------------------------------------------------------------------------------------------------------------------------------------------------------------------------------------------------------------------------------------------------------------------------------------------------------------------------------------------------------------------------------------------------------------------------------

;


END;

BEGIN TREES[!'Trees acquired from IQ-TREE using Mesquite''s Zephyr package. ^nIQ-TREE run on local computer ^nAnalysis started Sat Jul 27 21:18:16 PDT 2019^nResults stored in folder: /Users/david/Documents/!Papers/! Beetle Papers:Info/!Active Papers/!Bembidion Papers/017. Hydrium/OfficialMatrices/IQ_TREE-2019.07.27-Run.1/^n^nMatrix: 28S^nSearch details: ^n   Search for maximum-likelihood tree^n   20 search replicates^nIQ-TREE command options:  -s dataMatrix.nex --runs 20 -m TESTMERGE -pre iqtreeAnalysis -nt AUTO '];
	Title 'IQ-TREE  Trees (Matrix: 28S)';
	LINK Taxa = Bembidiina_Taxa;
	TRANSLATE
[0] 		n0 Bembidion_cf._incisum,
[1] 		n1 Bembidion_dyschirinum,
[2] 		n2 Bembidion_lampros,
[3] 		n3 Bembidion_luridicorne,
[4] 		n4 Bembidion_properans,
[5] 		n5 Bembidion_obliquulum,
[6] 		n6 Bembidion_interventor,
[7] 		n7 Bembidion_nitidum,
[8] 		n8 Bembidion_levigatum_VA_1693,
[9] 		n9 Bembidion_levigatum_IN_1255,
[10] 		n10 Bembidion_levigatum_IA_1694,
[11] 		n11 Bembidion_levigatum_NE_0763,
[12] 		n12 Bembidion_levigatum_TX_1256,
[13] 		n13 Bembidion_levigatum_TX_2343,
[14] 		n14 Bembidion_mimbres_NM_0280,
[15] 		n15 Bembidion_mimbres_NM_1220,
[16] 		n16 Bembidion_mimbres_NM_1267,
[17] 		n17 Bembidion_mimbres_NM_2118,
[18] 		n18 Bembidion_mimbres_NM_2119,
[19] 		n19 Bembidion_mimbres_NM_2131,
[20] 		n20 Bembidion_mimbres_NM_2134,
[21] 		n21 Bembidion_mimbres_NM_2135,
[22] 		n22 Bembidion_mimbres_NM_1944,
[23] 		n23 Bembidion_mimbres_NM_1944_seq_2,
[24] 		n24 Bembidion_mimbres_NM_2117,
[25] 		n25 Bembidion_mimbres_NM_2117_seq_2;
	TREE 'IQ-TREE Tree++' = (n0:0.0365993985,((n3:0.0079973292,(n1:0.0000020014,(n2:0.0136699765,n4:0.0020495486):0.0068673382):0.0054248679):0.0057814029,(n5:0.0000020802,((n6:0.0077332747,n7:0.0021905709):0.0010043608,((n8:0.00000214,(n10:0.000001,(n13:0.0,(n11:0.0,(n9:0.0,n12:0.0):0.0):0.0):0.0000020013):0.00000164):0.0010578191,(n18:0.0000020013,((n21:0.000001,(n22:0.000001,n19:0.000001):0.000001):0.000001,(n15:0.000001,(n16:0.000001,(n24:0.0,(n17:0.0,(n14:0.0,n20:0.0):0.0):0.0):0.000001):0.000001):0.0000010465):0.000001):0.0000020259):0.0021586423):0.0032305129):0.0037049984):0.0365993985);

END;


BEGIN TREES[!'Trees acquired from IQ-TREE using Mesquite''s Zephyr package. ^nIQ-TREE run on local computer ^nAnalysis started Tue Jul 07 18:11:17 PDT 2020^nResults stored in folder: /Users/david/Documents/!Papers/! Beetle Papers:Info/!Active Papers/!Bembidion Papers/017.NewTaxaNABembidiina/Analyses/IQ_TREE-2020.07.07-Run.1/^n^nMatrix: COI^nSearch details: ^n   Search for maximum-likelihood tree^n   1 search replicate^nIQ-TREE command options:  -s dataMatrix.nex -m TESTMERGE -spp setsBlock.nex -pre iqtreeAnalysis -nt 8 '];
	Title 'IQ-TREE  Trees (Matrix: COI)';
	LINK Taxa = Bembidiina_Taxa;
	TRANSLATE
[0] 		n0 Bembidion_cf._incisum,
[1] 		n1 Bembidion_dyschirinum,
[2] 		n2 Bembidion_lampros,
[3] 		n3 Bembidion_luridicorne,
[4] 		n4 Bembidion_properans,
[5] 		n5 Bembidion_obliquulum,
[6] 		n6 Bembidion_interventor,
[7] 		n7 Bembidion_nitidum,
[8] 		n8 Bembidion_levigatum_VA_1693,
[9] 		n9 Bembidion_levigatum_IN_1255,
[10] 		n10 Bembidion_levigatum_IA_1694,
[11] 		n11 Bembidion_levigatum_NE_0763,
[12] 		n12 Bembidion_levigatum_TX_1256,
[13] 		n13 Bembidion_levigatum_TX_2343,
[14] 		n14 Bembidion_mimbres_NM_0280,
[15] 		n15 Bembidion_mimbres_NM_1220,
[16] 		n16 Bembidion_mimbres_NM_1267,
[17] 		n17 Bembidion_mimbres_NM_2118,
[18] 		n18 Bembidion_mimbres_NM_2119,
[19] 		n19 Bembidion_mimbres_NM_2131,
[20] 		n20 Bembidion_mimbres_NM_2134,
[21] 		n21 Bembidion_mimbres_NM_2135,
[22] 		n22 Bembidion_mimbres_NM_1944,
[23] 		n23 Bembidion_mimbres_NM_1944_seq_2,
[24] 		n24 Bembidion_mimbres_NM_2117,
[25] 		n25 Bembidion_mimbres_NM_2117_seq_2;
	TREE 'IQ-TREE Tree+' = (n0:0.22596355655,((n5:0.0101134248,n6:0.0000024264):0.0828445972,(((n1:0.1691542308,n3:0.2831373854):0.0379003771,(n2:0.1102032401,n4:0.1250094361):0.1476690849):0.2097265926,(n7:0.0699326081,(((n15:0.0000024571,n16:0.0000024571):0.0000028824,(n23:0.0000023853,n25:0.0013536791):0.0038750677):0.0223600794,((n11:0.0000024571,(n12:0.000636204,n13:0.0006464485):0.0000029233):0.0006415087,(n10:0.0006450868,(n8:0.0000021973,(n9:0.0006470299,(n18:0.0006422002,((n22:0.0000024571,n24:0.0000024571):0.0000020473,((n19:0.0,n21:0.0):0.0000024571,(n17:0.0000021194,(n14:0.0000024571,n20:0.0000024571):0.0000020355):0.000002017):0.0000020852):0.0000028007):0.000647156):0.0000028595):0.000002855):0.0000028316):0.0100425581):0.0659421769):0.1029499393):0.0202700948):0.22596355655);

END;


BEGIN TREES[!'Trees acquired from IQ-TREE using Mesquite''s Zephyr package. ^nIQ-TREE run on local computer ^nAnalysis started Sat Jul 27 21:11:12 PDT 2019^nResults stored in folder: /Users/david/Documents/!Papers/! Beetle Papers:Info/!Active Papers/!Bembidion Papers/017. Hydrium/OfficialMatrices/IQ_TREE-2019.07.27-Run.1/^n^nMatrix: CAD^nSearch details: ^n   Search for maximum-likelihood tree^n   20 search replicates^nIQ-TREE command options:  -s dataMatrix.nex --runs 20 -m TESTMERGE -spp setsBlock.nex -pre iqtreeAnalysis -nt AUTO '];
	Title 'IQ-TREE  Trees (Matrix: CAD)';
	LINK Taxa = Bembidiina_Taxa;
	TRANSLATE
[0] 		n0 Bembidion_cf._incisum,
[1] 		n1 Bembidion_dyschirinum,
[2] 		n2 Bembidion_lampros,
[3] 		n3 Bembidion_luridicorne,
[4] 		n4 Bembidion_properans,
[5] 		n5 Bembidion_obliquulum,
[6] 		n6 Bembidion_interventor,
[7] 		n7 Bembidion_nitidum,
[8] 		n8 Bembidion_levigatum_VA_1693,
[9] 		n9 Bembidion_levigatum_IN_1255,
[10] 		n10 Bembidion_levigatum_IA_1694,
[11] 		n11 Bembidion_levigatum_NE_0763,
[12] 		n12 Bembidion_levigatum_TX_1256,
[13] 		n13 Bembidion_levigatum_TX_2343,
[14] 		n14 Bembidion_mimbres_NM_0280,
[15] 		n15 Bembidion_mimbres_NM_1220,
[16] 		n16 Bembidion_mimbres_NM_1267,
[17] 		n17 Bembidion_mimbres_NM_2118,
[18] 		n18 Bembidion_mimbres_NM_2119,
[19] 		n19 Bembidion_mimbres_NM_2131,
[20] 		n20 Bembidion_mimbres_NM_2134,
[21] 		n21 Bembidion_mimbres_NM_2135,
[22] 		n22 Bembidion_mimbres_NM_1944,
[23] 		n23 Bembidion_mimbres_NM_1944_seq_2,
[24] 		n24 Bembidion_mimbres_NM_2117,
[25] 		n25 Bembidion_mimbres_NM_2117_seq_2;
	TREE 'IQ-TREE Tree++' = (n0:0.06194240535,((n1:0.0335720921,(n2:0.013907317,n4:0.009913327):0.0139980554):0.0115554066,(n3:0.0285364514,((n6:0.0156433472,n5:0.0078243305):0.0025580809,(n7:0.0103807759,(((n8:0.0012678257,n13:0.0000020515):0.000002775,(n9:0.0000020515,(n10:0.0012431504,n12:0.0000020515):0.0000020515):0.0000020515):0.0075031398,((n15:0.0000020515,n22:0.0000020515):0.0000022463,((n16:0.0,n20:0.0):0.0000020515,(n24:0.0000020515,(n19:0.0000020515,(n21:0.0000020515,(n17:0.0000020515,(n14:0.0000020515,n18:0.0000020515):0.0000020515):0.0012311375):0.0000028905):0.0000022965):0.0000013695):0.0000022455):0.0172064353):0.0154685962):0.0229131927):0.0753682812):0.0051095557):0.06194240535);

END;


BEGIN TREES[!'Trees acquired from IQ-TREE using Mesquite''s Zephyr package. ^nIQ-TREE run on local computer ^nAnalysis started Sat Jul 27 21:15:40 PDT 2019^nResults stored in folder: /Users/david/Documents/!Papers/! Beetle Papers:Info/!Active Papers/!Bembidion Papers/017. Hydrium/OfficialMatrices/IQ_TREE-2019.07.27-Run.1/^n^nMatrix: Topo^nSearch details: ^n   Search for maximum-likelihood tree^n   20 search replicates^nIQ-TREE command options:  -s dataMatrix.nex --runs 20 -m TESTMERGE -spp setsBlock.nex -pre iqtreeAnalysis -nt AUTO '];
	Title 'IQ-TREE  Trees (Matrix: Topo)';
	LINK Taxa = Bembidiina_Taxa;
	TRANSLATE
[0] 		n0 Bembidion_cf._incisum,
[1] 		n1 Bembidion_dyschirinum,
[2] 		n2 Bembidion_lampros,
[3] 		n3 Bembidion_luridicorne,
[4] 		n4 Bembidion_properans,
[5] 		n5 Bembidion_obliquulum,
[6] 		n6 Bembidion_interventor,
[7] 		n7 Bembidion_nitidum,
[8] 		n8 Bembidion_levigatum_VA_1693,
[9] 		n9 Bembidion_levigatum_IN_1255,
[10] 		n10 Bembidion_levigatum_IA_1694,
[11] 		n11 Bembidion_levigatum_NE_0763,
[12] 		n12 Bembidion_levigatum_TX_1256,
[13] 		n13 Bembidion_levigatum_TX_2343,
[14] 		n14 Bembidion_mimbres_NM_0280,
[15] 		n15 Bembidion_mimbres_NM_1220,
[16] 		n16 Bembidion_mimbres_NM_1267,
[17] 		n17 Bembidion_mimbres_NM_2118,
[18] 		n18 Bembidion_mimbres_NM_2119,
[19] 		n19 Bembidion_mimbres_NM_2131,
[20] 		n20 Bembidion_mimbres_NM_2134,
[21] 		n21 Bembidion_mimbres_NM_2135,
[22] 		n22 Bembidion_mimbres_NM_1944,
[23] 		n23 Bembidion_mimbres_NM_1944_seq_2,
[24] 		n24 Bembidion_mimbres_NM_2117,
[25] 		n25 Bembidion_mimbres_NM_2117_seq_2;
	TREE 'IQ-TREE Tree++' = (n0:0.0800922178,((n3:0.0433069842,(n2:0.058816552,(n1:0.0314621652,n4:0.0275866691):0.0038365686):0.0172480052):0.0854634944,(n6:0.0000024373,(n5:0.0044097723,(n7:0.0212238282,((n20:0.0043415035,(n9:0.0000023488,(n8:0.0013547442,(n13:0.0014089318,(n10:0.0015056808,n12:0.0000023488):0.0009456657):0.0003933618):0.0000024115):0.0054614008):0.0000023461,(n22:0.0000023488,(n24:0.0000023488,(n15:0.0000023488,(n16:0.0000023488,(n14:0.0000023488,(n17:0.0000023488,(n18:0.0000023488,(n19:0.0000023488,n21:0.0000023488):0.0000023489):0.0000023489):0.0000023489):0.0000025602):0.0000025255):0.0000023206):0.0000021484):0.001316253):0.0219296113):0.0084949535):0.0065102154):0.0679532018):0.0800922178);

END;


BEGIN TREES[!'Trees acquired from IQ-TREE using Mesquite''s Zephyr package. ^nIQ-TREE run on local computer ^nAnalysis started Sat Jul 27 21:12:45 PDT 2019^nResults stored in folder: /Users/david/Documents/!Papers/! Beetle Papers:Info/!Active Papers/!Bembidion Papers/017. Hydrium/OfficialMatrices/IQ_TREE-2019.07.27-Run.1/^n^nMatrix: Wg^nSearch details: ^n   Search for maximum-likelihood tree^n   20 search replicates^nIQ-TREE command options:  -s dataMatrix.nex --runs 20 -m TESTMERGE -spp setsBlock.nex -pre iqtreeAnalysis -nt AUTO '];
	Title 'IQ-TREE  Trees (Matrix: Wg)';
	LINK Taxa = Bembidiina_Taxa;
	TRANSLATE
[0] 		n0 Bembidion_cf._incisum,
[1] 		n1 Bembidion_dyschirinum,
[2] 		n2 Bembidion_lampros,
[3] 		n3 Bembidion_luridicorne,
[4] 		n4 Bembidion_properans,
[5] 		n5 Bembidion_obliquulum,
[6] 		n6 Bembidion_interventor,
[7] 		n7 Bembidion_nitidum,
[8] 		n8 Bembidion_levigatum_VA_1693,
[9] 		n9 Bembidion_levigatum_IN_1255,
[10] 		n10 Bembidion_levigatum_IA_1694,
[11] 		n11 Bembidion_levigatum_NE_0763,
[12] 		n12 Bembidion_levigatum_TX_1256,
[13] 		n13 Bembidion_levigatum_TX_2343,
[14] 		n14 Bembidion_mimbres_NM_0280,
[15] 		n15 Bembidion_mimbres_NM_1220,
[16] 		n16 Bembidion_mimbres_NM_1267,
[17] 		n17 Bembidion_mimbres_NM_2118,
[18] 		n18 Bembidion_mimbres_NM_2119,
[19] 		n19 Bembidion_mimbres_NM_2131,
[20] 		n20 Bembidion_mimbres_NM_2134,
[21] 		n21 Bembidion_mimbres_NM_2135,
[22] 		n22 Bembidion_mimbres_NM_1944,
[23] 		n23 Bembidion_mimbres_NM_1944_seq_2,
[24] 		n24 Bembidion_mimbres_NM_2117,
[25] 		n25 Bembidion_mimbres_NM_2117_seq_2;
	TREE 'IQ-TREE Tree++' = (n0:0.0448380139,((n3:0.0274071136,(n1:0.0428202559,(n2:0.0515065712,n4:0.0054214517):0.0331567698):0.0258442552):0.0108976242,((n6:0.034028176,n5:0.0044107126):0.0052016542,(n7:0.0299452844,((n8:0.0000024186,(n11:0.0000024186,(n10:0.0000024186,n13:0.0000024186):0.0000024186):0.0000024186):0.0085325354,((n19:0.0000024186,n21:0.0000024186):0.0000024186,(n22:0.0000024186,(n14:0.0000024186,n17:0.0000024186):0.0000024186):0.0000024186):0.0018918706):0.0046481812):0.0048714806):0.0303490452):0.0448380139);

END;


BEGIN TREES[!'Trees acquired from IQ-TREE using Mesquite''s Zephyr package. ^nIQ-TREE run on local computer ^nAnalysis started Sat Jul 27 21:14:06 PDT 2019^nResults stored in folder: /Users/david/Documents/!Papers/! Beetle Papers:Info/!Active Papers/!Bembidion Papers/017. Hydrium/OfficialMatrices/IQ_TREE-2019.07.27-Run.1/^n^nMatrix: ArgK^nSearch details: ^n   Search for maximum-likelihood tree^n   20 search replicates^nIQ-TREE command options:  -s dataMatrix.nex --runs 20 -m TESTMERGE -spp setsBlock.nex -pre iqtreeAnalysis -nt AUTO '];
	Title 'IQ-TREE  Trees (Matrix: ArgK)';
	LINK Taxa = Bembidiina_Taxa;
	TRANSLATE
[0] 		n0 Bembidion_cf._incisum,
[1] 		n1 Bembidion_dyschirinum,
[2] 		n2 Bembidion_lampros,
[3] 		n3 Bembidion_luridicorne,
[4] 		n4 Bembidion_properans,
[5] 		n5 Bembidion_obliquulum,
[6] 		n6 Bembidion_interventor,
[7] 		n7 Bembidion_nitidum,
[8] 		n8 Bembidion_levigatum_VA_1693,
[9] 		n9 Bembidion_levigatum_IN_1255,
[10] 		n10 Bembidion_levigatum_IA_1694,
[11] 		n11 Bembidion_levigatum_NE_0763,
[12] 		n12 Bembidion_levigatum_TX_1256,
[13] 		n13 Bembidion_levigatum_TX_2343,
[14] 		n14 Bembidion_mimbres_NM_0280,
[15] 		n15 Bembidion_mimbres_NM_1220,
[16] 		n16 Bembidion_mimbres_NM_1267,
[17] 		n17 Bembidion_mimbres_NM_2118,
[18] 		n18 Bembidion_mimbres_NM_2119,
[19] 		n19 Bembidion_mimbres_NM_2131,
[20] 		n20 Bembidion_mimbres_NM_2134,
[21] 		n21 Bembidion_mimbres_NM_2135,
[22] 		n22 Bembidion_mimbres_NM_1944,
[23] 		n23 Bembidion_mimbres_NM_1944_seq_2,
[24] 		n24 Bembidion_mimbres_NM_2117,
[25] 		n25 Bembidion_mimbres_NM_2117_seq_2;
	TREE 'IQ-TREE Tree++' = (n0:0.02114370245,((n6:0.0587508169,n5:0.0000021166):0.0178795974,((n3:0.01573215,(n1:0.0033665696,(n2:0.004905622,n4:0.0000021389):0.0032237611):0.0086513618):0.0048552342,(n7:0.0066616838,(((n8:0.0051640004,n10:0.0000021389):0.0014099149,(n12:0.0000020109,n13:0.0014859826):0.001404261):0.0000027904,((n17:0.0000021389,n19:0.0000021389):0.0000021389,(n22:0.0000021389,(n14:0.0,n21:0.0):0.0000021389):0.0000021389):0.001401899):0.0080566936):0.0017519735):0.0105947707):0.02114370245);

END;


BEGIN TREES[!'Trees acquired from IQ-TREE using Mesquite''s Zephyr package. ^nIQ-TREE run on local computer ^nAnalysis started Sat Jul 27 21:20:17 PDT 2019^nResults stored in folder: /Users/david/Documents/!Papers/! Beetle Papers:Info/!Active Papers/!Bembidion Papers/017. Hydrium/OfficialMatrices/IQ_TREE-2019.07.27-Run.1/^n^nMatrix: 18S^nSearch details: ^n   Search for maximum-likelihood tree^n   20 search replicates^nIQ-TREE command options:  -s dataMatrix.nex --runs 20 -m TESTMERGE -pre iqtreeAnalysis -nt AUTO '];
	Title 'IQ-TREE  Trees (Matrix: 18S)';
	LINK Taxa = Bembidiina_Taxa;
	TRANSLATE
[0] 		n0 Bembidion_cf._incisum,
[1] 		n1 Bembidion_dyschirinum,
[2] 		n2 Bembidion_lampros,
[3] 		n3 Bembidion_luridicorne,
[4] 		n4 Bembidion_properans,
[5] 		n5 Bembidion_obliquulum,
[6] 		n6 Bembidion_interventor,
[7] 		n7 Bembidion_nitidum,
[8] 		n8 Bembidion_levigatum_VA_1693,
[9] 		n9 Bembidion_levigatum_IN_1255,
[10] 		n10 Bembidion_levigatum_IA_1694,
[11] 		n11 Bembidion_levigatum_NE_0763,
[12] 		n12 Bembidion_levigatum_TX_1256,
[13] 		n13 Bembidion_levigatum_TX_2343,
[14] 		n14 Bembidion_mimbres_NM_0280,
[15] 		n15 Bembidion_mimbres_NM_1220,
[16] 		n16 Bembidion_mimbres_NM_1267,
[17] 		n17 Bembidion_mimbres_NM_2118,
[18] 		n18 Bembidion_mimbres_NM_2119,
[19] 		n19 Bembidion_mimbres_NM_2131,
[20] 		n20 Bembidion_mimbres_NM_2134,
[21] 		n21 Bembidion_mimbres_NM_2135,
[22] 		n22 Bembidion_mimbres_NM_1944,
[23] 		n23 Bembidion_mimbres_NM_1944_seq_2,
[24] 		n24 Bembidion_mimbres_NM_2117,
[25] 		n25 Bembidion_mimbres_NM_2117_seq_2;
	TREE 'IQ-TREE Tree++' = (n0:0.0154634755,((n3:0.0024363912,n4:0.0053963113):0.0011559186,(n6:0.001938053,(n8:0.0010866517,n22:0.0006961662):0.0011851539):0.0049430856):0.0154634755);

END;


BEGIN LABELS;
	TAXAGROUPLABEL NewSpecies COLOR = (RGB 0.03137255 0.21960784 0.97254902) ;
	TAXAGROUPLABEL Group1 COLOR = (RGB 0.95294118 0.42352941 0.16078431) ;
	TAXAGROUPLABEL Group2 COLOR = (RGB 0.81568627 0.24705882 0.49019608) ;
	TAXAGROUPLABEL NearOutgroup COLOR = (RGB 0.46666667 0.46666667 0.46666667) ;
	TAXAGROUPLABEL Outgroup COLOR = (RGB 0.66666667 0.66666667 0.66666667) ;
	TAXAGROUPLABEL Hydrium_Group;

	CHARGROUPLABEL 'TN+F';
	CHARGROUPLABEL 'F81+F';
	CHARGROUPLABEL 'K2P+I';
	CHARGROUPLABEL 'HKY+F+I';
	CHARGROUPLABEL 'TPM2+F+G4';
	CHARGROUPLABEL K2P;
	CHARGROUPLABEL 'TPM2+F';
	CHARGROUPLABEL 'TIM+F';
	CHARGROUPLABEL 'TN+F+I';
	CHARGROUPLABEL 'HKY+F+G4';


END;

BEGIN SETS;
	TAXPARTITION * UNTITLED  =  Outgroup :  1- 5, Group1 :  9- 14, NewSpecies :  15- 26;
	TAXPARTITION Main_Partition_for_Publication  =  Hydrium_Group :  2- 9;

	TAXSET Not_In_Topo  =  3 6;
	TAXSET Not_In_COI  =  3 6 8;
	TAXSET Not_In_18S  =  2 -  3 6 8;
	TAXSET In_All_Trees  =  1 4 -  5 7 9;
	TAXSET BembPhyloPaper2011  =  1 -  9;

	CHARPARTITION 'IQ-TREE 2019.07.27.1'  (CHARACTERS = CAD) =  'K2P+I' :  1-811\3, 'TN+F' :  2-809\3, 'F81+F' :  3-810\3;
	CHARPARTITION 'IQ-TREE 2019.07.27.2'  (CHARACTERS = Wg) =  'TPM2+F+G4' :  1-487\3, 'HKY+F+I' :  2- 3 5- 6 8- 9 11- 12 14- 15 17- 18 20- 21 23- 24 26- 27 29- 30 32- 33 35- 36 38- 39 41- 42 44- 45 47- 48 50- 51 53- 54 56- 57 59- 60 62- 63 65- 66 68- 69 71- 72 74- 75 77- 78 80- 81 83- 84 86- 87 89- 90 92- 93 95- 96 98- 99 101- 102 104- 105 107- 108 110- 111 113- 114 116- 117 119- 120 122- 123 125- 126 128- 129 131- 132 134- 135 137- 138 140- 141 143- 144 146- 147 149- 150 152- 153 155- 156 158- 159 161- 162 164- 165 167- 168 170- 171 173- 174 176- 177 179- 180 182- 183 185- 186 188- 189 191- 192 194- 195 197- 198 200- 201 203- 204 206- 207 209- 210 212- 213 215- 216 218- 219 221- 222 224- 225 227- 228 230- 231 233- 234 236- 237 239- 240 242- 243 245- 246 248- 249 251- 252 254- 255 257- 258 260- 261 263- 264 266- 267 269- 270 272- 273 275- 276 278- 279 281- 282 284- 285 287- 288 290- 291 293- 294 296- 297 299- 300 302- 303 305- 306 308- 309 311- 312 314- 315 317- 318 320- 321 323- 324 326- 327 329- 330 332- 333 335- 336 338- 339 341- 342 344- 345 347- 348 350- 351 353- 354 356- 357 359- 360 362- 363 365- 366 368- 369 371- 372 374- 375 377- 378 380- 381 383- 384 386- 387 389- 390 392- 393 395- 396 398- 399 401- 402 404- 405 407- 408 410- 411 413- 414 416- 417 419- 420 422- 423 425- 426 428- 429 431- 432 434- 435 437- 438 440- 441 443- 444 446- 447 449- 450 452- 453 455- 456 458- 459 461- 462 464- 465 467- 468 470- 471 473- 474 476- 477 479- 480 482- 483 485- 486;
	CHARPARTITION 'IQ-TREE 2019.07.27.3'  (CHARACTERS = ArgK) =  'TPM2+F' :  1-712\3, K2P :  2- 3 5- 6 8- 9 11- 12 14- 15 17- 18 20- 21 23- 24 26- 27 29- 30 32- 33 35- 36 38- 39 41- 42 44- 45 47- 48 50- 51 53- 54 56- 57 59- 60 62- 63 65- 66 68- 69 71- 72 74- 75 77- 78 80- 81 83- 84 86- 87 89- 90 92- 93 95- 96 98- 99 101- 102 104- 105 107- 108 110- 111 113- 114 116- 117 119- 120 122- 123 125- 126 128- 129 131- 132 134- 135 137- 138 140- 141 143- 144 146- 147 149- 150 152- 153 155- 156 158- 159 161- 162 164- 165 167- 168 170- 171 173- 174 176- 177 179- 180 182- 183 185- 186 188- 189 191- 192 194- 195 197- 198 200- 201 203- 204 206- 207 209- 210 212- 213 215- 216 218- 219 221- 222 224- 225 227- 228 230- 231 233- 234 236- 237 239- 240 242- 243 245- 246 248- 249 251- 252 254- 255 257- 258 260- 261 263- 264 266- 267 269- 270 272- 273 275- 276 278- 279 281- 282 284- 285 287- 288 290- 291 293- 294 296- 297 299- 300 302- 303 305- 306 308- 309 311- 312 314- 315 317- 318 320- 321 323- 324 326- 327 329- 330 332- 333 335- 336 338- 339 341- 342 344- 345 347- 348 350- 351 353- 354 356- 357 359- 360 362- 363 365- 366 368- 369 371- 372 374- 375 377- 378 380- 381 383- 384 386- 387 389- 390 392- 393 395- 396 398- 399 401- 402 404- 405 407- 408 410- 411 413- 414 416- 417 419- 420 422- 423 425- 426 428- 429 431- 432 434- 435 437- 438 440- 441 443- 444 446- 447 449- 450 452- 453 455- 456 458- 459 461- 462 464- 465 467- 468 470- 471 473- 474 476- 477 479- 480 482- 483 485- 486 488- 489 491- 492 494- 495 497- 498 500- 501 503- 504 506- 507 509- 510 512- 513 515- 516 518- 519 521- 522 524- 525 527- 528 530- 531 533- 534 536- 537 539- 540 542- 543 545- 546 548- 549 551- 552 554- 555 557- 558 560- 561 563- 564 566- 567 569- 570 572- 573 575- 576 578- 579 581- 582 584- 585 587- 588 590- 591 593- 594 596- 597 599- 600 602- 603 605- 606 608- 609 611- 612 614- 615 617- 618 620- 621 623- 624 626- 627 629- 630 632- 633 635- 636 638- 639 641- 642 644- 645 647- 648 650- 651 653- 654 656- 657 659- 660 662- 663 665- 666 668- 669 671- 672 674- 675 677- 678 680- 681 683- 684 686- 687 689- 690 692- 693 695- 696 698- 699 701- 702 704- 705 707- 708 710- 711;
	CHARPARTITION 'IQ-TREE 2019.07.27.4'  (CHARACTERS = Topo) =  'TPM2+F+G4' :  1-742\3, 'TIM+F' :  2-740\3, 'F81+F' :  3-741\3;
	CHARPARTITION 'IQ-TREE 2020.07.07.1'  (CHARACTERS = COI) =  'HKY+F+G4' :  1-1471\3, 'TN+F+I' :  2-1469\3, 'F81+F' :  3-1470\3;

END;

BEGIN ASSUMPTIONS;
	TYPESET * UNTITLED  (CHARACTERS = CAD)  =  unord:  1- 811;
TYPESET * UNTITLED  (CHARACTERS = Wg)  =  unord:  1- 487;
TYPESET * UNTITLED  (CHARACTERS = ArgK)  =  unord:  1- 712;
TYPESET * UNTITLED  (CHARACTERS = Topo)  =  unord:  1- 742;
TYPESET * UNTITLED  (CHARACTERS = 28S)  =  unord:  1- 976;
TYPESET * UNTITLED  (CHARACTERS = 18S)  =  unord:  1- 1929;
TYPESET * UNTITLED  (CHARACTERS = COI)  =  unord:  1- 1471;

	EXSET * UNTITLED  (CHARACTERS = ArgK) = ;
EXSET * UNTITLED  (CHARACTERS = 28S) =  976;
EXSET * UNTITLED  (CHARACTERS = 18S) =  1 -  17 1739 -  1929;
EXSET * UNTITLED  (CHARACTERS = COI) = ;

END;

BEGIN NOTES;

	SUT   TAXON = 1 NAME = VoucherCode STRING = DRMDNA2067;
	SUT   TAXON = 2 NAME = VoucherCode STRING = DRMDNA0896;
	SUT   TAXON = 3 NAME = VoucherCode STRING = DRMDNA1727;
	SUT   TAXON = 4 NAME = VoucherCode STRING = DRMDNA1964;
	SUT   TAXON = 5 NAME = VoucherCode STRING = 'DRMDNA1279/DRMDNA2315';
	SUT   TAXON = 6 NAME = VoucherCode STRING = 'DRMDNA1299/DRMDNA1132';
	SUT   TAXON = 7 NAME = VoucherCode STRING = DRMDNA1131;
	SUT   TAXON = 8 NAME = VoucherCode STRING = DRMDNA1941;
	SUT   TAXON = 9 NAME = VoucherCode STRING = DRMDNA1693;
	SUT   TAXON = 10 NAME = VoucherCode STRING = DRMDNA1255;
	SUT   TAXON = 11 NAME = VoucherCode STRING = DRMDNA1694;
	SUT   TAXON = 12 NAME = VoucherCode STRING = DRMDNA0763;
	SUT   TAXON = 13 NAME = VoucherCode STRING = DRMDNA1256;
	SUT   TAXON = 14 NAME = VoucherCode STRING = DRMDNA2343;
	SUT   TAXON = 15 NAME = VoucherCode STRING = DRMDNA0280;
	SUT   TAXON = 16 NAME = VoucherCode STRING = DRMDNA1220;
	SUT   TAXON = 17 NAME = VoucherCode STRING = DRMDNA1267;
	SUT   TAXON = 18 NAME = VoucherCode STRING = DRMDNA2118;
	SUT   TAXON = 19 NAME = VoucherCode STRING = DRMDNA2119;
	SUT   TAXON = 20 NAME = VoucherCode STRING = DRMDNA2131;
	SUT   TAXON = 21 NAME = VoucherCode STRING = DRMDNA2134;
	SUT   TAXON = 22 NAME = VoucherCode STRING = DRMDNA2135;
	SUT   TAXON = 23 NAME = VoucherCode STRING = DRMDNA1944;
	SUT   TAXON = 24 NAME = VoucherCode STRING = DRMDNA1944;
	SUT   TAXON = 25 NAME = VoucherCode STRING = DRMDNA2117;
	SUT   TAXON = 26 NAME = VoucherCode STRING = DRMDNA2117;

	CHARACTERS = CAD TAXA = Bembidiina_Taxa;
	SUTM  T = 1 N = genBankNumber S = MK118269;
	SUTM  T = 2 N = genBankNumber S = JN170799;
	SUTM  T = 3 N = genBankNumber S = JN170838;
	SUTM  T = 4 N = genBankNumber S = JN170847;
	SUTM  T = 5 N = genBankNumber S = JN170883;
	SUTM  T = 6 N = genBankNumber S = MK118221;
	SUTM  T = 7 N = genBankNumber S = JN170833;
	SUTM  T = 8 N = genBankNumber S = JN170864;
	SUTM  T = 9 N = genBankNumber S = JN170841;
	SUTM  T = 10 N = genBankNumber S = MW151435;
	SUTM  T = 11 N = genBankNumber S = MW151436;
	SUTM  T = 13 N = genBankNumber S = MW151437;
	SUTM  T = 14 N = genBankNumber S = MW151438;
	SUTM  T = 15 N = genBankNumber S = MW151439;
	SUTM  T = 16 N = genBankNumber S = MW151447;
	SUTM  T = 17 N = genBankNumber S = MW151448;
	SUTM  T = 18 N = genBankNumber S = MW151441;
	SUTM  T = 19 N = genBankNumber S = MW151442;
	SUTM  T = 20 N = genBankNumber S = MW151443;
	SUTM  T = 21 N = genBankNumber S = MW151444;
	SUTM  T = 22 N = genBankNumber S = MW151445;
	SUTM  T = 23 N = genBankNumber S = MW151446;
	SUTM  T = 25 N = genBankNumber S = MW151440;

	CHARACTERS = Wg TAXA = Bembidiina_Taxa;
	SUTM  T = 1 N = genBankNumber S = JN171381;
	SUTM  T = 2 N = genBankNumber S = GU556029;
	SUTM  T = 3 N = genBankNumber S = JN171439;
	SUTM  T = 4 N = genBankNumber S = JN171447;
	SUTM  T = 5 N = genBankNumber S = JN171482;
	SUTM  T = 6 N = genBankNumber S = JN171467;
	SUTM  T = 7 N = genBankNumber S = JN171434;
	SUTM  T = 8 N = genBankNumber S = JN171464;
	SUTM  T = 9 N = genBankNumber S = JN171441;
	SUTM  T = 11 N = genBankNumber S = MW151428;
	SUTM  T = 12 N = genBankNumber S = GU556032;
	SUTM  T = 14 N = genBankNumber S = MW151429;
	SUTM  T = 15 N = genBankNumber S = MW151430;
	SUTM  T = 18 N = genBankNumber S = MW151431;
	SUTM  T = 20 N = genBankNumber S = MW151432;
	SUTM  T = 22 N = genBankNumber S = MW151433;
	SUTM  T = 23 N = genBankNumber S = MW151434;
	SU  C = 31 N = selected B = TRUE;

	CHARACTERS = ArgK TAXA = Bembidiina_Taxa;
	SUTM  T = 1 N = genBankNumber S = JN170532;
	SUTM  T = 2 N = genBankNumber S = JN170553;
	SUTM  T = 3 N = genBankNumber S = JN170593;
	SUTM  T = 4 N = genBankNumber S = JN170602;
	SUTM  T = 5 N = genBankNumber S = JN170640;
	SUTM  T = 6 N = genBankNumber S = JN170623;
	SUTM  T = 7 N = genBankNumber S = JN170588;
	SUTM  T = 8 N = genBankNumber S = JN170620;
	SUTM  T = 9 N = genBankNumber S = JN170596;
	SUTM  T = 11 N = genBankNumber S = MW151420;
	SUTM  T = 13 N = genBankNumber S = MW151421;
	SUTM  T = 14 N = genBankNumber S = MW151422;
	SUTM  T = 15 N = genBankNumber S = MW151423;
	SUTM  T = 18 N = genBankNumber S = MW151424;
	SUTM  T = 20 N = genBankNumber S = MW151425;
	SUTM  T = 22 N = genBankNumber S = MW151426;
	SUTM  T = 23 N = genBankNumber S = MW151427;

	CHARACTERS = Topo TAXA = Bembidiina_Taxa;
	SUTM  T = 1 N = genBankNumber S = JN171195;
	SUTM  T = 2 N = genBankNumber S = JN171210;
	SUTM  T = 3 N = genBankNumber S = MF616755;
	SUTM  T = 4 N = genBankNumber S = JN171245;
	SUTM  T = 5 N = genBankNumber S = JN171270;
	SUTM  T = 6 N = genBankNumber S = KJ624308;
	SUTM  T = 7 N = genBankNumber S = JN171232;
	SUTM  T = 8 N = genBankNumber S = JN171257;
	SUTM  T = 9 N = genBankNumber S = JN171240;
	SUTM  T = 10 N = genBankNumber S = MW151406;
	SUTM  T = 11 N = genBankNumber S = MW151407;
	SUTM  T = 13 N = genBankNumber S = MW151408;
	SUTM  T = 14 N = genBankNumber S = MW151409;
	SUTM  T = 15 N = genBankNumber S = MW151410;
	SUTM  T = 16 N = genBankNumber S = MW151418;
	SUTM  T = 17 N = genBankNumber S = MW151419;
	SUTM  T = 18 N = genBankNumber S = MW151412;
	SUTM  T = 19 N = genBankNumber S = MW151413;
	SUTM  T = 20 N = genBankNumber S = MW151414;
	SUTM  T = 21 N = genBankNumber S = MW151415;
	SUTM  T = 22 N = genBankNumber S = MW151416;
	SUTM  T = 23 N = genBankNumber S = MW151417;
	SUTM  T = 25 N = genBankNumber S = MW151411;

	CHARACTERS = 28S TAXA = Bembidiina_Taxa;
	SUTM  T = 1 N = genBankNumber S = JN170312;
	SUTM  T = 2 N = genBankNumber S = JN170332;
	SUTM  T = 3 N = genBankNumber S = JN170370;
	SUTM  T = 4 N = genBankNumber S = JN170377;
	SUTM  T = 5 N = genBankNumber S = JN170408;
	SUTM  T = 6 N = genBankNumber S = JN170395;
	SUTM  T = 7 N = genBankNumber S = JN170365;
	SUTM  T = 8 N = genBankNumber S = JN170392;
	SUTM  T = 9 N = genBankNumber S = MW151391;
	SUTM  T = 10 N = genBankNumber S = MW151392;
	SUTM  T = 11 N = genBankNumber S = MW151393;
	SUTM  T = 12 N = genBankNumber S = GU556083;
	SUTM  T = 13 N = genBankNumber S = MW151394;
	SUTM  T = 14 N = genBankNumber S = MW151395;
	SUTM  T = 15 N = genBankNumber S = MW151396;
	SUTM  T = 16 N = genBankNumber S = MW151404;
	SUTM  T = 17 N = genBankNumber S = MW151405;
	SUTM  T = 18 N = genBankNumber S = MW151398;
	SUTM  T = 19 N = genBankNumber S = MW151399;
	SUTM  T = 20 N = genBankNumber S = MW151400;
	SUTM  T = 21 N = genBankNumber S = MW151401;
	SUTM  T = 22 N = genBankNumber S = MW151402;
	SUTM  T = 23 N = genBankNumber S = MW151403;
	SUTM  T = 24 N = taxonMatrixNotes S = MW151403;
	SUTM  T = 25 N = genBankNumber S = MW151397;

	CHARACTERS = 18S TAXA = Bembidiina_Taxa;
	SUTM  T = 1 N = genBankNumber S = JN170163;
	SUTM  T = 4 N = genBankNumber S = JN170199;
	SUTM  T = 5 N = genBankNumber S = JN170219;
	SUTM  T = 7 N = genBankNumber S = JN170187;
	SUTM  T = 9 N = genBankNumber S = JN170194;
	SUTM  T = 23 N = genBankNumber S = MW151390;

	CHARACTERS = COI TAXA = Bembidiina_Taxa;
	SUTM  T = 1 N = genBankNumber S = JN171013;
	SUTM  T = 2 N = genBankNumber S = JN171029;
	SUTM  T = 3 N = genBankNumber S = MF616889;
	SUTM  T = 4 N = genBankNumber S = JN171064;
	SUTM  T = 5 N = genBankNumber S = JN171088;
	SUTM  T = 6 N = genBankNumber S = KJ624355;
	SUTM  T = 7 N = genBankNumber S = JN171052;
	SUTM  T = 8 N = genBankNumber S = MF616897;
	SUTM  T = 9 N = genBankNumber S = JN171059;
	SUTM  T = 10 N = genBankNumber S = MW151377;
	SUTM  T = 11 N = genBankNumber S = MW151378;
	SUTM  T = 12 N = genBankNumber S = MW151379;
	SUTM  T = 13 N = genBankNumber S = MW151380;
	SUTM  T = 14 N = genBankNumber S = MW151381;
	SUTM  T = 15 N = genBankNumber S = MW151382;
	SUTM  T = 16 N = genBankNumber S = MW151366;
	SUTM  T = 17 N = genBankNumber S = MW151367;
	SUTM  T = 18 N = genBankNumber S = MW151384;
	SUTM  T = 19 N = genBankNumber S = MW151385;
	SUTM  T = 20 N = genBankNumber S = MW151386;
	SUTM  T = 21 N = genBankNumber S = MW151387;
	SUTM  T = 22 N = genBankNumber S = MW151388;
	SUTM  T = 23 N = genBankNumber S = MW151389;
	SUTM  T = 23 N = taxonMatrixNotes S = MW151389;
	SUTM  T = 24 N = genBankNumber S = MW151368;
	SUTM  T = 24 N = taxonMatrixNotes S = MW151368;
	SUTM  T = 25 N = genBankNumber S = MW151383;
	SUTM  T = 26 N = genBankNumber S = MW151369;

	ALTTAXNAMES * UNTITLED  =  Bembidion_incisum Bembidion_dyschirinum Bembidion_lampros Bembidion_luridicorne Bembidion_properans Bembidion_obliquulum Bembidion_interventor Bembidion_nitidum Bembidion_levigatum _ _ _ _ _ _ _ _ _ _ _ _ _ _ _ _ _;
	ALTTAXNAMES Full_Old_Names  =  Bembidion_incisum Bembidion_dyschirinum Bembidion_lampros Bembidion_luridicorne Bembidion_properans Bembidion_obliquulum Bembidion_interventor Bembidion_nitidum Bembidion_levigatum _ _ _ _ _ _ _ _ _ _ _ _ _ _ _ _ _;
	ALTTAXNAMES Simplified_Old_Names  =  Bembidion_incisum Bembidion_dyschirinum Bembidion_lampros Bembidion_luridicorne Bembidion_properans Bembidion_obliquulum Bembidion_interventor Bembidion_nitidum Bembidion_levigatum _ _ _ _ _ _ _ _ _ _ _ _ _ _ _ _ _;
	ALTTAXNAMES Full_Final_Names_Bemb_Phylo_Paper_2011  =  Bembidion_cf._incisum Bembidion_dyschirinum Bembidion_lampros Bembidion_luridicorne Bembidion_properans Bembidion_obliquulum Bembidion_interventor Bembidion_nitidum Bembidion_levigatum _ _ _ _ _ _ _ _ _ _ _ _ _ _ _ _ _;

END;

BEGIN CODONS;
	CODONPOSSET * UNTITLED  (CHARACTERS = CAD) =  1: 2-809\3, 2: 3-810\3, 3: 1-811\3;
	CODONPOSSET * UNTITLED  (CHARACTERS = Wg) =  1: 2-485\3, 2: 3-486\3, 3: 1-487\3;
	CODONPOSSET * UNTITLED  (CHARACTERS = ArgK) =  1: 2-710\3, 2: 3-711\3, 3: 1-712\3;
	CODONPOSSET * UNTITLED  (CHARACTERS = Topo) =  1: 2-740\3, 2: 3-741\3, 3: 1-742\3;
	CODONPOSSET * UNTITLED  (CHARACTERS = COI) =  1: 2-1469\3, 2: 3-1470\3, 3: 1-1471\3;

	CODESET * UNTITLED  (CHARACTERS = CAD)  =  universal:  1- 811;
	CODESET * UNTITLED  (CHARACTERS = Wg)  =  universal:  1- 487;
	CODESET * UNTITLED  (CHARACTERS = ArgK)  =  universal:  1- 712;
	CODESET * UNTITLED  (CHARACTERS = Topo)  =  universal:  1- 742;
	CODESET * UNTITLED  (CHARACTERS = 28S)  =  universal:  1- 976;
	CODESET * UNTITLED  (CHARACTERS = 18S)  =  universal:  1- 1929;
	CODESET * UNTITLED  (CHARACTERS = COI)  =  mtdna.dros:  1- 1471;


END;

BEGIN MESQUITECHARMODELS;
	ProbModelSet * UNTITLED  (CHARACTERS = CAD)  =  'Jukes-Cantor':  1- 811;
ProbModelSet * UNTITLED  (CHARACTERS = Wg)  =  'Jukes-Cantor':  1- 487;
ProbModelSet * UNTITLED  (CHARACTERS = ArgK)  =  'Jukes-Cantor':  1- 712;
ProbModelSet * UNTITLED  (CHARACTERS = Topo)  =  'Jukes-Cantor':  1- 742;
ProbModelSet * UNTITLED  (CHARACTERS = 28S)  =  'Jukes-Cantor':  1- 976;
ProbModelSet * UNTITLED  (CHARACTERS = 18S)  =  'Jukes-Cantor':  1- 1929;
ProbModelSet * UNTITLED  (CHARACTERS = COI)  =  'Jukes-Cantor':  1- 1471;
END;

BEGIN TREES;
	Title ML_Trees_IQTree;
	LINK Taxa = Bembidiina_Taxa;
	TRANSLATE
[0] 		1 Bembidion_cf._incisum,
[1] 		2 Bembidion_dyschirinum,
[2] 		3 Bembidion_lampros,
[3] 		4 Bembidion_luridicorne,
[4] 		5 Bembidion_properans,
[5] 		6 Bembidion_obliquulum,
[6] 		7 Bembidion_interventor,
[7] 		8 Bembidion_nitidum,
[8] 		9 Bembidion_levigatum_VA_1693,
[9] 		10 Bembidion_levigatum_IN_1255,
[10] 		11 Bembidion_levigatum_IA_1694,
[11] 		12 Bembidion_levigatum_NE_0763,
[12] 		13 Bembidion_levigatum_TX_1256,
[13] 		14 Bembidion_levigatum_TX_2343,
[14] 		15 Bembidion_mimbres_NM_0280,
[15] 		16 Bembidion_mimbres_NM_1220,
[16] 		17 Bembidion_mimbres_NM_1267,
[17] 		18 Bembidion_mimbres_NM_2118,
[18] 		19 Bembidion_mimbres_NM_2119,
[19] 		20 Bembidion_mimbres_NM_2131,
[20] 		21 Bembidion_mimbres_NM_2134,
[21] 		22 Bembidion_mimbres_NM_2135,
[22] 		23 Bembidion_mimbres_NM_1944,
[23] 		24 Bembidion_mimbres_NM_1944_seq_2,
[24] 		25 Bembidion_mimbres_NM_2117,
[25] 		26 Bembidion_mimbres_NM_2117_seq_2;
	TREE 'IQ-TREE  Trees (Matrix: 28S): IQ-TREE Tree++' = (1:0.0365993985,((4:0.0079973292,(2:0.0000020014,(3:0.0136699765,5:0.0020495486):0.0068673382):0.0054248679):0.0057814029,(6:0.0000020802,((7:0.0077332747,8:0.0021905709):0.0010043608,((9:0.00000214,(11:0.000001,(14:0.0,(12:0.0,(10:0.0,13:0.0):0.0):0.0):0.0000020013):0.00000164):0.0010578191,(19:0.0000020013,((22:0.000001,(23:0.000001,20:0.000001):0.000001):0.000001,(16:0.000001,(17:0.000001,(25:0.0,(18:0.0,(15:0.0,21:0.0):0.0):0.0):0.000001):0.000001):0.0000010465):0.000001):0.0000020259):0.0021586423):0.0032305129):0.0037049984):0.0365993985);
	TREE 'IQ-TREE  Trees (Matrix: COI): IQ-TREE Tree+' = (1:0.22596355655,((6:0.0101134248,7:0.0000024264):0.0828445972,(((2:0.1691542308,4:0.2831373854):0.0379003771,(3:0.1102032401,5:0.1250094361):0.1476690849):0.2097265926,(8:0.0699326081,(((16:0.0000024571,17:0.0000024571):0.0000028824,(24:0.0000023853,26:0.0013536791):0.0038750677):0.0223600794,((12:0.0000024571,(13:0.000636204,14:0.0006464485):0.0000029233):0.0006415087,(11:0.0006450868,(9:0.0000021973,(10:0.0006470299,(19:0.0006422002,((23:0.0000024571,25:0.0000024571):0.0000020473,((20:0.0,22:0.0):0.0000024571,(18:0.0000021194,(15:0.0000024571,21:0.0000024571):0.0000020355):0.000002017):0.0000020852):0.0000028007):0.000647156):0.0000028595):0.000002855):0.0000028316):0.0100425581):0.0659421769):0.1029499393):0.0202700948):0.22596355655);
	TREE 'IQ-TREE  Trees (Matrix: CAD): IQ-TREE Tree++' = (1:0.06194240535,((2:0.0335720921,(3:0.013907317,5:0.009913327):0.0139980554):0.0115554066,(4:0.0285364514,((7:0.0156433472,6:0.0078243305):0.0025580809,(8:0.0103807759,(((9:0.0012678257,14:0.0000020515):0.000002775,(10:0.0000020515,(11:0.0012431504,13:0.0000020515):0.0000020515):0.0000020515):0.0075031398,((16:0.0000020515,23:0.0000020515):0.0000022463,((17:0.0,21:0.0):0.0000020515,(25:0.0000020515,(20:0.0000020515,(22:0.0000020515,(18:0.0000020515,(15:0.0000020515,19:0.0000020515):0.0000020515):0.0012311375):0.0000028905):0.0000022965):0.0000013695):0.0000022455):0.0172064353):0.0154685962):0.0229131927):0.0753682812):0.0051095557):0.06194240535);
	TREE 'IQ-TREE  Trees (Matrix: Topo): IQ-TREE Tree++' = (1:0.0800922178,((4:0.0433069842,(3:0.058816552,(2:0.0314621652,5:0.0275866691):0.0038365686):0.0172480052):0.0854634944,(7:0.0000024373,(6:0.0044097723,(8:0.0212238282,((21:0.0043415035,(10:0.0000023488,(9:0.0013547442,(14:0.0014089318,(11:0.0015056808,13:0.0000023488):0.0009456657):0.0003933618):0.0000024115):0.0054614008):0.0000023461,(23:0.0000023488,(25:0.0000023488,(16:0.0000023488,(17:0.0000023488,(15:0.0000023488,(18:0.0000023488,(19:0.0000023488,(20:0.0000023488,22:0.0000023488):0.0000023489):0.0000023489):0.0000023489):0.0000025602):0.0000025255):0.0000023206):0.0000021484):0.001316253):0.0219296113):0.0084949535):0.0065102154):0.0679532018):0.0800922178);
	TREE 'IQ-TREE  Trees (Matrix: Wg): IQ-TREE Tree++' = (1:0.0448380139,((4:0.0274071136,(2:0.0428202559,(3:0.0515065712,5:0.0054214517):0.0331567698):0.0258442552):0.0108976242,((7:0.034028176,6:0.0044107126):0.0052016542,(8:0.0299452844,((9:0.0000024186,(12:0.0000024186,(11:0.0000024186,14:0.0000024186):0.0000024186):0.0000024186):0.0085325354,((20:0.0000024186,22:0.0000024186):0.0000024186,(23:0.0000024186,(15:0.0000024186,18:0.0000024186):0.0000024186):0.0000024186):0.0018918706):0.0046481812):0.0048714806):0.0303490452):0.0448380139);
	TREE 'IQ-TREE  Trees (Matrix: ArgK): IQ-TREE Tree++' = (1:0.02114370245,((7:0.0587508169,6:0.0000021166):0.0178795974,((4:0.01573215,(2:0.0033665696,(3:0.004905622,5:0.0000021389):0.0032237611):0.0086513618):0.0048552342,(8:0.0066616838,(((9:0.0051640004,11:0.0000021389):0.0014099149,(13:0.0000020109,14:0.0014859826):0.001404261):0.0000027904,((18:0.0000021389,20:0.0000021389):0.0000021389,(23:0.0000021389,(15:0.0,22:0.0):0.0000021389):0.0000021389):0.001401899):0.0080566936):0.0017519735):0.0105947707):0.02114370245);
	TREE 'IQ-TREE  Trees (Matrix: 18S): IQ-TREE Tree++' = (1:0.0154634755,((4:0.0024363912,5:0.0053963113):0.0011559186,(7:0.001938053,(9:0.0010866517,23:0.0006961662):0.0011851539):0.0049430856):0.0154634755);

END;


Begin MESQUITE;
		MESQUITESCRIPTVERSION 2;
		TITLE AUTO;
		tell ProjectCoordinator;
		timeSaved 1603400828949;
		getEmployee #mesquite.minimal.ManageTaxa.ManageTaxa;
		tell It;
			setID 0 2683155470447944754;
			tell It;
				setDefaultOrder  260 225 272 281 323 303 265 300 133 10 9 11 12 13 14 15 16 19 20 21 22 25 17 23 18 26;
				attachments ;
			endTell;
		endTell;
		getEmployee #mesquite.charMatrices.ManageCharacters.ManageCharacters;
		tell It;
			setID 0 6157786459313610451;
			mqVersion 361;
			checksumv 0 3 1171718494 null  getNumChars 811 numChars 811 getNumTaxa 26 numTaxa 26   short true   bits 3458764513820540943   states 15   sumSquaresStatesOnly 369148.0 sumSquares -2.2481969339833516E21 longCompressibleToShort false usingShortMatrix true   NumFiles 1 NumMatrices 7;
			mqVersion;
			setID 1 6198123249390632563;
			tell It;
				setSelected  31;
				attachments ;
			endTell;
			mqVersion 361;
			checksumv 1 3 3875820913 null  getNumChars 487 numChars 487 getNumTaxa 26 numTaxa 26   short true   bits 3458764513820540943   states 15   sumSquaresStatesOnly 138374.0 sumSquares -7.101996468378177E20 longCompressibleToShort false usingShortMatrix true   NumFiles 1 NumMatrices 7;
			mqVersion;
			setID 2 109000878014274733;
			mqVersion 361;
			checksumv 2 3 4167298265 null  getNumChars 712 numChars 712 getNumTaxa 26 numTaxa 26   short true   bits 3458764513820540943   states 15   sumSquaresStatesOnly 228439.0 sumSquares 7.378697629483821E19 longCompressibleToShort false usingShortMatrix true   NumFiles 1 NumMatrices 7;
			mqVersion;
			setID 3 3385240829949845297;
			mqVersion 361;
			checksumv 3 3 3101323839 null  getNumChars 742 numChars 742 getNumTaxa 26 numTaxa 26   short true   bits 3458764513820540943   states 15   sumSquaresStatesOnly 311290.0 sumSquares -1.9714957728777083E21 longCompressibleToShort false usingShortMatrix true   NumFiles 1 NumMatrices 7;
			mqVersion;
			setID 4 5573738286352900009;
			mqVersion 361;
			checksumv 4 3 2006863318 null  getNumChars 976 numChars 976 getNumTaxa 26 numTaxa 26   short true   bits 3458764513820540943   states 15   sumSquaresStatesOnly 517348.0 sumSquares -4.016778522050255E21 longCompressibleToShort false usingShortMatrix true   NumFiles 1 NumMatrices 7;
			mqVersion;
			setID 5 2626431719762801257;
			mqVersion 361;
			checksumv 5 3 456191968 null  getNumChars 1929 numChars 1929 getNumTaxa 26 numTaxa 26   short true   bits 3458764513820540943   states 15   sumSquaresStatesOnly 256115.0 sumSquares -5.395672641560044E20 longCompressibleToShort false usingShortMatrix true   NumFiles 1 NumMatrices 7;
			mqVersion;
			setID 6 1563513383859216811;
			mqVersion 361;
			checksumv 6 3 3488077152 null  getNumChars 1471 numChars 1471 getNumTaxa 26 numTaxa 26   short true   bits 3458764513820540943   states 15   sumSquaresStatesOnly 983482.0 sumSquares -6.733061586903986E20 longCompressibleToShort false usingShortMatrix true   NumFiles 1 NumMatrices 7;
			mqVersion;
		endTell;
		getWindow;
		tell It;
			suppress;
			setResourcesState false false 236;
			setPopoutState 400;
			setExplanationSize 0;
			setAnnotationSize 0;
			setFontIncAnnot 0;
			setFontIncExp 0;
			setSize 1663 960;
			setLocation 90 186;
			setFont SanSerif;
			setFontSize 10;
			getToolPalette;
			tell It;
			endTell;
			desuppress;
		endTell;
		getEmployee  #mesquite.minimal.ManageTaxa.ManageTaxa;
		tell It;
			showTaxa #2683155470447944754 #mesquite.lists.TaxonList.TaxonList;
			tell It;
				setTaxa #2683155470447944754;
				getWindow;
				tell It;
					useTargetValue off;
					setTargetValue ;
					newAssistant  #mesquite.lists.TaxonListCurrPartition.TaxonListCurrPartition;
					newAssistant  #mesquite.lists.DefaultTaxaOrder.DefaultTaxaOrder;
					newAssistant  #mesquite.molec.TaxaListHasData.TaxaListHasData;
				tell It;
					getMatrixSource #mesquite.charMatrices.CharMatrixCoordIndep.CharMatrixCoordIndep;
					tell It;
						setCharacterSource #mesquite.charMatrices.StoredMatrices.StoredMatrices;
						tell It;
							setDataSet #5573738286352900009;
						endTell;
					endTell;
				endTell;
					newAssistant  #mesquite.molec.TaxaListHasData.TaxaListHasData;
				tell It;
					getMatrixSource #mesquite.charMatrices.CharMatrixCoordIndep.CharMatrixCoordIndep;
					tell It;
						setCharacterSource #mesquite.charMatrices.StoredMatrices.StoredMatrices;
						tell It;
							setDataSet #6157786459313610451;
						endTell;
					endTell;
				endTell;
					newAssistant  #mesquite.molec.TaxaListHasData.TaxaListHasData;
				tell It;
					getMatrixSource #mesquite.charMatrices.CharMatrixCoordIndep.CharMatrixCoordIndep;
					tell It;
						setCharacterSource #mesquite.charMatrices.StoredMatrices.StoredMatrices;
						tell It;
							setDataSet #6198123249390632563;
						endTell;
					endTell;
				endTell;
					newAssistant  #mesquite.molec.TaxaListHasData.TaxaListHasData;
				tell It;
					getMatrixSource #mesquite.charMatrices.CharMatrixCoordIndep.CharMatrixCoordIndep;
					tell It;
						setCharacterSource #mesquite.charMatrices.StoredMatrices.StoredMatrices;
						tell It;
							setDataSet #109000878014274733;
						endTell;
					endTell;
				endTell;
					newAssistant  #mesquite.molec.TaxaListHasData.TaxaListHasData;
				tell It;
					getMatrixSource #mesquite.charMatrices.CharMatrixCoordIndep.CharMatrixCoordIndep;
					tell It;
						setCharacterSource #mesquite.charMatrices.StoredMatrices.StoredMatrices;
						tell It;
							setDataSet #3385240829949845297;
						endTell;
					endTell;
				endTell;
					newAssistant  #mesquite.molec.TaxaListHasData.TaxaListHasData;
				tell It;
					getMatrixSource #mesquite.charMatrices.CharMatrixCoordIndep.CharMatrixCoordIndep;
					tell It;
						setCharacterSource #mesquite.charMatrices.StoredMatrices.StoredMatrices;
						tell It;
							setDataSet #2626431719762801257;
						endTell;
					endTell;
				endTell;
					newAssistant  #mesquite.molec.TaxaListHasData.TaxaListHasData;
				tell It;
					getMatrixSource #mesquite.charMatrices.CharMatrixCoordIndep.CharMatrixCoordIndep;
					tell It;
						setCharacterSource #mesquite.charMatrices.StoredMatrices.StoredMatrices;
						tell It;
							setDataSet #1563513383859216811;
						endTell;
					endTell;
				endTell;
					newAssistant  #mesquite.lists.TaxonListVoucherCode.TaxonListVoucherCode;
					newAssistant  #mesquite.molec.GenBankNumber.GenBankNumber;
				tell It;
					getMatrixSource #mesquite.charMatrices.CharMatrixCoordIndep.CharMatrixCoordIndep;
					tell It;
						setCharacterSource #mesquite.charMatrices.StoredMatrices.StoredMatrices;
						tell It;
							setDataSet #1563513383859216811;
						endTell;
					endTell;
				endTell;
					getTable;
					tell It;
						rowNamesWidth 281;
						columnWidth 3 78;
						columnWidth 8 101;
					endTell;
					setExplanationSize 30;
					setAnnotationSize 20;
					setFontIncAnnot 0;
					setFontIncExp 0;
					setSize 1427 888;
					setLocation 90 186;
					setFont SanSerif;
					setFontSize 10;
					getToolPalette;
					tell It;
						setTool mesquite.lists.TaxonList.TaxonListWindow.ibeam;
					endTell;
				endTell;
				showWindow;
				getEmployee #mesquite.lists.ColorTaxon.ColorTaxon;
				tell It;
					setColor Red;
					removeColor off;
				endTell;
				getEmployee #mesquite.lists.TaxonListAnnotPanel.TaxonListAnnotPanel;
				tell It;
					togglePanel off;
				endTell;
			endTell;
		endTell;
		getEmployee  #mesquite.trees.ManageTrees.ManageTrees;
		tell It;
			showTreeBlocks  #mesquite.lists.TreeblockList.TreeblockList;
			tell It;
				getWindow;
				tell It;
					useTargetValue off;
					setTargetValue ;
					newAssistant  #mesquite.lists.TreeblocksListNumber.TreeblocksListNumber;
					newAssistant  #mesquite.lists.TreeblocksListTaxa.TreeblocksListTaxa;
					setExplanationSize 30;
					setAnnotationSize 20;
					setFontIncAnnot 0;
					setFontIncExp 0;
					setSize 1427 888;
					setLocation 90 186;
					setFont Default;
					setFontSize 10;
					getToolPalette;
					tell It;
						setTool mesquite.lists.lib.ListableVectorWindow.ibeam;
					endTell;
				endTell;
				showWindow;
			endTell;
		endTell;
		getEmployee  #mesquite.trees.BasicTreeWindowCoord.BasicTreeWindowCoord;
		tell It;
			makeTreeWindow #2683155470447944754  #mesquite.trees.BasicTreeWindowMaker.BasicTreeWindowMaker;
			tell It;
				suppressEPCResponse;
				setTreeSource  #mesquite.trees.StoredTrees.StoredTrees;
				tell It;
					setTreeBlock 8;
					setTreeBlockID 0175521a8a898;
					toggleUseWeights off;
				endTell;
				setAssignedID 6128.1564287151931.1285520558879037269;
				getTreeWindow;
				tell It;
					setExplanationSize 30;
					setAnnotationSize 20;
					setFontIncAnnot 0;
					setFontIncExp 0;
					setSize 1427 888;
					setLocation 90 186;
					setFont Default;
					setFontSize 10;
					getToolPalette;
					tell It;
						setTool mesquite.trees.SelectTaxaInClade.SelectTaxaToolExtra.SelectTaxaInClade;
					endTell;
					setActive;
					getTreeDrawCoordinator #mesquite.trees.BasicTreeDrawCoordinator.BasicTreeDrawCoordinator;
				tell It;
					suppress;
					setTreeDrawer  #mesquite.trees.SquareLineTree.SquareLineTree;
					tell It;
						setNodeLocs #mesquite.trees.NodeLocsStandard.NodeLocsStandard;
						tell It;
							branchLengthsToggle on;
							toggleScale on;
							toggleBroadScale off;
							toggleCenter on;
							toggleEven on;
							setFixedTaxonDistance 20;
						endTell;
						setEdgeWidth 3;
						showEdgeLines off;
						orientRight;
					endTell;
					setBackground White;
					setBranchColor Black;
					showNodeNumbers off;
					showBranchColors on;
					labelBranchLengths off;
					centerBrLenLabels on;
					showBrLensUnspecified on;
					showBrLenLabelsOnTerminals on;
					setBrLenLabelColor 0 0 255;
					setNumBrLenDecimals 6;
					setSelectedTaxonHighlightMode 1;
					desuppress;
					getEmployee #mesquite.trees.BasicDrawTaxonNames.BasicDrawTaxonNames;
					tell It;
						setFontSize 12;
						setColor Black;
						setTaxonNameStyler  #mesquite.trees.ColorTaxonByPartition.ColorTaxonByPartition;
						toggleShadePartition off;
						toggleShowFootnotes on;
						toggleNodeLabels on;
						toggleCenterNodeNames off;
						toggleShowNames on;
						namesAngle ?;
					endTell;
				endTell;
					setTreeNumber 2;
					setDrawingSizeMode 0;
					toggleLegendFloat on;
					scale 0;
					toggleTextOnTree off;
					togglePrintName off;
					showWindow;
				endTell;
				desuppressEPCResponse;
				getEmployee #mesquite.trees.ColorBranches.ColorBranches;
				tell It;
					setColor Red;
					removeColor off;
				endTell;
				getEmployee #mesquite.ornamental.BranchNotes.BranchNotes;
				tell It;
					setAlwaysOn off;
				endTell;
				getEmployee #mesquite.ornamental.ColorTreeByPartition.ColorTreeByPartition;
				tell It;
					colorByPartition on;
				endTell;
				getEmployee #mesquite.ornamental.DrawTreeAssocDoubles.DrawTreeAssocDoubles;
				tell It;
					setOn on;
					toggleShow consensusFrequency;
					toggleShow posteriorProbability;
					toggleShow bootstrapFrequency;
					toggleShow consensusFrequency;
					toggleShow posteriorProbability;
					toggleShow bootstrapFrequency;
					setDigits 4;
					setThreshold ?;
					writeAsPercentage off;
					toggleCentred off;
					toggleHorizontal on;
					toggleWhiteEdges on;
					toggleShowOnTerminals on;
					setFontSize 10;
					setOffset 0  0;
				endTell;
				getEmployee #mesquite.ornamental.DrawTreeAssocStrings.DrawTreeAssocStrings;
				tell It;
					setOn on;
					toggleCentred on;
					toggleHorizontal on;
					setFontSize 10;
					setOffset 0  0;
					toggleShowOnTerminals on;
				endTell;
				getEmployee #mesquite.trees.TreeInfoValues.TreeInfoValues;
				tell It;
					panelOpen false;
				endTell;
			endTell;
		endTell;
		getEmployee  #mesquite.charMatrices.BasicDataWindowCoord.BasicDataWindowCoord;
		tell It;
			showDataWindow #5573738286352900009 #mesquite.charMatrices.BasicDataWindowMaker.BasicDataWindowMaker;
			tell It;
				getWindow;
				tell It;
					getTable;
					tell It;
						rowNamesWidth 234;
					endTell;
					setExplanationSize 30;
					setAnnotationSize 20;
					setFontIncAnnot 0;
					setFontIncExp 0;
					setSize 1427 888;
					setLocation 90 186;
					setFont SanSerif;
					setFontSize 10;
					getToolPalette;
					tell It;
						setTool mesquite.charMatrices.BasicDataWindowMaker.BasicDataWindow.arrow;
					endTell;
					setTool mesquite.charMatrices.BasicDataWindowMaker.BasicDataWindow.arrow;
					colorCells  #mesquite.charMatrices.ColorByState.ColorByState;
				tell It;
					setStateLimit 9;
					toggleUniformMaximum on;
				endTell;
					colorRowNames  #mesquite.charMatrices.TaxonGroupColor.TaxonGroupColor;
					colorColumnNames  #mesquite.charMatrices.CharGroupColor.CharGroupColor;
					colorText  #mesquite.charMatrices.NoColor.NoColor;
					setBackground White;
					toggleShowNames on;
					toggleShowTaxonNames on;
					toggleTight off;
					toggleThinRows off;
					toggleShowChanges off;
					toggleSeparateLines off;
					toggleShowStates on;
					toggleReduceCellBorders off;
					toggleAutoWCharNames off;
					toggleAutoTaxonNames on;
					toggleShowDefaultCharNames off;
					toggleConstrainCW on;
					toggleBirdsEye off;
					toggleShowPaleGrid off;
					toggleShowPaleCellColors off;
					toggleShowPaleExcluded off;
					togglePaleInapplicable on;
					togglePaleMissing off;
					toggleShowBoldCellText off;
					toggleAllowAutosize off;
					toggleColorsPanel off;
					toggleLinkedScrolling on;
					toggleScrollLinkedTables off;
				endTell;
				showWindow;
				getWindow;
				tell It;
					forceAutosize;
				endTell;
				getEmployee #mesquite.charMatrices.AlterData.AlterData;
				tell It;
					toggleBySubmenus off;
				endTell;
				getEmployee #mesquite.charMatrices.ColorCells.ColorCells;
				tell It;
					setColor Red;
					removeColor off;
				endTell;
				getEmployee #mesquite.categ.StateNamesStrip.StateNamesStrip;
				tell It;
					showStrip off;
				endTell;
				getEmployee #mesquite.charMatrices.AnnotPanel.AnnotPanel;
				tell It;
					togglePanel off;
				endTell;
				getEmployee #mesquite.charMatrices.CharReferenceStrip.CharReferenceStrip;
				tell It;
					showStrip off;
				endTell;
				getEmployee #mesquite.charMatrices.QuickKeySelector.QuickKeySelector;
				tell It;
					autotabOff;
				endTell;
				getEmployee #mesquite.charMatrices.SelSummaryStrip.SelSummaryStrip;
				tell It;
					showStrip off;
				endTell;
				getEmployee #mesquite.align.AlignToDropped.AlignToDropped;
				tell It;
					toggleReverseComplementIfNecessary on;
					gapCosts 8 3 2 2;
					subCosts  10 5 10 10 10 5 5 10 10 10 5 10;
				endTell;
				getEmployee #mesquite.align.AlignToDroppedShift.AlignToDroppedShift;
				tell It;
					toggleReverseComplementIfNecessary on;
					toggleShiftToDragged on;
				endTell;
				getEmployee #mesquite.molec.ColorByAA.ColorByAA;
				tell It;
					emphasizeDegeneracy off;
				endTell;
				getEmployee #mesquite.chromaseq.ColorQuality.ColorQuality;
				tell It;
					toggleAmbiguities on;
					toggleMarks on;
				endTell;
				getEmployee #mesquite.molec.SequenceInfoEditor.SequenceInfoEditor;
				tell It;
					panelOpen false;
				endTell;
				getEmployee #mesquite.chromaseq.SourceFileInfoEditor.SourceFileInfoEditor;
				tell It;
					panelOpen false;
				endTell;
			endTell;
			showDataWindow #6157786459313610451 #mesquite.charMatrices.BasicDataWindowMaker.BasicDataWindowMaker;
			tell It;
				getWindow;
				tell It;
					getTable;
					tell It;
						rowNamesWidth 193;
					endTell;
					setExplanationSize 30;
					setAnnotationSize 20;
					setFontIncAnnot 0;
					setFontIncExp 0;
					setSize 1427 888;
					setLocation 90 186;
					setFont SanSerif;
					setFontSize 10;
					getToolPalette;
					tell It;
						setTool mesquite.charMatrices.BasicDataWindowMaker.BasicDataWindow.arrow;
					endTell;
					setTool mesquite.charMatrices.BasicDataWindowMaker.BasicDataWindow.arrow;
					colorCells  #mesquite.molec.ColorByAA.ColorByAA;
				tell It;
					emphasizeDegeneracy off;
				endTell;
					colorRowNames  #mesquite.charMatrices.TaxonGroupColor.TaxonGroupColor;
					colorColumnNames  #mesquite.charMatrices.CharGroupColor.CharGroupColor;
					colorText  #mesquite.charMatrices.NoColor.NoColor;
					setBackground White;
					toggleShowNames on;
					toggleShowTaxonNames on;
					toggleTight off;
					toggleThinRows off;
					toggleShowChanges off;
					toggleSeparateLines off;
					toggleShowStates on;
					toggleReduceCellBorders off;
					toggleAutoWCharNames off;
					toggleAutoTaxonNames off;
					toggleShowDefaultCharNames off;
					toggleConstrainCW on;
					toggleBirdsEye off;
					toggleShowPaleGrid off;
					toggleShowPaleCellColors off;
					toggleShowPaleExcluded off;
					togglePaleInapplicable on;
					togglePaleMissing off;
					toggleShowBoldCellText off;
					toggleAllowAutosize off;
					toggleColorsPanel off;
					toggleLinkedScrolling on;
					toggleScrollLinkedTables off;
				endTell;
				showWindow;
				getWindow;
				tell It;
					forceAutosize;
				endTell;
				getEmployee #mesquite.charMatrices.AlterData.AlterData;
				tell It;
					toggleBySubmenus off;
				endTell;
				getEmployee #mesquite.charMatrices.ColorByState.ColorByState;
				tell It;
					setStateLimit 9;
					toggleUniformMaximum on;
				endTell;
				getEmployee #mesquite.charMatrices.ColorCells.ColorCells;
				tell It;
					setColor Red;
					removeColor off;
				endTell;
				getEmployee #mesquite.categ.StateNamesStrip.StateNamesStrip;
				tell It;
					showStrip off;
				endTell;
				getEmployee #mesquite.charMatrices.AnnotPanel.AnnotPanel;
				tell It;
					togglePanel off;
				endTell;
				getEmployee #mesquite.charMatrices.CharReferenceStrip.CharReferenceStrip;
				tell It;
					showStrip off;
				endTell;
				getEmployee #mesquite.charMatrices.QuickKeySelector.QuickKeySelector;
				tell It;
					autotabOff;
				endTell;
				getEmployee #mesquite.charMatrices.SelSummaryStrip.SelSummaryStrip;
				tell It;
					showStrip off;
				endTell;
				getEmployee #mesquite.align.AlignToDropped.AlignToDropped;
				tell It;
					toggleReverseComplementIfNecessary on;
					gapCosts 8 3 2 2;
					subCosts  10 5 10 10 10 5 5 10 10 10 5 10;
				endTell;
				getEmployee #mesquite.align.AlignToDroppedShift.AlignToDroppedShift;
				tell It;
					toggleReverseComplementIfNecessary on;
					toggleShiftToDragged on;
				endTell;
				getEmployee #mesquite.chromaseq.ColorQuality.ColorQuality;
				tell It;
					toggleAmbiguities on;
					toggleMarks on;
				endTell;
				getEmployee #mesquite.molec.SequenceInfoEditor.SequenceInfoEditor;
				tell It;
					panelOpen false;
				endTell;
				getEmployee #mesquite.chromaseq.SourceFileInfoEditor.SourceFileInfoEditor;
				tell It;
					panelOpen false;
				endTell;
			endTell;
			showDataWindow #6198123249390632563 #mesquite.charMatrices.BasicDataWindowMaker.BasicDataWindowMaker;
			tell It;
				getWindow;
				tell It;
					getTable;
					tell It;
						rowNamesWidth 182;
					endTell;
					setExplanationSize 30;
					setAnnotationSize 20;
					setFontIncAnnot 0;
					setFontIncExp 0;
					setSize 1427 888;
					setLocation 90 186;
					setFont SanSerif;
					setFontSize 10;
					getToolPalette;
					tell It;
						setTool mesquite.charMatrices.BasicDataWindowMaker.BasicDataWindow.arrow;
					endTell;
					setTool mesquite.charMatrices.BasicDataWindowMaker.BasicDataWindow.arrow;
					colorCells  #mesquite.molec.ColorByAA.ColorByAA;
				tell It;
					emphasizeDegeneracy off;
				endTell;
					colorRowNames  #mesquite.charMatrices.TaxonGroupColor.TaxonGroupColor;
					colorColumnNames  #mesquite.charMatrices.CharGroupColor.CharGroupColor;
					colorText  #mesquite.charMatrices.NoColor.NoColor;
					setBackground White;
					toggleShowNames on;
					toggleShowTaxonNames on;
					toggleTight off;
					toggleThinRows off;
					toggleShowChanges off;
					toggleSeparateLines off;
					toggleShowStates on;
					toggleReduceCellBorders off;
					toggleAutoWCharNames off;
					toggleAutoTaxonNames off;
					toggleShowDefaultCharNames off;
					toggleConstrainCW on;
					toggleBirdsEye off;
					toggleShowPaleGrid off;
					toggleShowPaleCellColors off;
					toggleShowPaleExcluded off;
					togglePaleInapplicable on;
					togglePaleMissing off;
					toggleShowBoldCellText off;
					toggleAllowAutosize off;
					toggleColorsPanel off;
					toggleLinkedScrolling on;
					toggleScrollLinkedTables off;
				endTell;
				showWindow;
				getWindow;
				tell It;
					forceAutosize;
				endTell;
				getEmployee #mesquite.charMatrices.AlterData.AlterData;
				tell It;
					toggleBySubmenus off;
				endTell;
				getEmployee #mesquite.charMatrices.ColorByState.ColorByState;
				tell It;
					setStateLimit 9;
					toggleUniformMaximum on;
				endTell;
				getEmployee #mesquite.charMatrices.ColorCells.ColorCells;
				tell It;
					setColor Red;
					removeColor off;
				endTell;
				getEmployee #mesquite.categ.StateNamesStrip.StateNamesStrip;
				tell It;
					showStrip off;
				endTell;
				getEmployee #mesquite.charMatrices.AnnotPanel.AnnotPanel;
				tell It;
					togglePanel off;
				endTell;
				getEmployee #mesquite.charMatrices.CharReferenceStrip.CharReferenceStrip;
				tell It;
					showStrip off;
				endTell;
				getEmployee #mesquite.charMatrices.QuickKeySelector.QuickKeySelector;
				tell It;
					autotabOff;
				endTell;
				getEmployee #mesquite.charMatrices.SelSummaryStrip.SelSummaryStrip;
				tell It;
					showStrip off;
				endTell;
				getEmployee #mesquite.align.AlignToDropped.AlignToDropped;
				tell It;
					toggleReverseComplementIfNecessary on;
					gapCosts 8 3 2 2;
					subCosts  10 5 10 10 10 5 5 10 10 10 5 10;
				endTell;
				getEmployee #mesquite.align.AlignToDroppedShift.AlignToDroppedShift;
				tell It;
					toggleReverseComplementIfNecessary on;
					toggleShiftToDragged on;
				endTell;
				getEmployee #mesquite.chromaseq.ColorQuality.ColorQuality;
				tell It;
					toggleAmbiguities on;
					toggleMarks on;
				endTell;
				getEmployee #mesquite.molec.SequenceInfoEditor.SequenceInfoEditor;
				tell It;
					panelOpen false;
				endTell;
				getEmployee #mesquite.chromaseq.SourceFileInfoEditor.SourceFileInfoEditor;
				tell It;
					panelOpen false;
				endTell;
			endTell;
			showDataWindow #109000878014274733 #mesquite.charMatrices.BasicDataWindowMaker.BasicDataWindowMaker;
			tell It;
				getWindow;
				tell It;
					getTable;
					tell It;
						rowNamesWidth 170;
					endTell;
					setExplanationSize 30;
					setAnnotationSize 20;
					setFontIncAnnot 0;
					setFontIncExp 0;
					setSize 1427 888;
					setLocation 90 186;
					setFont SanSerif;
					setFontSize 10;
					getToolPalette;
					tell It;
						setTool mesquite.charMatrices.BasicDataWindowMaker.BasicDataWindow.arrow;
					endTell;
					setTool mesquite.charMatrices.BasicDataWindowMaker.BasicDataWindow.arrow;
					colorCells  #mesquite.molec.ColorByAA.ColorByAA;
				tell It;
					emphasizeDegeneracy off;
				endTell;
					colorRowNames  #mesquite.charMatrices.TaxonGroupColor.TaxonGroupColor;
					colorColumnNames  #mesquite.charMatrices.CharGroupColor.CharGroupColor;
					colorText  #mesquite.charMatrices.NoColor.NoColor;
					setBackground White;
					toggleShowNames on;
					toggleShowTaxonNames on;
					toggleTight off;
					toggleThinRows off;
					toggleShowChanges off;
					toggleSeparateLines off;
					toggleShowStates on;
					toggleReduceCellBorders off;
					toggleAutoWCharNames off;
					toggleAutoTaxonNames off;
					toggleShowDefaultCharNames off;
					toggleConstrainCW on;
					toggleBirdsEye off;
					toggleShowPaleGrid off;
					toggleShowPaleCellColors off;
					toggleShowPaleExcluded off;
					togglePaleInapplicable on;
					togglePaleMissing off;
					toggleShowBoldCellText off;
					toggleAllowAutosize off;
					toggleColorsPanel off;
					toggleLinkedScrolling on;
					toggleScrollLinkedTables off;
				endTell;
				showWindow;
				getWindow;
				tell It;
					forceAutosize;
				endTell;
				getEmployee #mesquite.charMatrices.AlterData.AlterData;
				tell It;
					toggleBySubmenus off;
				endTell;
				getEmployee #mesquite.charMatrices.ColorByState.ColorByState;
				tell It;
					setStateLimit 9;
					toggleUniformMaximum on;
				endTell;
				getEmployee #mesquite.charMatrices.ColorCells.ColorCells;
				tell It;
					setColor Red;
					removeColor off;
				endTell;
				getEmployee #mesquite.categ.StateNamesStrip.StateNamesStrip;
				tell It;
					showStrip off;
				endTell;
				getEmployee #mesquite.charMatrices.AnnotPanel.AnnotPanel;
				tell It;
					togglePanel off;
				endTell;
				getEmployee #mesquite.charMatrices.CharReferenceStrip.CharReferenceStrip;
				tell It;
					showStrip off;
				endTell;
				getEmployee #mesquite.charMatrices.QuickKeySelector.QuickKeySelector;
				tell It;
					autotabOff;
				endTell;
				getEmployee #mesquite.charMatrices.SelSummaryStrip.SelSummaryStrip;
				tell It;
					showStrip off;
				endTell;
				getEmployee #mesquite.align.AlignToDropped.AlignToDropped;
				tell It;
					toggleReverseComplementIfNecessary on;
					gapCosts 8 3 2 2;
					subCosts  10 5 10 10 10 5 5 10 10 10 5 10;
				endTell;
				getEmployee #mesquite.align.AlignToDroppedShift.AlignToDroppedShift;
				tell It;
					toggleReverseComplementIfNecessary on;
					toggleShiftToDragged on;
				endTell;
				getEmployee #mesquite.chromaseq.ColorQuality.ColorQuality;
				tell It;
					toggleAmbiguities on;
					toggleMarks on;
				endTell;
				getEmployee #mesquite.molec.SequenceInfoEditor.SequenceInfoEditor;
				tell It;
					panelOpen false;
				endTell;
				getEmployee #mesquite.chromaseq.SourceFileInfoEditor.SourceFileInfoEditor;
				tell It;
					panelOpen false;
				endTell;
			endTell;
			showDataWindow #3385240829949845297 #mesquite.charMatrices.BasicDataWindowMaker.BasicDataWindowMaker;
			tell It;
				getWindow;
				tell It;
					getTable;
					tell It;
						rowNamesWidth 185;
					endTell;
					setExplanationSize 30;
					setAnnotationSize 20;
					setFontIncAnnot 0;
					setFontIncExp 0;
					setSize 1427 888;
					setLocation 90 186;
					setFont SanSerif;
					setFontSize 10;
					getToolPalette;
					tell It;
						setTool mesquite.charMatrices.BasicDataWindowMaker.BasicDataWindow.arrow;
					endTell;
					setTool mesquite.charMatrices.BasicDataWindowMaker.BasicDataWindow.arrow;
					colorCells  #mesquite.molec.ColorByAA.ColorByAA;
				tell It;
					emphasizeDegeneracy off;
				endTell;
					colorRowNames  #mesquite.charMatrices.TaxonGroupColor.TaxonGroupColor;
					colorColumnNames  #mesquite.charMatrices.CharGroupColor.CharGroupColor;
					colorText  #mesquite.charMatrices.NoColor.NoColor;
					setBackground White;
					toggleShowNames on;
					toggleShowTaxonNames on;
					toggleTight off;
					toggleThinRows off;
					toggleShowChanges off;
					toggleSeparateLines off;
					toggleShowStates on;
					toggleReduceCellBorders off;
					toggleAutoWCharNames off;
					toggleAutoTaxonNames off;
					toggleShowDefaultCharNames off;
					toggleConstrainCW on;
					toggleBirdsEye off;
					toggleShowPaleGrid off;
					toggleShowPaleCellColors off;
					toggleShowPaleExcluded off;
					togglePaleInapplicable on;
					togglePaleMissing off;
					toggleShowBoldCellText off;
					toggleAllowAutosize off;
					toggleColorsPanel off;
					toggleLinkedScrolling on;
					toggleScrollLinkedTables off;
				endTell;
				showWindow;
				getWindow;
				tell It;
					forceAutosize;
				endTell;
				getEmployee #mesquite.charMatrices.AlterData.AlterData;
				tell It;
					toggleBySubmenus off;
				endTell;
				getEmployee #mesquite.charMatrices.ColorByState.ColorByState;
				tell It;
					setStateLimit 9;
					toggleUniformMaximum on;
				endTell;
				getEmployee #mesquite.charMatrices.ColorCells.ColorCells;
				tell It;
					setColor Red;
					removeColor off;
				endTell;
				getEmployee #mesquite.categ.StateNamesStrip.StateNamesStrip;
				tell It;
					showStrip off;
				endTell;
				getEmployee #mesquite.charMatrices.AnnotPanel.AnnotPanel;
				tell It;
					togglePanel off;
				endTell;
				getEmployee #mesquite.charMatrices.CharReferenceStrip.CharReferenceStrip;
				tell It;
					showStrip off;
				endTell;
				getEmployee #mesquite.charMatrices.QuickKeySelector.QuickKeySelector;
				tell It;
					autotabOff;
				endTell;
				getEmployee #mesquite.charMatrices.SelSummaryStrip.SelSummaryStrip;
				tell It;
					showStrip off;
				endTell;
				getEmployee #mesquite.align.AlignToDropped.AlignToDropped;
				tell It;
					toggleReverseComplementIfNecessary on;
					gapCosts 8 3 2 2;
					subCosts  10 5 10 10 10 5 5 10 10 10 5 10;
				endTell;
				getEmployee #mesquite.align.AlignToDroppedShift.AlignToDroppedShift;
				tell It;
					toggleReverseComplementIfNecessary on;
					toggleShiftToDragged on;
				endTell;
				getEmployee #mesquite.chromaseq.ColorQuality.ColorQuality;
				tell It;
					toggleAmbiguities on;
					toggleMarks on;
				endTell;
				getEmployee #mesquite.molec.SequenceInfoEditor.SequenceInfoEditor;
				tell It;
					panelOpen false;
				endTell;
				getEmployee #mesquite.chromaseq.SourceFileInfoEditor.SourceFileInfoEditor;
				tell It;
					panelOpen false;
				endTell;
			endTell;
			showDataWindow #2626431719762801257 #mesquite.charMatrices.BasicDataWindowMaker.BasicDataWindowMaker;
			tell It;
				getWindow;
				tell It;
					getTable;
					tell It;
						rowNamesWidth 176;
					endTell;
					setExplanationSize 30;
					setAnnotationSize 20;
					setFontIncAnnot 0;
					setFontIncExp 0;
					setSize 1427 888;
					setLocation 90 186;
					setFont SanSerif;
					setFontSize 10;
					getToolPalette;
					tell It;
						setTool mesquite.charMatrices.BasicDataWindowMaker.BasicDataWindow.arrow;
					endTell;
					setTool mesquite.charMatrices.BasicDataWindowMaker.BasicDataWindow.arrow;
					colorCells  #mesquite.charMatrices.ColorByState.ColorByState;
				tell It;
					setStateLimit 9;
					toggleUniformMaximum on;
				endTell;
					colorRowNames  #mesquite.charMatrices.TaxonGroupColor.TaxonGroupColor;
					colorColumnNames  #mesquite.charMatrices.CharGroupColor.CharGroupColor;
					colorText  #mesquite.charMatrices.NoColor.NoColor;
					setBackground White;
					toggleShowNames on;
					toggleShowTaxonNames on;
					toggleTight off;
					toggleThinRows off;
					toggleShowChanges off;
					toggleSeparateLines off;
					toggleShowStates on;
					toggleReduceCellBorders off;
					toggleAutoWCharNames off;
					toggleAutoTaxonNames off;
					toggleShowDefaultCharNames off;
					toggleConstrainCW on;
					toggleBirdsEye off;
					toggleShowPaleGrid off;
					toggleShowPaleCellColors off;
					toggleShowPaleExcluded off;
					togglePaleInapplicable on;
					togglePaleMissing off;
					toggleShowBoldCellText off;
					toggleAllowAutosize off;
					toggleColorsPanel off;
					toggleLinkedScrolling on;
					toggleScrollLinkedTables off;
				endTell;
				showWindow;
				getWindow;
				tell It;
					forceAutosize;
				endTell;
				getEmployee #mesquite.charMatrices.AlterData.AlterData;
				tell It;
					toggleBySubmenus off;
				endTell;
				getEmployee #mesquite.charMatrices.ColorCells.ColorCells;
				tell It;
					setColor Red;
					removeColor off;
				endTell;
				getEmployee #mesquite.categ.StateNamesStrip.StateNamesStrip;
				tell It;
					showStrip off;
				endTell;
				getEmployee #mesquite.charMatrices.AnnotPanel.AnnotPanel;
				tell It;
					togglePanel off;
				endTell;
				getEmployee #mesquite.charMatrices.CharReferenceStrip.CharReferenceStrip;
				tell It;
					showStrip off;
				endTell;
				getEmployee #mesquite.charMatrices.QuickKeySelector.QuickKeySelector;
				tell It;
					autotabOff;
				endTell;
				getEmployee #mesquite.charMatrices.SelSummaryStrip.SelSummaryStrip;
				tell It;
					showStrip off;
				endTell;
				getEmployee #mesquite.align.AlignToDropped.AlignToDropped;
				tell It;
					toggleReverseComplementIfNecessary on;
					gapCosts 8 3 2 2;
					subCosts  10 5 10 10 10 5 5 10 10 10 5 10;
				endTell;
				getEmployee #mesquite.align.AlignToDroppedShift.AlignToDroppedShift;
				tell It;
					toggleReverseComplementIfNecessary on;
					toggleShiftToDragged on;
				endTell;
				getEmployee #mesquite.molec.ColorByAA.ColorByAA;
				tell It;
					emphasizeDegeneracy off;
				endTell;
				getEmployee #mesquite.chromaseq.ColorQuality.ColorQuality;
				tell It;
					toggleAmbiguities on;
					toggleMarks on;
				endTell;
				getEmployee #mesquite.molec.SequenceInfoEditor.SequenceInfoEditor;
				tell It;
					panelOpen false;
				endTell;
				getEmployee #mesquite.chromaseq.SourceFileInfoEditor.SourceFileInfoEditor;
				tell It;
					panelOpen false;
				endTell;
			endTell;
			showDataWindow #1563513383859216811 #mesquite.charMatrices.BasicDataWindowMaker.BasicDataWindowMaker;
			tell It;
				getWindow;
				tell It;
					getTable;
					tell It;
						rowNamesWidth 176;
					endTell;
					setExplanationSize 30;
					setAnnotationSize 20;
					setFontIncAnnot 0;
					setFontIncExp 0;
					setSize 1427 888;
					setLocation 90 186;
					setFont SanSerif;
					setFontSize 10;
					getToolPalette;
					tell It;
						setTool mesquite.charMatrices.BasicDataWindowMaker.BasicDataWindow.arrow;
					endTell;
					setTool mesquite.charMatrices.BasicDataWindowMaker.BasicDataWindow.arrow;
					colorCells  #mesquite.molec.ColorByAA.ColorByAA;
				tell It;
					emphasizeDegeneracy off;
				endTell;
					colorRowNames  #mesquite.charMatrices.TaxonGroupColor.TaxonGroupColor;
					colorColumnNames  #mesquite.charMatrices.CharGroupColor.CharGroupColor;
					colorText  #mesquite.charMatrices.NoColor.NoColor;
					setBackground White;
					toggleShowNames on;
					toggleShowTaxonNames on;
					toggleTight off;
					toggleThinRows off;
					toggleShowChanges off;
					toggleSeparateLines off;
					toggleShowStates on;
					toggleReduceCellBorders off;
					toggleAutoWCharNames off;
					toggleAutoTaxonNames off;
					toggleShowDefaultCharNames off;
					toggleConstrainCW on;
					toggleBirdsEye off;
					toggleShowPaleGrid off;
					toggleShowPaleCellColors off;
					toggleShowPaleExcluded off;
					togglePaleInapplicable on;
					togglePaleMissing off;
					toggleShowBoldCellText off;
					toggleAllowAutosize off;
					toggleColorsPanel off;
					toggleLinkedScrolling on;
					toggleScrollLinkedTables off;
				endTell;
				showWindow;
				getWindow;
				tell It;
					forceAutosize;
				endTell;
				getEmployee #mesquite.charMatrices.AlterData.AlterData;
				tell It;
					toggleBySubmenus off;
				endTell;
				getEmployee #mesquite.charMatrices.ColorByState.ColorByState;
				tell It;
					setStateLimit 9;
					toggleUniformMaximum on;
				endTell;
				getEmployee #mesquite.charMatrices.ColorCells.ColorCells;
				tell It;
					setColor Red;
					removeColor off;
				endTell;
				getEmployee #mesquite.categ.StateNamesStrip.StateNamesStrip;
				tell It;
					showStrip off;
				endTell;
				getEmployee #mesquite.charMatrices.AnnotPanel.AnnotPanel;
				tell It;
					togglePanel off;
				endTell;
				getEmployee #mesquite.charMatrices.CharReferenceStrip.CharReferenceStrip;
				tell It;
					showStrip off;
				endTell;
				getEmployee #mesquite.charMatrices.QuickKeySelector.QuickKeySelector;
				tell It;
					autotabOff;
				endTell;
				getEmployee #mesquite.charMatrices.SelSummaryStrip.SelSummaryStrip;
				tell It;
					showStrip off;
				endTell;
				getEmployee #mesquite.align.AlignToDropped.AlignToDropped;
				tell It;
					toggleReverseComplementIfNecessary on;
					gapCosts 8 3 2 2;
					subCosts  10 5 10 10 10 5 5 10 10 10 5 10;
				endTell;
				getEmployee #mesquite.align.AlignToDroppedShift.AlignToDroppedShift;
				tell It;
					toggleReverseComplementIfNecessary on;
					toggleShiftToDragged on;
				endTell;
				getEmployee #mesquite.chromaseq.ColorQuality.ColorQuality;
				tell It;
					toggleAmbiguities on;
					toggleMarks on;
				endTell;
				getEmployee #mesquite.molec.SequenceInfoEditor.SequenceInfoEditor;
				tell It;
					panelOpen false;
				endTell;
				getEmployee #mesquite.chromaseq.SourceFileInfoEditor.SourceFileInfoEditor;
				tell It;
					panelOpen false;
				endTell;
			endTell;
		endTell;
		endTell;
end;
