# Supplementary material for: Shards, sequences, and shorelines: two new species of Bembidion from North America (Coleoptera, Carabidae)
Source: Zookeys. 2020 Dec 30;1007:85–128. doi: 10.3897/zookeys.1007.60012 (PMC7788075; doi:10.3897/zookeys.1007.60012)
Supplement: Supplementary material 2 — Mesquite NEXUS file containing the DNA sequence data and resulting phylogenetic trees from maximum likelihood analyses for the Bembidion transversale group [file zookeys-1007-085-s002.nex]

#NEXUS
[written Thu Oct 22 14:08:08 PDT 2020 by Mesquite  version 3.61+ (build 934) at Davids-Computer.local/192.168.87.58]

BEGIN TAXA;
	TITLE transversale_group;
	DIMENSIONS NTAX=60;
	TAXLABELS
		Bembidion_lugubre_AZ_1712 Bembidion_mexicanum_NM_2192 Bembidion_pernotum_CO_2483 Bembidion_perspicuum_AZ_1120 Bembidion_perspicuum_CA_2318 Bembidion_perspicuum_CA_3774 Bembidion_perspicuum_CA_3775 Bembidion_perspicuum_CO_2485 Bembidion_perspicuum_NM_2182 Bembidion_sarpedon_CO_2484 Bembidion_sarpedon_CO_2514 Bembidion_sarpedon_CO_3009 Bembidion_sarpedon_UT_3761 Bembidion_sarpedon_UT_3776 Bembidion_corgenoma_CA_4052 Bembidion_corgenoma_CA_2181 Bembidion_corgenoma_CA_4054 Bembidion_corgenoma_CA_4218 Bembidion_corgenoma_CA_3772 Bembidion_corgenoma_CA_4961 Bembidion_corgenoma_CA_4962 Bembidion_corgenoma_CA_2180 Bembidion_corgenoma_CA_2597 Bembidion_corgenoma_CA_2608 Bembidion_corgenoma_CA_3559 Bembidion_corgenoma_CA_3560 Bembidion_corgenoma_CA_3583 Bembidion_corgenoma_NV_4959 Bembidion_corgenoma_NV_2346 Bembidion_corgenoma_OR_5670 Bembidion_corgenoma_OR_5671 Bembidion_corgenoma_OR_5672 Bembidion_corgenoma_OR_5673 Bembidion_corgenoma_OR_4032 Bembidion_corgenoma_OR_2973 Bembidion_corgenoma_OR_3205 Bembidion_corgenoma_OR_4034 Bembidion_corgenoma_OR_5065 Bembidion_corgenoma_ID_3021 Bembidion_corgenoma_WA_2165 Bembidion_corgenoma_BC_2190 Bembidion_erosum_CA_4050 Bembidion_erosum_CA_2596 Bembidion_erosum_CA_2607 Bembidion_erosum_CA_3561 Bembidion_erosum_CA_3562 Bembidion_erosum_CA_3584 Bembidion_erosum_CA_4212 Bembidion_erosum_OR_4033 Bembidion_erosum_BC_2162 Bembidion_erosum_BC_2194 Bembidion_transversale_NS_2160 Bembidion_transversale_CO_2486 Bembidion_transversale_WY_2157 Bembidion_transversale_MT_4690 Bembidion_transversale_MT_4927 Bembidion_transversale_WA_5064 Bembidion_transversale_OR_5613 Bembidion_transversale_OR_4219 Bembidion_transversale_OR_5612 
	;

END;


BEGIN CHARACTERS;
	TITLE  28S;
	DIMENSIONS  NCHAR=1136;
	FORMAT DATATYPE = DNA GAP = - MISSING = ?;
	MATRIX
	Bembidion_lugubre_AZ_1712       -----------------------------------------------------------------------------------AGCCCAGCACTGAAGCCCGTGGTCGGAAACGGCTACTGGGCAATGTAGTGTTTGGGAGAGCCCGTCTAACCCGAGTATTGTTAGCGTGTCCAAGTCCTTCTTGAAGGGGGCCACTCGCCCGTAGTGGGTGCCAGGCCCGTAGTGACCGTTGATATGTTCGGGTGGGTTTCTCCTTAGAGTCGGGTTGCTTGAGAGTGCAGCTCTAAGTGGGTGGTAAACTCCATCTAAGGCTAAATATTACCACGAGACCGATAGCGAACAAGTACCGTGAGGGAAAGTTGAAAAGAACTTTGAAGAGAGAGTTCAAGAGTACGTGAAACCGTTCAGGGGTAAACCTGAGAAACCCGAAAATTCGAACGGGGAGATTCAATTGCTTTACCGGTGGTGATCAATAGTGCAGTATTTGGGACGAATATCGTTTGCAGTTTCGGCTGTATATCTGTATACGCTCTGCTGTCTGTTGTGTATTCATGGTCGGAGGCATGCACTTCTCCCCTTGTAGGACGTCGTGACCCGTTGAGCATTACGCCATCTACGGCCCGTGGTGGAGCCCGAATATAATTTATTATAGTCGGACCCATGGTGACCTGATGGCTGCCCGACGGTATTAGCACAGGTAATGGGTCGCTGTCGTTTCGCGCGGCGAGCGTTATGGTTTTATGGCAAGTCACTGTATGTTTGTGGAAATCGGACCTAGTGCCGGTTCTGCGCATATAGTACTGTTCGCTGTACGATCCTCTGACCGTCCCCGTTACCAGTCGGCGACGCTTCAGTTTTGGGTAATCTCAGGACCCGTCTTGAAACACGGACCAAGGAGTCTAGCATGTGCGCGAGTCATTGGGATAAAATTCCTAAAGGCGTAATGAAAGTAAATGTTTACCTTGTGTGAACAGAGGGAAGATGGGTGGCGCATTGACGCTGCCTCGCACTCCCGGGGCGTCGCGCACTCA-------------------------------------------------------------------------------------------------------
	Bembidion_mexicanum_NM_2192     --------------------------------------------------------------------------------------------CTGAAGCCCGTGGTCGGAAACGGCTACTGGGCAATGTAGTGTTTGGGAGAGCCCGTCTAACCCGAGTATTGTTAGCGTGTCCAAGTCCTTCTTGAAGGGGGCCACTCGCCCGTAGTGGGTGCCAGGCCCGTAGTGACCGTTGATATGTTCGGGTGGGTTTCTCCTTAGAGTCGGGTTGCTTGAGAGTGCAGCTCTAAGTGGGTGGTAAACTCCATCTAAGGCTAAATATTACCACGAGACCGATAGCGAACAAGTACCGTGAGGGAAAGTTGAAAAGAACTTTGAAGAGAGAGTTCAAGAGTACGTGAAACCGTTCAGGGGTAAACCTGAGAAACCCGAAAATTCGAACGGGGAGATTCAATTGCTTTACCGGTGGTGATCAATAGTGCAGTATTTGGGACGCATATGGTTTGCAGTTTCGGCTGTATATCTGTATACGCTCTGCTGTCTGTTGTGTATTCATGGTCGGAGGCATGCACTTCTCCCCTTGTAGGACGTCGTGACCCGTTGAGCATTACGCCATCTACGGCCCGTGGTGGAGCCCGAATATAATTTATTATAGTCGGACCCATGGTGACCTGATGGCTGCCCGACGGTATTAGCACAGGTAATGGGTCGCTGTCGTTTCGCGCGGCGAGCGTTATGGTTTTATGGCAAGTCACTGTATGTTTGTGGAAATCGGACCTAGTGCCGGTTCTGCGCATATAGTACTGTTCGCTGTACGATCCTCTGACCGTCCCCGTTACCAGTCGGCGACGCTTCAGTTTTGGGTAATCTCAGGACCCGTCTTGAAACACGGACCAAGGAGTCTAGCATGTGCGCGAGTCATTGGGATAAAATTCCTAAAGGCGTAATGAAAGTAAATGTTTACCTTGTGTGAACAGAGGGAAGATGGGTGGCGCATTGACGCTGCCTCGCACTCCCGGGGCGTCGCGCACTCAT------------------------------------------------------------------------------------------------------
	Bembidion_pernotum_CO_2483      ----------------------------------------------------------------------------------AAGCCCAGCACTGAAGCCCGTGGTCGGAAACGGCTACTGGGCAATGTAGTGTTTGGGAGAGCCCGTCTAACCCGAGTATTGTTAGCGTGTCCAAGTCCTTCTTGAAGGGGGCCACTCGCCCGTAGTGGGTGCCAGGCCCGTAGTGACCGTTGATATGTTCGGGTGGGTTTCTCCTTAGAGTCGGGTTGCTTGAGAGTGCAGCTCTAAGTGGGTGGTAAACTCCATCTAAGGCTAAATATTACCACGAGACCGATAGCGAACAAGTACCGTGAGGGAAAGTTGAAAAGAACTTTGAAGAGAGAGTTCAAGAGTACGTGAAACCGTTCAGGGGTAAACCTGAGAAACCCGAAAATTCGAACGGGGAGATTCAATTGCTTTACCGGTGGTGATCAATAGTGCAGTATTTGGGACGCATATGGTTTGCAGTTTCGGCTGTATATCTGTATACGCTCTGCTGTCTGTTGTGTATTCATGGTCGGAGGCATGCACTTCTCCCCTTGTAGGACGTCGTGACCCGTTGAGCATTACGCCATCTACGGCCCGTGGTGGAGCCCGAATATAATTTATTATAGTCGGACCCATGGTGACCTGATGGCTGCCCGACGGTATTAGCACAGGTAATGGGTCGCTGTCGTTTCGCGCGGCGAGCGTTATGGTTTTATGGCAAGTCACTGTATGTTTGTGGAAATCGGACCTAGTGCCGGTTCTGCGCATATAGTACTGTTCGCTGTACGATCCTCTGACCGTCCCCGTTACCAGTCGGCGACGCTTCAGTTTTGGGTAATCTCAGGACCCGTCTTGAAACACGGACCAAGGAGTCTAGCATGTGCGCGAGTCATTGGGATAAAATTCCTAAAGGCGTAATGAAAGTAAATGTTTACCTTGTGTGAACAGAGGGAAGATGGGTGGCGCATTGACGCTGCCTCGCACTCCCGGGGCGTCGCGCACTCATTGCGA-------------------------------------------------------------------------------------------------
	Bembidion_perspicuum_AZ_1120    -----------------------------------------------------------------------------------------GCACTGAAGCCCGTGGTCGGAAACGGCTACTGGGCAATGTAGTGTTTGGGAGAGCCCGTCTAACCCGAGTATTGTTAGCGTGTCCAAGTCCTTCTTGAAGGGGGCCACTCGCCCGTAGTGGGTGCCAGGCCCGTAGTGACCGTTGATATGTTCGGGTGGGTTTCTCCTTAGAGTCGGGTTGCTTGAGAGTGCAGCTCTAAGTGGGTGGTAAACTCCATCTAAGGCTAAATATTACCACGAGACCGATAGCGAACAAGTACCGTGAGGGAAAGTTGAAAAGAACTTTGAAGAGAGAGTTCAAGAGTACGTGAAACCGTTCAGGGGTAAACCTGAGAAACCCGAAAATTCGAACGGGGAGATTCAATTGCTTTACCGGTGGTGTTCAATAGTGCAGTATTTGGGACGCATATGGTTTGCAGTTTCGGCTGTATATCTGTATACGCTCTGCTGTCTGTTGTGTATTCATTGTCGGAGGCATGCACTTCTCCCCTTGTAGGACGTCGTGACCCGTTGAGCATTACGCCATCTACGGCCCGTGGTGGAGCCCGAATATAATTTATTATAGTCGGACCCATGGTGACCTGATGGCTGCCCGACGGTATTAGCACAGGTAATGGGTCGCTGTCGCTTCGCGCGGCGAGCGTTATGGTTTTATGGCAAGTCACTGTATGTTTGTGGAAATCGGACCTAGTGCCGGTTCTGCGCATATGGTACTGTTCGCTGTACGATCCTCTGACCGTCCCCGTTACCAGTCGGCGACGCTTCAGTTTTGGGTAATCTCAGGACCCGTCTTGAAACACGGACCAAGGAGTCTAGCATGTGCGCGAGTCATTGGGATAAAATTCCTAAAGGCGTAATGAAAGTAAATGTTTACCTTGTGTGAACAGAGGGAAGATGGGTGGCGCATTGACGCTGCCTCGCACTCCCGGGGCGTCGCGCACTCA-------------------------------------------------------------------------------------------------------
	Bembidion_perspicuum_CA_2318    --------------------------------------------------------CTTAGTAGCGGCGAGCGAACAGGGAGAAGCCCAGCACTGAAGCCCGTGGTCGGAAACGGCTACTGGGCAATGTAGTGTTTGGGAGAGCCCGTCTAACCCGAGTATTGTTAGCGTGTCCAAGTCCTTCTTGAAGGGGGCCACTCGCCCGTAGTGGGTGCCAGGCCCGTAGTGACCGTTGATATGTTCGGGTGGGTTTCTCCTTAGAGTCGGGTTGCTTGAGAGTGCAGCTCTAAGTGGGTGGTAAACTCCATCTAAGGCTAAATATTACCACGAGACCGATAGCGAACAAGTACCGTGAGGGAAAGTTGAAAAGAACTTTGAAGAGAGAGTTCAAGAGTACGTGAAACCGTTCAGGGGTAAACCTGAGAAACCCGAAAATTCGAACGGGGAGATTCAATTGCTTTACCGGTGGTGTTCAATAGTGCAGTATTTGGGACGCATATGGTTTGCAGTTTCGGCTGTATATCTGTATACGCTCTGCTGTCTGTTGTGTATTCATTGTCGGAGGCATGCACTTCTCCCCTTGTAGGACGTCGTGACCCGTTGAGCATTACGCCATCTACGGCCCGTGGTGGAGCCCGAATATAATTTATTATAGTCGGACCCATGGTGACCTGATGGCTGCCCGACGGTATTAGCACAGGTAATGGGTCGCTGTCGCTTCGCGCGGCGAGCGTTATGGTTTTATGGCAAGTCACTGTATGTTTGTGGAAATCGGACCTAGTGCCGGTTCTGCGCATATGGTACTGTTCGCTGTACGATCCTCTGACCGTCCCCGTTACCAGTCGGCGACGCTTCAGTTTTGGGTAATCTCAGGACCCGTCTTGAAACACGGACCAAGGAGTCTAGCATGTGCGCGAGTCATTGGGATAAAATTCCTAAAGGCGTAATGAAAGTAAATGTTTACCTTGTGTGAACAGAGGGAAGATGGGTGGCGCATTGACGCTGCCTCGCACTCCCGGGGCGTCGCGCACTCATTGCGAGGTGCGGCGCACCAAGAGCGTACACGCTGGGACCCGAAAG---------------------------------------------------------
	Bembidion_perspicuum_CA_3774    ------------------------------------------------------------------------------GGAGAAGCCCAGCACTGAAGCCCGTGGTCGGAAACGGCTACTGGGCAATGTAGTGTTTGGGAGAGCCCGTCTAACCCGAGTATTGTTAGCGTGTCCAAGTCCTTCTTGAAGGGGGCCACTCGCCCGTAGTGGGTGCCAGGCCCGTAGTGACCGTTGATATGTTCGGGTGGGTTTCTCCTTAGAGTCGGGTTGCTTGAGAGTGCAGCTCTAAGTGGGTGGTAAACTCCATCTAAGGCTAAATATTACCACGAGACCGATAGCGAACAAGTACCGTGAGGGAAAGTTGAAAAGAACTTTGAAGAGAGAGTTCAAGAGTACGTGAAACCGTTCAGGGGTAAACCTGAGAAACCCGAAAATTCGAACGGGGAGATTCAATTGCTTTACCGGTGGTGTTCAATAGTGCAGTATTTGGGACGCATATGGTTTGCAGTTTCGGCTGTATATCTGTATACGCTCTGCTGTCTGTTGTGTATTCATTGTCGGAGGCATGCACTTCTCCCCTTGTAGGACGTCGTGACCCGTTGAGCATTACGCCATCTACGGCCCGTGGTGGAGCCCGAATATAATTTATTATAGTCGGACCCATGGTGACCTGATGGCTGCCCGACGGTATTAGCACAGGTAATGGGTCGCTGTCGCTTCGCGCGGCGAGCGTTATGGTTTTATGGCAAGTCACTGTATGTTTGTGGAAATCGGACCTAGTGCCGGTTCTGCGCATATGGTACTGTTCGCTGTACGATCCTCTGACCGTCCCCGTTACCAGTCGGCGACGCTTCAGTTTTGGGTAATCTCAGGACCCGTCTTGAAACACGGACCAAGGAGTCTAGCATGTGCGCGAGTCATTGGGATAAAATTCCTAAAGGCGTAATGAAAGTAAATGTTTACCTTGTGTGAACAGAGGGAAGATGGGTGGCGCATTGACGCTGCCTCGCACTCCCGGGGCGTCGCGCACTCATTGCGAGGTGCGGCGCACCAAGAGCGTACACGCTGG-------------------------------------------------------------------
	Bembidion_perspicuum_CA_3775    ------------------------------------------------------------------------------GGAGAAGCCCAGCACTGAAGCCCGTGGTCGGAAACGGCTACTGGGCAATGTAGTGTTTGGGAGAGCCCGTCTAACCCGAGTATTGTTAGCGTGTCCAAGTCCTTCTTGAAGGGGGCCACTCGCCCGTAGTGGGTGCCAGGCCCGTAGTGACCGTTGATATGTTCGGGTGGGTTTCTCCTTAGAGTCGGGTTGCTTGAGAGTGCAGCTCTAAGTGGGTGGTAAACTCCATCTAAGGCTAAATATTACCACGAGACCGATAGCGAACAAGTACCGTGAGGGAAAGTTGAAAAGAACTTTGAAGAGAGAGTTCAAGAGTACGTGAAACCGTTCAGGGGTAAACCTGAGAAACCCGAAAATTCGAACGGGGAGATTCAATTGCTTTACCGGTGGTGTTCAATAGTGCAGTATTTGGGACGCATATGGTTTGCAGTTTCGGCTGTATATCTGTATACGCTCTGCTGTCTGTTGTGTATTCATTGTCGGAGGCATGCACTTCTCCCCTTGTAGGACGTCGTGACCCGTTGAGCATTACGCCATCTACGGCCCGTGGTGGAGCCCGAATATAATTTATTATAGTCGGACCCATGGTGACCTGATGGCTGCCCGACGGTATTAGCACAGGTAATGGGTCGCTGTCGCTTCGCGCGGCGAGCGTTATGGTTTTATGGCAAGTCACTGTATGTTTGTGGAAATCGGACCTAGTGCCGGTTCTGCGCATATGGTACTGTTCGCTGTACGATCCTCTGACCGTCCCCGTTACCAGTCGGCGACGCTTCAGTTTTGGGTAATCTCAGGACCCGTCTTGAAACACGGACCAAGGAGTCTAGCATGTGCGCGAGTCATTGGGATAAAATTCCTAAAGGCGTAATGAAAGTAAATGTTTACCTTGTGTGAACAGAGGGAAGATGGGTGGCGCATTGACGCTGCCTCGCACTCCCGGGGCGTCGCGCACTCATTGCGAGGTGCGGCGCACCAAGAGCGTACACGCTGG-------------------------------------------------------------------
	Bembidion_perspicuum_CO_2485    -------------------------------------------------------------------------------------------ACTGAAGCCCGTGGTCGGAAACGGCTACTGGGCAATGTAGTGTTTGGGAGAGCCCGTCTAACCCGAGTATTGTTAGCGTGTCCAAGTCCTTCTTGAAGGGGGCCACTCGCCCGTAGTGGGTGCCAGGCCCGTAGTGACCGTTGATATGTTCGGGTGGGTTTCTCCTTAGAGTCGGGTTGCTTGAGAGTGCAGCTCTAAGTGGGTGGTAAACTCCATCTAAGGCTAAATATTACCACGAGACCGATAGCGAACAAGTACCGTGAGGGAAAGTTGAAAAGAACTTTGAAGAGAGAGTTCAAGAGTACGTGAAACCGTTCAGGGGTAAACCTGAGAAACCCGAAAATTCGAACGGGGAGATTCAATTGCTTTACCGGTGGTGTTCAATAGTGCAGTATTTGGGACGCATATGGTTTGCAGTTTCGGCTGTATATCTGTATACGCTCTGCTGTCTGTTGTGTATTCATTGTCGGAGGCATGCACTTCTCCCCTTGTAGGACGTCGTGACCCGTTGAGCATTACGCCATCTACGGCCCGTGGTGGAGCCCGAATATAATTTATTATAGTCGGACCCATGGTGACCTGATGGCTGCCCGACGGTATTAGCACAGGTAATGGGTCGCTGTCGCTTCGCGCGGCGAGCGTTATGGTTTTATGGCAAGTCACTGTATGTTTGTGGAAATCGGACCTAGTGCCGGTTCTGCGCATATGGTACTGTTCGCTGTACGATCCTCTGACCGTCCCCGTTACCAGTCGGCGACGCTTCAGTTTTGGGTAATCTCAGGACCCGTCTTGAAACACGGACCAAGGAGTCTAGCATGTGCGCGAGTCATTGGGATAAAATTCCTAAAGGCGTAATGAAAGTAAATGTTTACCTTGTGTGAACAGAGGGAAGATGGGTGGCGCATTGACGCTGCCTCGCACTCCCGGGGCGTCGC--------------------------------------------------------------------------------------------------------------
	Bembidion_perspicuum_NM_2182    ------------------------------------------------------------------------------------GCCCAGCACTGAAGCCCGTGGTCGGAAACGGCTACTGGGCAATGTAGTGTTTGGGAGAGCCCGTCTAACCCGAGTATTGTTAGCGTGTCCAAGTCCTTCTTGAAGGGGGCCACTCGCCCGTAGTGGGTGCCAGGCCCGTAGTGACCGTTGATATGTTCGGGTGGGTTTCTCCTTAGAGTCGGGTTGCTTGAGAGTGCAGCTCTAAGTGGGTGGTAAACTCCATCTAAGGCTAAATATTACCACGAGACCGATAGCGAACAAGTACCGTGAGGGAAAGTTGAAAAGAACTTTGAAGAGAGAGTTCAAGAGTACGTGAAACCGTTCAGGGGTAAACCTGAGAAACCCGAAAATTCGAACGGGGAGATTCAATTGCTTTACCGGTGGTGTTCAATAGTGCAGTATTTGGGACGCATATGGTTTGCAGTTTCGGCTGTATATCTGTATACGCTCTGCTGTCTGTTGTGTATTCATTGTCGGAGGCATGCACTTCTCCCCTTGTAGGACGTCGTGACCCGTTGAGCATTACGCCATCTACGGCCCGTGGTGGAGCCCGAATATAATTTATTATAGTCGGACCCATGGTGACCTGATGGCTGCCCGACGGTATTAGCACAGGTAATGGGTCGCTGTCGCTTCGCGCGGCGAGCGTTATGGTTTTATGGCAAGTCACTGTATGTTTGTGGAAATCGGACCTAGTGCCGGTTCTGCGCATATGGTACTGTTCGCTGTACGATCCTCTGACCGTCCCCGTTACCAGTCGGCGACGCTTCAGTTTTGGGTAATCTCAGGACCCGTCTTGAAACACGGACCAAGGAGTCTAGCATGTGCGCGAGTCATTGGGATAAAATTCCTAAAGGCGTAATGAAAGTAAATGTTTACCTTGTGTGAACAGAGGGAAGATGGGTGGCGCATTGACGCTGCCTCGCACTCCCGGGGCGTCGCGCACTCAT------------------------------------------------------------------------------------------------------
	Bembidion_sarpedon_CO_2484      -----------------------------------------------------------------------------------AGCCCAGCACTGAAGCCCGTGGTCGGAAACGGCTACTGGGCAATGTAGTGTTTGGGAGAGCCCGTCTAACCCGAGTATTGTTAGCGTGTCCAAGTCCTTCTTGAAGGGGGCCACTCGCCCGTAGTGGGTGCCAGGCCCGTAGTGACCGTTGATATGTTCGGGTGGGTTTCTCCTTAGAGTCGGGTTGCTTGAGAGTGCAGCTCTAAGTGGGTGGTAAACTCCATCTAAGGCTAAATATTACCACGAGACCGATAGCGAACAAGTACCGTGAGGGAAAGTTGAAAAGAACTTTGAAGAGAGAGTTCAAGAGTACGTGAAACCGTTCAGGGGTAAACCTGAGAAACCCGAAAATTCGAACGGGGAGATTCAATTGCTTTACCGGTGGTGATCAATAGTGCAGTATTTGGGACGCATATCGGTTGCAGTTTCGGCTGTTTATCTGTATACGCTCTGCTGTCTGTTGTGTATTCATGGTCGGAGGCATGCACTTCTCCCCTTGTAGGACGTCGTGACCCGTTGAGCATTACGCCATCTACGGCCCGTGGTGGAGCCCGAATATAATTTATTATAGTCGGACCCATGGTGACCTGATGGCTGCCCGACGGTATAAGCACAGGTAATGGGTCGCTGTCGCTCCGCGCGGCGAGCGTTATGGTTTTATGGCAAGTCACTGTATGTTTGTGGAAATCGGACCTAGTGCCGGTTCTGCGCATATGGTACTGTTCGCTGTACGATCCTCTGACCGTCCCCGTTACCAGTCGGCGACGCTTCAGTTTTGGGTAATCTCAGGACCCGTCTTGAAACACGGACCAAGGAGTCTAGCATGTGCGCGAGTCATTGGGATAAAACTCCTAAAGGCGTAATGAAAGTAAATGTTTACCTTGTGTGAACAGAGGGAAGATGGGTGGCGCATTGACGCTGCCTCGCACTCCCGGGGCGTCGCGCACTCATTGCGA-------------------------------------------------------------------------------------------------
	Bembidion_sarpedon_CO_2514      -----------------------------------------------------------------------------------AGCCCAGCACTGAAGCCCGTGGTCGGAAACGGCTACTGGGCAATGTAGTGTTTGGGAGAGCCCGTCTAACCCGAGTATTGTTAGCGTGTCCAAGTCCTTCTTGAAGGGGGCCACTCGCCCGTAGTGGGTGCCAGGCCCGTAGTGACCGTTGATATGTTCGGGTGGGTTTCTCCTTAGAGTCGGGTTGCTTGAGAGTGCAGCTCTAAGTGGGTGGTAAACTCCATCTAAGGCTAAATATTACCACGAGACCGATAGCGAACAAGTACCGTGAGGGAAAGTTGAAAAGAACTTTGAAGAGAGAGTTCAAGAGTACGTGAAACCGTTCAGGGGTAAACCTGAGAAACCCGAAAATTCGAACGGGGAGATTCAATTGCTTTACCGGTGGTGATCAATAGTGCAGTATTTGGGACGCATATCGGTTGCAGTTTCGGCTGTTTATCTGTATACGCTCTGCTGTCTGTTGTGTATTCATGGTCGGAGGCATGCACTTCTCCCCTTGTAGGACGTCGTGACCCGTTGAGCATTACGCCATCTACGGCCCGTGGTGGAGCCCGAATATAATTTATTATAGTCGGACCCATGGTGACCTGATGGCTGCCCGACGGTATAAGCACAGGTAATGGGTCGCTGTCGCTCCGCGCGGCGAGCGTTATGGTTTTATGGCAAGTCACTGTATGTTTGTGGAAATCGGACCTAGTGCCGGTTCTGCGCATATGGTACTGTTCGCTGTACGATCCTCTGACCGTCCCCGTTACCAGTCGGCGACGCTTCAGTTTTGGGTAATCTCAGGACCCGTCTTGAAACACGGACCAAGGAGTCTAGCATGTGCGCGAGTCATTGGGATAAAACTCCTAAAGGCGTAATGAAAGTAAATGTTTACCTTGTGTGAACAGAGGGAAGATGGGTGGCGCATTGACGCTGCCTCGCACTCCCGGGGCGTCGCGCACTCA-------------------------------------------------------------------------------------------------------
	Bembidion_sarpedon_CO_3009      ----------------------------------------------------------------------------------AAGCCCAGCACTGAAGCCCGTGGTCGGAAACGGCTACTGGGCAATGTAGTGTTTGGGAGAGCCCGTCTAACCCGAGTATTGTTAGCGTGTCCAAGTCCTTCTTGAAGGGGGCCACTCGCCCGTAGTGGGTGCCAGGCCCGTAGTGACCGTTGATATGTTCGGGTGGGTTTCTCCTTAGAGTCGGGTTGCTTGAGAGTGCAGCTCTAAGTGGGTGGTAAACTCCATCTAAGGCTAAATATTACCACGAGACCGATAGCGAACAAGTACCGTGAGGGAAAGTTGAAAAGAACTTTGAAGAGAGAGTTCAAGAGTACGTGAAACCGTTCAGGGGTAAACCTGAGAAACCCGAAAATTCGAACGGGGAGATTCAATTGCTTTACCGGTGGTGATCAATAGTGCAGTATTTGGGACGCATATCGGTTGCAGTTTCGGCTGTTTATCTGTATACGCTCTGCTGTCTGTTGTGTATTCATGGTCGGAGGCATGCACTTCTCCCCTTGTAGGACGTCGTGACCCGTTGAGCATTACGCCATCTACGGCCCGTGGTGGAGCCCGAATATAATTTATTATAGTCGGACCCATGGTGACCTGATGGCTGCCCGACGGTATAAGCACAGGTAATGGGTCGCTGTCGCTCCGCGCGGCGAGCGTTATGGTTTTATGGCAAGTCACTGTATGTTTGTGGAAATCGGACCTAGTGCCGGTTCTGCGCATATGGTACTGTTCGCTGTACGATCCTCTGACCGTCCCCGTTACCAGTCGGCGACGCTTCAGTTTTGGGTAATCTCAGGACCCGTCTTGAAACACGGACCAAGGAGTCTAGCATGTGCGCGAGTCATTGGGATAAAACTCCTAAAGGCGTAATGAAAGTAAATGTTTACCTTGTGTGAACAGAGGGAAGATGGGTGGCGCATTGACGCTGCCTCGCACTCCCGGGGCGTCGCGCACTCATTGCGAGGTGCGGCGCACCAAGAGCGTACACGCTGG-------------------------------------------------------------------
	Bembidion_sarpedon_UT_3761      ------------------------------------------------------------------------------GGAGAAGCCCAGCACTGAAGCCCGTGGTCGGAAACGGCTACTGGGCAATGTAGTGTTTGGGAGAGCCCGTCTAACCCGAGTATTGTTAGCGTGTCCAAGTCCTTCTTGAAGGGGGCCACTCGCCCGTAGTGGGTGCCAGGCCCGTAGTGACCGTTGATATGTTCGGGTGGGTTTCTCCTTAGAGTCGGGTTGCTTGAGAGTGCAGCTCTAAGTGGGTGGTAAACTCCATCTAAGGCTAAATATTACCACGAGACCGATAGCGAACAAGTACCGTGAGGGAAAGTTGAAAAGAACTTTGAAGAGAGAGTTCAAGAGTACGTGAAACCGTTCAGGGGTAAACCTGAGAAACCCGAAAATTCGAACGGGGAGATTCAATTGCTTTACCGGTGGTGATCAATAGTGCAGTATTTGGGACGCATATCGGTTGCAGTTTCGGCTGTTTATCTGTATACGCTCTGCTGTCTGTTGTGTATTCATGGTCGGAGGCATGCACTTCTCCCCTTGTAGGACGTCGTGACCCGTTGAGCATTACGCCATCTACGGCCCGTGGTGGAGCCCGAATATAATTTATTATAGTCGGACCCATGGTGACCTGATGGCTGCCCGACGGTATAAGCACAGGTAATGGGTCGCTGTCGCTCCGCGCGGCGAGCGTTATGGTTTTATGGCAAGTCACTGTATGTTTGTGGAAATCGGACCTAGTGCCGGTTCTGCGCATATGGTACTGTTCGCTGTACGATCCTCTGACCGTCCCCGTTACCAGTCGGCGACGCTTCAGTTTTGGGTAATCTCAGGACCCGTCTTGAAACACGGACCAAGGAGTCTAGCATGTGCGCGAGTCATTGGGATAAAACTCCTAAAGGCGTAATGAAAGTAAATGTTTACCTTGTGTGAACAGAGGGAAGATGGGTGGCGCATTGACGCTGCCTCGCACTCCCGGGGCGTCGCGCACTCATTGCGAGGTGCGGCGCACCAAGAGCGTACA-------------------------------------------------------------------------
	Bembidion_sarpedon_UT_3776      -----------------------------------------------------------------------------GGGAGAAGCCCAGCACTGAAGCCCGTGGTCGGAAACGGCTACTGGGCAATGTAGTGTTTGGGAGAGCCCGTCTAACCCGAGTATTGTTAGCGTGTCCAAGTCCTTCTTGAAGGGGGCCACTCGCCCGTAGTGGGTGCCAGGCCCGTAGTGACCGTTGATATGTTCGGGTGGGTTTCTCCTTAGAGTCGGGTTGCTTGAGAGTGCAGCTCTAAGTGGGTGGTAAACTCCATCTAAGGCTAAATATTACCACGAGACCGATAGCGAACAAGTACCGTGAGGGAAAGTTGAAAAGAACTTTGAAGAGAGAGTTCAAGAGTACGTGAAACCGTTCAGGGGTAAACCTGAGAAACCCGAAAATTCGAACGGGGAGATTCAATTGCTTTACCGGTGGTGATCAATAGTGCAGTATTTGGGACGCATATCGGTTGCAGTTTCGGCTGTTTATCTGTATACGCTCTGCTGTCTGTTGTGTATTCATGGTCGGAGGCATGCACTTCTCCCCTTGTAGGACGTCGTGACCCGTTGAGCATTACGCCATCTACGGCCCGTGGTGGAGCCCGAATATAATTTATTATAGTCGGACCCATGGTGACCTGATGGCTGCCCGACGGTATAAGCACAGGTAATGGGTCGCTGTCGCTCCGCGCGGCGAGCGTTATGGTTTTATGGCAAGTCACTGTATGTTTGTGGAAATCGGACCTAGTGCCGGTTCTGCGCATATGGTACTGTTCGCTGTACGATCCTCTGACCGTCCCCGTTACCAGTCGGCGACGCTTCAGTTTTGGGTAATCTCAGGACCCGTCTTGAAACACGGACCAAGGAGTCTAGCATGTGCGCGAGTCATTGGGATAAAACTCCTAAAGGCGTAATGAAAGTAAATGTTTACCTTGTGTGAACAGAGGGAAGATGGGTGGCGCATTGACGCTGCCTCGCACTCCCGGGGCGTCGCGCACTCATTGCGAGGTGCGGCGCACCAAGAGCGTACACGCTGGG------------------------------------------------------------------
	Bembidion_corgenoma_CA_4052     -------------------------------------------------------------------------------------CCCAGCACTGAAGCCCGTGGTCGGAAACGGCTACTGGGCAATGTAGTGTTTGGGAGAGCCCGTCTAACCCGAGTACTGTTAGCGTGTCCAAGTCCTTCTTGAAGGGGGCCACTCGCCCGTAGTGGGTGCCAGGCCCGTAGTGACCGTTGATATGTTCGGGTGGGTTTCTCCTTAGAGTCGGGTTGCTTGAGAGTGCAGCTCTAAGTGGGTGGTAAACTCCATCTAAGGCTAAATATTACCACGAGACCGATAGCGAACAAGTACCGTGAGGGAAAGTTGAAAAGAACTTTGAAGAGAGAGTTCAAGAGTACGTGAAACCGTTCAGGGGTAAACCTGAGAAACCCGAAAATTCGAACGGGGAGATTCAATTGCTTTACCGGTGGTGATCAATAGTGCAGTATTTGGGACGCATATCGTTTGCAGTTTCGGCTGTATATCTGTATACGCTCTGCTGTCTGTTGTGTATTCACTGTCGGAGGCATGCACTTCTCCCCTTGTAGGACGTCGTGACCCGTTGAGCATTACGCCATCTACGGCCCGTGGTGGAGCCCGAATATAATTTATTATAGTCGGACCCATGGTGACCTGATGGCTGCCCGACGGTATTAGCACAGGTAATGGGTCGCTGTCGCTTCGCGCGGCGAGCGTTATGGTTTTATGGCAAGTCACTGTATGTTTGTGGAAATCGGACCTAGTGCCGGTTCTGCGCATATGGTACTGTTCGCTGTACGATCCTCTGACCGTCCCCGTTACCAGTCGGCGACGCTTCAGTTTTGGGTAATCTCAGGACCCGTCTTGAAACACGGACCAAGGAGTCTAGCATGTGCGCGAGTCATTGGGATAAAATTCCTAAAGGCGTAATGAAAGTAAATGTTTACCTTGTGTGAACAGAGGGAAGATGGGTGGCGCATTGACGCTGCCTCGCACTCCCGGGGCGTCGCGCACTCATTGCGAGGTGCGGCGCACCAAGAGCGTAC--------------------------------------------------------------------------
	Bembidion_corgenoma_CA_2181     --------------------------------------------------------------------------------------CCAGCACTGAAGCCCGTGGTCGGAAACGGCTACTGGGCAATGTAGTGTTTGGGAGAGCCCGTCTAACCCGAGTACTGTTAGCGTGTCCAAGTCCTTCTTGAAGGGGGCCACTCGCCCGTAGTGGGTGCCAGGCCCGTAGTGACCGTTGATATGTTCGGGTGGGTTTCTCCTTAGAGTCGGGTTGCTTGAGAGTGCAGCTCTAAGTGGGTGGTAAACTCCATCTAAGGCTAAATATTACCACGAGACCGATAGCGAACAAGTACCGTGAGGGAAAGTTGAAAAGAACTTTGAAGAGAGAGTTCAAGAGTACGTGAAACCGTTCAGGGGTAAACCTGAGAAACCCGAAAATTCGAACGGGGAGATTCAATTGCTTTACCGGTGGTGATCAATAGTGCAGTATTTGGGACGCATATCGTTTGCAGTTTCGGCTGTATATCTGTATACGCTCTGCTGTCTGTTGTGTATTCACTGTCGGAGGCATGCACTTCTCCCCTTGTAGGACGTCGTGACCCGTTGAGCATTACGCCATCTACGGCCCGTGGTGGAGCCCGAATATAATTTATTATAGTCGGACCCATGGTGACCTGATGGCTGCCCGACGGTATTAGCACAGGTAATGGGTCGCTGTCGCTTCGCGCGGCGAGCGTTATGGTTTTATGGCAAGTCACTGTATGTTTGTGGAAATCGGACCTAGTGCCGGTTCTGCGCATATGGTACTGTTCGCTGTACGATCCTCTGACCGTCCCCGTTACCAGTCGGCGACGCTTCAGTTTTGGGTAATCTCAGGACCCGTCTTGAAACACGGACCAAGGAGTCTAGCATGTGCGCGAGTCATTGGGATAAAATTCCTAAAGGCGTAATGAAAGTAAATGTTTACCTTGTGTGAACAGAGGGAAGATGGGTGGCGCATTGACGCTGCCTCGCACTCCCGGGGCGTCGCGCACTCAT------------------------------------------------------------------------------------------------------
	Bembidion_corgenoma_CA_4054     -------------------------------------------------------------------------------------CCCAGCACTGAAGCCCGTGGTCGGAAACGGCTACTGGGCAATGTAGTGTTTGGGAGAGCCCGTCTAACCCGAGTACTGTTAGCGTGTCCAAGTCCTTCTTGAAGGGGGCCACTCGCCCGTAGTGGGTGCCAGGCCCGTAGTGACCGTTGATATGTTCGGGTGGGTTTCTCCTTAGAGTCGGGTTGCTTGAGAGTGCAGCTCTAAGTGGGTGGTAAACTCCATCTAAGGCTAAATATTACCACGAGACCGATAGCGAACAAGTACCGTGAGGGAAAGTTGAAAAGAACTTTGAAGAGAGAGTTCAAGAGTACGTGAAACCGTTCAGGGGTAAACCTGAGAAACCCGAAAATTCGAACGGGGAGATTCAATTGCTTTACCGGTGGTGATCAATAGTGCAGTATTTGGGACGCATATCGTTTGCAGTTTCGGCTGTATATCTGTATACGCTCTGCTGTCTGTTGTGTATTCACTGTCGGAGGCATGCACTTCTCCCCTTGTAGGACGTCGTGACCCGTTGAGCATTACGCCATCTACGGCCCGTGGTGGAGCCCGAATATAATTTATTATAGTCGGACCCATGGTGACCTGATGGCTGCCCGACGGTATTAGCACAGGTAATGGGTCGCTGTCGCTTCGCGCGGCGAGCGTTATGGTTTTATGGCAAGTCACTGTATGTTTGTGGAAATCGGACCTAGTGCCGGTTCTGCGCATATGGTACTGTTCGCTGTACGATCCTCTGACCGTCCCCGTTACCAGTCGGCGACGCTTCAGTTTTGGGTAATCTCAGGACCCGTCTTGAAACACGGACCAAGGAGTCTAGCATGTGCGCGAGTCATTGGGATAAAATTCCTAAAGGCGTAATGAAAGTAAATGTTTACCTTGTGTGAACAGAGGGAAGATGGGTGGCGCATTGACGCTGCCTCGCACTCCCGGGGCGTCGCGCACTCATTGCGAGGTGCGGCGCACCAAGAGCG-----------------------------------------------------------------------------
	Bembidion_corgenoma_CA_4218     -------------------------------------------------ggattcccttagtagcggcgagcgaacagggagaagcccagcactgaagcccgtggtcggaaacggctactgggcaatgtagtgtttgggagagcccgtctAACCCGAGTACTGTTAGCGTGTCCAAGTCCTTCTTGAAGGGGGCCACTCGCCCGTAGTGGGTGCCAGGCCCGTAGTGACCGTTGATATGTTCGGGTGGGTTTCTCCTTAGAGTCGGGTTGCTTGAGAGTGCAGCTCTAAGTGGGTGGTAAACTCCATCTAAGGCTAAATATTACCACGAGACCGATAGCGAACAAGTACCGTGAGGGAAAGTTGAAAAGAACTTTGAAGAGAGAGTTCAAGAGTACGTGAAACCGTTCAGGGGTAAACCTGAGAAACCCGAAAATTCGAACGGGGAGATTCAATTGCTTTACCGGTGGTGATCAATAGTGCAGTATTTGGGACGCATATCGTTTGCAGTTTCGGCTGTATATCTGTATACGCTCTGCTGTCTGTTGTGTATTCACTGTCGGAGGCATGCACTTCTCCCCTTGTAGGACGTCGTGACCCGTTGAGCATTACGCCATCTACGGCCCGTGGTGGAGCCCGAATATAATTTATTATAGTCGGACCCATGGTGACCTGATGGCTGCCCGACGGTATTAGCACAGGTAATGGGTCGCTGTCGCTTCGCGCGGCGAGCGTTATGGTTTTATGGCAAGTCACTGTATGTTTGTGGAAATCGGACCTAGTGCCGGTTCTGCGCATATGGTACTGTTCGCTGTACGATCCTCTGACCGTCCCCGTTACCAGTCGGCGACGCTTCAGTTTTGGGTAATCTcaggacccGTcttGaaacacggaccaaggagtctagcatgTGCGcgagtcattgGgataaaATtcctaaaggcgtaatgaaagtaaatgtttacctTGTGTgaacagagggaagatggGtggcgcattgacgctgcctcgcactcccggggcgtcgcgcactcattgcga-------------------------------------------------------------------------------------------------
	Bembidion_corgenoma_CA_3772     ---------------------------------------------------------------------------------GAAGCCCAGCACTGAAGCCCGTGGTCGGAAACGGCTACTGGGCAATGTAGTGTTTGGGAGAGCCCGTCTAACCCGAGTACTGTTAGCGTGTCCAAGTCCTTCTTGAAGGGGGCCACTCGCCCGTAGTGGGTGCCAGGCCCGTAGTGACCGTTGATATGTTCGGGTGGGTTTCTCCTTAGAGTCGGGTTGCTTGAGAGTGCAGCTCTAAGTGGGTGGTAAACTCCATCTAAGGCTAAATATTACCACGAGACCGATAGCGAACAAGTACCGTGAGGGAAAGTTGAAAAGAACTTTGAAGAGAGAGTTCAAGAGTACGTGAAACCGTTCAGGGGTAAACCTGAGAAACCCGAAAATTCGAACGGGGAGATTCAATTGCTTTACCGGTGGTGATCAATAGTGCAGTATTTGGGACGCATATCGTTTGCAGTTTCGGCTGTATATCTGTATACGCTCTGCTGTCTGTTGTGTATTCACTGTCGGAGGCATGCACTTCTCCCCTTGTAGGACGTCGTGACCCGTTGAGCATTACGCCATCTACGGCCCGTGGTGGAGCCCGAATATAATTTATTATAGTCGGACCCATGGTGACCTGATGGCTGCCCGACGGTATTAGCACAGGTAATGGGTCGCTGTCGCTTCGCGCGGCGAGCGTTATGGTTTTATGGCAAGTCACTGTATGTTTGTGGAAATCGGACCTAGTGCCGGTTCTGCGCATATGGTACTGTTCGCTGTACGATCCTCTGACCGTCCCCGTTACCAGTCGGCGACGCTTCAGTTTTGGGTAATCTCAGGACCCGTCTTGAAACACGGACCAAGGAGTCTAGCATGTGCGCGAGTCATTGGGATAAAATTCCTAAAGGCGTAATGAAAGTAAATGTTTACCTTGTGTGAACAGAGGGAAGATGGGTGGCGCATTGACGCTGCCTCGCACTCCCGGGGCGTCGCGCACTCATTGCGAGGTGCGGCGCACCAAGAGCGTACACGCTGG-------------------------------------------------------------------
	Bembidion_corgenoma_CA_4961     --------------------------------------------------------------------------------------ccagcactgaagcccgtggtcggaaacggctactgggcaatgtagtgtttgggagagcccgtctaaCccgagtactgttagcgtgtccaagtccttCTTGAAGGGGGCCACTCGCCCGTAGTGGGTGCCAGGCCCGTAGTGACCGTTGATATGTTCGGGTGGGTTTCTCcttagagtcGGGTTGCTTGAGAGTGCAGCTCTAAGTGGGTGGTAAACTCCATCTAAGGCTAAATATTACCACGAGACCGATAGCGAACAAGTACCGTGAGGGAAAGTTGAAAAGAACTTTGAAGAGAGAGTTCAAGAGTACGTGAAACCGTTCAGGGGTAAACCTGAGAAACCCGAAAATTCGAACGGGGAGATTCAATTGCTTTACCGGTGGTGATCAATAGTGCAGTATTTGGGACGCATATCGTTTGCAGTTTCGGCTGTATATCTGTATACGCTCTGCTGTCTGTTGTGTATTCACTGTCGGAGGCATGCACTTCTCCCCTTGTAGGACGTCGTGACCCGTTGAGCATTACGCcaTCTacGGCCCGTGGTGGAGCCCGAATATAATTTATTATAGTCGGACCCATGGTGACCTGATGGCTGCCCGACGGTATTAGCACAGGTAATGGGTCGCTGTCGCTtcGCGCGGCGAGCGTTATGGTTTTATGGCAAgtcactGTATGTTTGTGGAAATCGGAcctAGTGCcggttctgcgcatATGGTActgttcgctgtacgatcctctGAccgtcccCGttaccagtCGgcgacgCTTCAGTTTTGGGTaatctcaggACCCGTcttGaaacacggaccaaggagtctagcaTGTGCGcgagtcattgGGATAAAATtcctaaaGgcgtaatgaaagtaaatgTttacctTGTgtgaacagagggaagatgggtggcgcattgacgctgcctcgcactcccggggcgtcgcgcactcat------------------------------------------------------------------------------------------------------
	Bembidion_corgenoma_CA_4962     -----------------------------------------------------------------------------------------------aagcccgtggtcggaaacggctactgggcaatgtagtgtttgggagagcccgtctaaCccgagtactgttagcgtgtccaagtccttcTTGAAGGGGGCCACTCGCCCGTAGTGGGTGCCAGGCCCGTAGTGACCGTTGATATGTTCGGGTGGGTTTCTCCTTAGAGTCGGGTTGCTTGAGAGTGCAGCTCTAAGTGGGTGGTAAACTCCATCTAAGGCTAAATATTACCACGAGACCGATAGCGAACAAGTACCGTGAGGGAAAGTTGAAAAGAACTTTGAAGAGAGAGTTCAAGAGTACGTGAAACCGTTCAGGGGTAAACCTGAGAAACCCGAAAATTCGAACGGGGAGATTCAATTGCTTTACCGGTGGTGATCAATAGTGCAGTATTTGGGACGCATATCGTTTGCAGTTTCGGCTGTATATCTGTATACGCTCTGCTGTCTGTTGTGTATTCACTGTCGGAGGCATGCACTTCTCCCCTTGTAGGACGTCGTGACCCGTTGAGCATTACGCCATCTACGGCCCGTGGTGGAGCCCGAATATAATTTATTATAGTCGGACCCATGGTGACCTGATGGCTGCCCGACGGTATTAGCACAGGTAATGGGTCGCTGTCGCTTCGCGCGGCGAGCGTTATGGTTTTATGGCAAGTCACTGTATGTTTGTGGAAATCGGACCTAGTGCCGGTTCTGCGCATATGGTACTGTTCGCTGTACGATCCTCTGACCGTCCCCGTTACCAGTCGGCGACGCTTCAGTTTTGGGTAATCTcaggaCCCGTCTTGAAACACGGACCAAGGAGTCTAGCATGTGCGCGAGTCATTGGGATAAAATtcctaaaGgcgtaatgaaagtaaatgtttacctTGTgtgaacagagggaagatggGTGGcgcattgacgctgcctcgcactcccggggcgtcgcgcactcat------------------------------------------------------------------------------------------------------
	Bembidion_corgenoma_CA_2180     --------------------------------------------------------------------------------------CCAGCACTGAAGCCCGTGGTCGGAAACGGCTACTGGGCAATGTAGTGTTTGGGAGAGCCCGTCTAACCCGAGTACTGTTAGCGTGTCCAAGTCCTTCTTGAAGGGGGCCACTCGCCCGTAGTGGGTGCCAGGCCCGTAGTGACCGTTGATATGTTCGGGTGGGTTTCTCCTTAGAGTCGGGTTGCTTGAGAGTGCAGCTCTAAGTGGGTGGTAAACTCCATCTAAGGCTAAATATTACCACGAGACCGATAGCGAACAAGTACCGTGAGGGAAAGTTGAAAAGAACTTTGAAGAGAGAGTTCAAGAGTACGTGAAACCGTTCAGGGGTAAACCTGAGAAACCCGAAAATTCGAACGGGGAGATTCAATTGCTTTACCGGTGGTGATCAATAGTGCAGTATTTGGGACGCATATCGTTTGCAGTTTCGGCTGTATATCTGTATACGCTCTGCTGTCTGTTGTGTATTCACTGTCGGAGGCATGCACTTCTCCCCTTGTAGGACGTCGTGACCCGTTGAGCATTACGCCATCTACGGCCCGTGGTGGAGCCCGAATATAATTTATTATAGTCGGACCCATGGTGACCTGATGGCTGCCCGACGGTATTAGCACAGGTAATGGGTCGCTGTCGCTTCGCGCGGCGAGCGTTATGGTTTTATGGCAAGTCACTGTATGTTTGTGGAAATCGGACCTAGTGCCGGTTCTGCGCATATGGTACTGTTCGCTGTACGATCCTCTGACCGTCCCCGTTACCAGTCGGCGACGCTTCAGTTTTGGGTAATCTCAGGACCCGTCTTGAAACACGGACCAAGGAGTCTAGCATGTGCGCGAGTCATTGGGATAAAATTCCTAAAGGCGTAATGAAAGTAAATGTTTACCTTGTGTGAACAGAGGGAAGATGGGTGGCGCATTGACGCTGCCTCGCACTCCCGGGGCGTCGCGCACTCAT------------------------------------------------------------------------------------------------------
	Bembidion_corgenoma_CA_2597     ---------------------------------------------------------------------------------------------tgaagcccgtggtcggaaacggctactgggcaatgtagtgtttgggagagcccgtctaacccgagtactgttagcgtgtccaagtccttcttgaagggGGCcactcgcccgtAGTGGGTGCCAGGCCCGTAGTGACCGTTGATATGTTCgGGTGGGTTTCTCCttAgAGTCgGGTTGCTTGAGAGTGCAGCTCTAAGTGGGTGGTAAACTCCATCTAAGGCTAAATATTACCACGAGACCgATAGCGAACAAGTACCGTGAGGGAAAGTTGAAAAGAACTTTGAAGAGAGAGTTCAAGAGTACGTGAAACCGTTCAGGGGTAAAcCTGAGAAACCCGAAAATTCGAACGGGGAGATTCAATTGCTTTACCGGTGGTGATCAATAGTGCAGTATTTGGGACGCATATCGTTTGCAGTTTCGGCTGTATATCTGTATACgctCTGCTGTCTGTTGTGTATTCACTGTCGGAGGCATGCACTTCTCCCCTTGTAGGACGTCGTGACCCGTTGAGCATTACGCCATCTACGGCCCGTGGTGGAGCCCGAATATAATTTATTATAGTCGGACCCATGGTGACCTGATGGCTGCCCGACGGTATTAGCACAGGTAATGGGTCGCTGTCGCTTCGCGCGGCGAGCGTTATGGTTTTATGGCAAGTCACTGTATGTTTGTGGAAatcggacctAGtGccggttctgcgcatatggtactgttcGCTgtacgatcctCtgaccgTCCCCGttaccagtcggcgacgCtTCAGTTTTGgGTaatctcaggacccgTcttgaaacacggaccaaggagtctagcatgtGCgcgagtcattgggataaaattcctaaaggcgtaatgaaagtaaatgtttacctTGtgtgaacagagggaagatgggtggcgcattgacgctgcctcgcactcccggggcgtcgcgcactcattg----------------------------------------------------------------------------------------------------
	Bembidion_corgenoma_CA_2608     ------------------------------------------------------------------------------------------cactgaagcccgtggtcggaaacggctactgggcaatgtagtgtttgggagagcccgtctaacccgagtactgttagcgtgtccaagtccttcttgaagGGGGCCACTCGCCCGTAGTGGGTGCCAGGCCCGTAGTGACCGTTGATATGTTCGGGTGGGTTTCTCCTTAGAGTCGGGTTGCTTGAGAGTGCAGCTCTAAGTGGGTGGTAAACTCCATCTAAGGCTAAATATTACCACGAGACCGATAGCGAACAAGTACCGTGAGGGAAAGTTGAAAAGAACTTTGAAGAGAGAGTTCAAGAGTACGTGAAACCgTTCAGGGGTAAACCTGAGAAACCCGAAAATTCGAACGGGGAGATTCAATTGCTTTACCGGTGGTGATCAATAGTGCAGTATTTGGGACGCATATCGTTTGCAGTTTCGGCTGTATATCTGTATacgctCTGCTGTCTGTTGTGTATTCACTGTCGGAGGCATGCACTTCTCCCCTTGTAGGAcgtcgtGACCCGTTGAGCATTACGCcatctacGGCCCGTGGTGGAGCCCGAATATAATTTATTAtagtcggaCCCATGGTGACCTgaTggctgcCCGAcggTATTAGCACAGGTAATGggtcgcTGTcgcttcgcGCGGCGAGCGTTATGGTTTTATGGCAagtcactgTATGTTTGTGGaAATCggAcctAgtGCCggttctgcgcatATGgtactgttcGCTgtacgATCCTCTGACCGTCCCCGttaccagtcggcgacgcTTCAGTTTTGggtaatctcaggacccgtcttGaaacacggaccaaggagtctagcaTGTGCGcgagtcattgggataaaattcctaaaGgcgtaatgaaagtaaaTGtttacctTGtGtgaacagagggaagatgggtggcgcattgacgctgcctcgcactcccggggcgtcgcgcactcattg----------------------------------------------------------------------------------------------------
	Bembidion_corgenoma_CA_3559     ---------------------------------------------------------------------------------------------TGAAGCCCGTGGTCGGAAACGGCTACTGGGCAATGTAGTGTTTGGGAGAGCCCGTCTAACCCGAGTACTGTTAGCGTGTCCAAGTCCTTCTTGAAGGGGGCCACTCGCCCGTAGTGGGTGCCAGGCCCGTAGTGACCGTTGATATGTTCGGGTGGGTTTCTCCTTAGAGTCGGGTTGCTTGAGAGTGCAGCTCTAAGTGGGTGGTAAACTCCATCTAAGGCTAAATATTACCACGAGACCGATAGCGAACAAGTACCGTGAGGGAAAGTTGAAAAGAACTTTGAAGAGAGAGTTCAAGAGTACGTGAAACCGTTCAGGGGTAAACCTGAGAAACCCGAAAATTCGAACGGGGAGATTCAATTGCTTTACCGGTGGTGATCAATAGTGCAGTATTTGGGACGCATATCGTTTGCAGTTTCGGCTGTATATCTGTATACGCTCTGCTGTCTGTTGTGTATTCACTGTCGGAGGCATGCACTTCTCCCCTTGTAGGACGTCGTGACCCGTTGAGCATTACGCCATCTACGGCCCGTGGTGGAGCCCGAATATAATTTATTATAGTCGGACCCATGGTGACCTGATGGCTGCCCGACGGTATTAGCACAGGTAATGGGTCGCTGTCGCTTCGCGCGGCGAGCGTTATGGTTTTATGGCAAGTCACTGTATGTTTGTGGAAATCGGACCTAGTGCCGGTTCTGCGCATATGGTACTGTTCGCTGTACGATCCTCTGACCGTCCCCGTTACCAGTCGGCGACGCTTCAGTTTTGGGTAATCTCAGGACCCGTCTTGAAACACGGACCAAGGAGTCTAGCATGTGCGCGAGTCATTGGGATAAAATTCCTAAAGGCGTAATGAAAGTAAATGTTTACCTTGTGTGAACAGAGGGAAGATGGGTGGCGCATTGACGCTGCCTCGCACTCCCGGGGCGTCGCGC------------------------------------------------------------------------------------------------------------
	Bembidion_corgenoma_CA_3560     ---------------------------------------------------------------------------------------------TGAAGCCCGTGGTCGGAAACGGCTACTGGGCAATGTAGTGTTTGGGAGAGCCCGTCTAACCCGAGTACTGTTAGCGTGTCCAAGTCCTTCTTGAAGGGGGCCACTCGCCCGTAGTGGGTGCCAGGCCCGTAGTGACCGTTGATATGTTCGGGTGGGTTTCTCCTTAGAGTCGGGTTGCTTGAGAGTGCAGCTCTAAGTGGGTGGTAAACTCCATCTAAGGCTAAATATTACCACGAGACCGATAGCGAACAAGTACCGTGAGGGAAAGTTGAAAAGAACTTTGAAGAGAGAGTTCAAGAGTACGTGAAACCGTTCAGGGGTAAACCTGAGAAACCCGAAAATTCGAACGGGGAGATTCAATTGCTTTACCGGTGGTGATCAATAGTGCAGTATTTGGGACGCATATCGTTTGCAGTTTCGGCTGTATATCTGTATACGCTCTGCTGTCTGTTGTGTATTCACTGTCGGAGGCATGCACTTCTCCCCTTGTAGGACGTCGTGACCCGTTGAGCATTACGCCATCTACGGCCCGTGGTGGAGCCCGAATATAATTTATTATAGTCGGACCCATGGTGACCTGATGGCTGCCCGACGGTATTAGCACAGGTAATGGGTCGCTGTCGCTTCGCGCGGCGAGCGTTATGGTTTTATGGCAAGTCACTGTATGTTTGTGGAAATCGGACCTAGTGCCGGTTCTGCGCATATGGTACTGTTCGCTGTACGATCCTCTGACCGTCCCCGTTACCAGTCGGCGACGCTTCAGTTTTGGGTAATCTCAGGACCCGTCTTGAAACACGGACCAAGGAGTCTAGCATGTGCGCGAGTCATTGGGATAAAATTCCTAAAGGCGTAATGAAAGTAAATGTTTACCTTGTGTGAACAGAGGGAAGATGGGTGGCGCATTGACGCTGCCTCGCACTCCC------------------------------------------------------------------------------------------------------------------------
	Bembidion_corgenoma_CA_3583     -------------------------------------------------------------------------------------------------------------aaacggctactgggcaatgtagtgtttgggagagcccgtctaACCCGAGTACTGTTAGcgtGTCCAagtccttcTTGAAGGGGGCCACTCGCCCGTAGTGGGTGCCAGGCCCGTAGTGACCGTTGATATGTTCGGGTGGGTTTCTCCTTAGAGTCGGGTTGCTTGAGAGTGCAGCTCTAAGTGGGTGGTAAACTCCATCTAAGGCTAAATATTACCACGAGACCGATAGCGAACAAGTACCGTGAGGGAAAGTTGAAAAGAACTTTGAAGAGAGAGTTCAAGAGTACGTGAAACCGTTCAGGGGTAAACCTGAGAAACCCGAAAATTCGAACGGGGAGATTCAATTGCTTTACCGGTGGTGATCAATAGTGCAGTATTTGGGACGCATATCGTTTGCAGTTTCGGCTGTATATCTGTATACGCTCTGCTGTCTGTTGTGTaTTCACTGTCGGAGGCATGCACTTCTCCCCTTGTAGGACGTCGTGACCCGTTGAGCATTACGCCATCTACGGCCCGTGGTGGAGCCCGAATATAATTTATTATAGTCGGACCCATGGTGACCTGATGGCTGCCCGACGGTATTAGCACaggtAATGGGTCGCTGtcgcttcgcGCGGCGAGCGTTATGGTTTTATGGCAAGTCACTGTATGTTTGTGGAAATCGGAcctAGTGCCGGTTCTGCGCATATGgtACTGTTCGCTGTACGatcctctgAccgtcccCGTTaccagtcggcgacgcttcagTTTTGGGTaatctcagGACccgtcttGaaacacggaccaaggagtctagcatGTGCGCGagtcattgGGATAAAattcctaaaGgcGtaatgaaagtaaatgTttacctTgtgtgaacagagggaagatgggtggcgcattgacgctgcctcg-------------------------------------------------------------------------------------------------------------------------------
	Bembidion_corgenoma_NV_4959     --------------------------------------------------------------------------------------ccagcactgaagcccgtggtcggaaacggctactggGCAATGTAGTGTTtgggagAGCCcgtctAACCCGAGTACTGTTAGCGtgtccaAGtccttcTTGAAGGGGGCCACTCGCCCGTAGTGGGTGCCAGGCCCGTAGTGACCGTTGATATGTTCGGGTGGGTTTCTCCTTAGAGTCGGGTTGCTTGAGAGTGCAGCTCTAAGTGGGTGGTAAACTCCATCTAAGGCTAAATATTACCACGAGACCGATAGCGAACAAGTACCGTGAGGGAAAGTTGAAAAGAACTTTGAAGAGAGAGTTCAAGAGTACGTGAAACCGTTCAGGGGTAAACCTGAGAAACCCGAAAATTCGAACGGGGAGATTCAATTGCTTTACCGGTGGTGATCAATAGTGCAGTATTTGGGACGCATATCGTTTGCAGTTTCGGCTGTATATCTGTATACGCTCTGCTGTCTGTTGTGTATTCACTGTCGGAGGCATGCACTTCTCCCCTTGTAGGACGTCGTGACCCGTTGAGCATTACGCCATCTACGGCCCGTGGTGGAGCCCGAATATAATTTATTATAGTCGGACCCATGGTGACCTGATGGCTGCCCGACGGTATTAGCACAGGTAATGGGTCGCTGTCGCTTCGCGCGGCGAGCGTTATGGTTTTATGGCAAGTCACTGTATGTTTGTGGAAATCGGACCTAGTGCCGGTTCTGCGCATATGGTACTGTTCGCTGTACGATCCTCTGACCGTCCCCGTTACCAGTCGGCGACGCTTCAGTTTTGGGTAATCTCAGGACCCGTCTTGAAACACGGACCAAGGAGTCTAGCATGTGCGCGAGTCATTGGGATAAAATTCCTAAAGGCGTAATGAAAGTAAATGTTTACCTTGTGTGAACagaggGAagATGGGTGGCGCAttgACGCTGCCTCgCactcccggGgCGTCGCgcactcattgcgaggtgcggcgcaccaagagcgtacacgctggg------------------------------------------------------------------
	Bembidion_corgenoma_NV_2346     -------------------------------------------------------------------------------------CCCAGCACTGAAGCCCGTGGTCGGAAACGGCTACTGGGCAATGTAGTGTTTGGGAGAGCCCGTCTAACCCGAGTACTGTTAGCGTGTCCAAGTCCTTCTTGAAGGGGGCCACTCGCCCGTAGTGGGTGCCAGGCCCGTAGTGACCGTTGATATGTTCGGGTGGGTTTCTCCTTAGAGTCGGGTTGCTTGAGAGTGCAGCTCTAAGTGGGTGGTAAACTCCATCTAAGGCTAAATATTACCACGAGACCGATAGCGAACAAGTACCGTGAGGGAAAGTTGAAAAGAACTTTGAAGAGAGAGTTCAAGAGTACGTGAAACCGTTCAGGGGTAAACCTGAGAAACCCGAAAATTCGAACGGGGAGATTCAATTGCTTTACCGGTGGTGATCAATAGTGCAGTATTTGGGACGCATATCGTTTGCAGTTTCGGCTGTATATCTGTATACGCTCTGCTGTCTGTTGTGTATTCACTGTCGGAGGCATGCACTTCTCCCCTTGTAGGACGTCGTGACCCGTTGAGCATTACGCCATCTACGGCCCGTGGTGGAGCCCGAATATAATTTATTATAGTCGGACCCATGGTGACCTGATGGCTGCCCGACGGTATTAGCACAGGTAATGGGTCGCTGTYGCTTCGCGCGGCGAGCGTTATGGTTTTATGGCAAGTCACTGTATGTTTGTGGAAATCGGACCTAGTGCCGGTTCTGCGCATATGGTACTGTTCGCTGTACGATCCTCTGACCGTCCCCGTTACCAGTCGGCGACGCTTCAGTTTTGGGTAATCTCAGGACCCGTCTTGAAACACGGACCAAGGAGTCTAGCATGTGCGCGAGTCATTGGGATAAAATTCCTAAAGGCGTAATGAAAGTAAATGTTTACCTTGTGTGAACAGAGGGAAGATGGGTGGCGCATTGACGCTGCCTCGCACTCCCGGGGCGTCGCGCACTCAT------------------------------------------------------------------------------------------------------
	Bembidion_corgenoma_OR_5670     --------------------------------------------------------------------------------------ccagcactgaagcccgtggtcggaaacggctactgggcaatgtagtgtttgggagagcccgtctaaCccgagtactgttagcgtgtccaagtccttcttgaagggGGCcactcgCccgtagtgggtgcCAGGCccgtagtgaccgttgatatgttcgggtgggtttctccttagaGTCGGGTTGCTTGAGAGTGCAGCTCTAAGTGGGTGGTAAACTCCATCTAAGGCTAAATATTACCACGAGACCGATAGCGAACAAGTACCGTGAGGGAAAGTTGAAAAGAACTTTGAAGAGAGAGTTCAAGAGTACGTGAAACCGTTCAGGGGTAAACCTGAGAAACCCGAAAATTCGAACGGGGAGATTCAATTGCTTTACCGGTGGTGATCAATAGTGCAGTATTTGGGACGCATATCGTTTGCAGTTTCGGCTGTATATCTGTATACGCTCTGCTGTCTGTTGTGTATTCACTGTCGGAGGCATGCACTTCTCCCCTTGTAGGACGTCGTGACCCGTTGAGCATTACGCCATCTACGGCCCGTGGTGGAGCCCGAATATAATTTATTATAGTCGGACCCATGGTGACCTGATGGCTGCCCGACGGTATTAGCACAGGTAATGGGTCGCTGTCGCTTCGCGCGGCGAGCGTTATGGTTTTATGGCAAGTCACTGTATGTTTGTGGAAATCGGACCTAGTGCCGGTTCTGCGCATATGGTACTGTTCGCTGTACGATCCTCTGACCGTCCCCGTTACCAGTCGGCGACGCTTCAGTTTTGGGTaatctcaggACCCGTCttgaaacacggaccaaggagtctagcaTGTGCGCGagtcattgggataaaattcctaaaGGcgtaatgaaagtaaaTGtttacctTGTgtgaacagagggaagatggGTGgcgcattgacgctgcctcgcactcccggggcgtcgcg-------------------------------------------------------------------------------------------------------------
	Bembidion_corgenoma_OR_5671     --------------------------------------------------------------------------------------ccagcactgaagcccgtggtcggaaacggctactgggcaatgtagtgtttgggagagcccgtctaacccgagtactgttagcgtgtccaagtccttcttgaagggGGCcactcgcccgtagtgggtgccAGGCccgtagtgaccgttgatatgttcgggtgggtttctccttagagtcgggttgcttgagagtgcagctctAAGTGGGTGGTAAACTCCATCTAAGGCTAAATATTACCACGAGACCGATagCGAACAAGTACCGTGAGGGAAAGTTGAAAAGAACTTtgAAGAGAGAGTTCAAGAGTACGTGAAACCGTTCAGGGGTAAACCTGAGAAACCCGAAAATTCGAACGGGGAGATTCAATTGCTTTACCGGTGGTGATCAATAGTGCAGTATTTGGGACGCATATCGTTTGCAGTTTCGgctGTATATCTGTATACGCTCTGCTGTCTGTTGTGTATTCACTGTCGGAGGCATGCACTTCTCCCCTTGTAGGACGTCGTGACCCGTTGAGCATTACGCcaTCTAcGGCCCGTGGTGGAGCCCGAATATAATTTATTATAGTCGGACCCATGGTGACCTGATGGCTGCCCGACGGTATTAgcacaggtaaTgggtcgctgtcgcttcGcGCGGCGAGCGTTATGGTTTTATGGCAagtcactGTATGTTTGTGGAAATCggacctAGTGCCGgttcTGCGCATATGGTActgttcgcTgtacgatcctctGAccgtcccCGttaccagtCGgcgacgcttcagTTTTGGGTaatctcaggacccgtcttGaaacacggaccaagGAGtctagcatgtGCgcgagtcattgGgataaaATtcctaaaGgcgtaatgaaagtaaaTGtttacctTGTgtgaacagagggaagatggGTGgcgcattgacgctgcctcgcactcccggggcgtcgcg-------------------------------------------------------------------------------------------------------------
	Bembidion_corgenoma_OR_5672     --------------------------------------------------------------------------------------ccagcactgaagcccgtggtcggaaacggctactgggcaatgtagtgtttgggagagcccgtctaacccgagtactgttagcgtgtccaagtccttcttgaagggGGCcactcgCccgtagtgggtgccAGGCccgtagtgaccgttgatatgTTCgggtgggtttctccttaGAGTCGGGTTGCTTGAGAGTGCAGCTCTAAGTGGGTGGTAAACTCCATCTAAGGCTAAATATTACCACGAGACCGATAGCGAACAAGTACCGTGAGGGAAAGTTGAAAAGAACTTTGAAGAGAGAGTTCAAGAGTACGTGAAACCGTTCAGGGGTAAACCTGAGAAACCCGAAAATTCGAACGGGGAGATTCAATTGCTTTACCGGTGGTGATCAATAGTGCAGTATTTGGGACGCATATCGTTTGCAGTTTCGGCTGTATATCTGTATACGCTCTGCTGTCTGTTGTGTATTCACTGTCGGAGGCATGCACTTCTCCCCTTGTAGGACGTCGTGACCCGTTGAGCATTACGCCATCTACGGCCCGTGGTGGAGCCCGAATATAATTTATTATAGTCGGACCCATGGTGACCTGATGGCTGCCCGACGGTATTAGCACAGGTAATGGGTCGCTGTCGCTTCGCGCGGCGAGCGTTATGGTTTTATGGCAAGTCACTGTATGTTTGTGGAAATCGGACCTAGTGCCGGTTCTGCGCATATGGTACTGTTCGCTGTACGATCCTCTGACCGTCCCCGTTACCAGTCGGCGACGCTTCAGTTTTGGGTAATCTCAGGACCCGTcttgaaacACGGACCAAGGAGTCTAGCATGTGCGCGAGTCattgGgataaaattcctaaaGgcgtaatgaaagtaaatgtttacctTgtgtgaacagagggaagatggGtggcgcattgacgctgcctcgcactcccggggcgtcgcgcactc--------------------------------------------------------------------------------------------------------
	Bembidion_corgenoma_OR_5673     --------------------------------------------------------------------------------------ccagcactgaagcccgtggtcggaaacggctactgggcaatgtagtgtttgggagagcccgtctaaCccgagtactgttagcgtgtccaagtccttcttgaaGGGGGCcactcgcccgtagtgggtgccAGGCccgtagtgaccgttgatatgttcgggtgggtttctccttAGAGTCGGGTTGCTTGAGAGTGCAGCTCTAAGTGGGTGGTAAACTCCATCTAAGGCTAAATATTACCACGAGACCGATAGCGAACAAGTACCGTGAGGGAAAGTTGAAAAGAACTTTGAAGAGAGAGTTCAAGAGTACGTGAAACCGTTCAGGGGTAAACCTGAGAAACCCGAAAATTCGAACGGGGAGATTCAATTGCTTTACCGGTGGTGATCAATAGTGCAGTATTTGGGACGCATATCGTTTGCAGTTTCGGCTGTATATCTGTATACGCTCTGCTGTCTGTTGTGTATTCACTGTCGGAGGCATGCACTTCTCCCCTTGTAGGACGTCGTGACCCGTTGAGCATTACGCCATCTACGGCCCGTGGTGGAGCCCGAATATAATTTATTATAGTCGGACCCATGGTGACCTGATGGCTGCCCGACGGTATTAGCACAGGTAATGGGTCGCTGTCGCTTCGCGCGGCGAGCGTTATGGTTTTATGGCAagtcactGTATGTTTGTGGAAATCGGAcctAGtGCCGGTTCTGCGCATATGGTActgttcgcTgtacgatcctctGAccgtcccCGttaccagtCGgcgacgcttcagTTTTGGGTaatctcaggacccgtcttGaaacacggaccaaggagtctagcaTGTGCGcgagtcattgggataaaATtcctaaaGgcGtaatgaaagtaaaTGTttacctTGTgtgaacagagggaagatggGTGgcgcattgacgctgcctcgcactcccggggcgtcgc--------------------------------------------------------------------------------------------------------------
	Bembidion_corgenoma_OR_4032     -------------------------------------------------------------------------------------CCCAGCACTGAAGCCCGTGGTCGGAAACGGCTACTGGGCAATGTAGTGTTTGGGAGAGCCCGTCTAACCCGAGTACTGTTAGCGTGTCCAAGTCCTTCTTGAAGGGGGCCACTCGCCCGTAGTGGGTGCCAGGCCCGTAGTGACCGTTGATATGTTCGGGTGGGTTTCTCCTTAGAGTCGGGTTGCTTGAGAGTGCAGCTCTAAGTGGGTGGTAAACTCCATCTAAGGCTAAATATTACCACGAGACCGATAGCGAACAAGTACCGTGAGGGAAAGTTGAAAAGAACTTTGAAGAGAGAGTTCAAGAGTACGTGAAACCGTTCAGGGGTAAACCTGAGAAACCCGAAAATTCGAACGGGGAGATTCAATTGCTTTACCGGTGGTGATCAATAGTGCAGTATTTGGGACGCATATCGTTTGCAGTTTCGGCTGTATATCTGTATACGCTCTGCTGTCTGTTGTGTATTCACTGTCGGAGGCATGCACTTCTCCCCTTGTAGGACGTCGTGACCCGTTGAGCATTACGCCATCTACGGCCCGTGGTGGAGCCCGAATATAATTTATTATAGTCGGACCCATGGTGACCTGATGGCTGCCCGACGGTATTAGCACAGGTAATGGGTCGCTGTCGCTTCGCGCGGCGAGCGTTATGGTTTTATGGCAAGTCACTGTATGTTTGTGGAAATCGGACCTAGTGCCGGTTCTGCGCATATGGTACTGTTCGCTGTACGATCCTCTGACCGTCCCCGTTACCAGTCGGCGACGCTTCAGTTTTGGGTAATCTCAGGACCCGTCTTGAAACACGGACCAAGGAGTCTAGCATGTGCGCGAGTCATTGGGATAAAATTCCTAAAGGCGTAATGAAAGTAAATGTTTACCTTGTGTGAACAGAGGGAAGATGGGTGGCGCATTGACGCTGCCTCGCACTCCCGGGGCGTCGCGCACTCATTGCGAGGTGCGGCGCACCAAGAGCGTACACGCTG--------------------------------------------------------------------
	Bembidion_corgenoma_OR_2973     ----------------------------------------------------------------------GCGAACAGGGAGAAGCCCAGCACTGAAGCCCGTGGTCGGAAACGGCTACTGGGCAATGTAGTGTTTGGGAGAGCCCGTCTAACCCGAGTACTGTTAGCGTGTCCAAGTCCTTCTTGAAGGGGGCCACTCGCCCGTAGTGGGTGCCAGGCCCGTAGTGACCGTTGATATGTTCGGGTGGGTTTCTCCTTAGAGTCGGGTTGCTTGAGAGTGCAGCTCTAAGTGGGTGGTAAACTCCATCTAAGGCTAAATATTACCACGAGACCGATAGCGAACAAGTACCGTGAGGGAAAGTTGAAAAGAACTTTGAAGAGAGAGTTCAAGAGTACGTGAAACCGTTCAGGGGTAAACCTGAGAAACCCGAAAATTCGAACGGGGAGATTCAATTGCTTTACCGGTGGTGATCAATAGTGCAGTATTTGGGACGCATATCGTTTGCAGTTTCGGCTGTATATCTGTATACGCTCTGCTGTCTGTTGTGTATTCACTGTCGGAGGCATGCACTTCTCCCCTTGTAGGACGTCGTGACCCGTTGAGCATTACGCCATCTACGGCCCGTGGTGGAGCCCGAATATAATTTATTATAGTCGGACCCATGGTGACCTGATGGCTGCCCGACGGTATTAGCACAGGTAATGGGTCGCTGTCGCTTCGCGCGGCGAGCGTTATGGTTTTATGGCAAGTCACTGTATGTTTGTGGAAATCGGACCTAGTGCCGGTTCTGCGCATATGGTACTGTTCGCTGTACGATCCTCTGACCGTCCCCGTTACCAGTCGGCGACGCTTCAGTTTTGGGTAATCTCAGGACCCGTCTTGAAACACGGACCAAGGAGTCTAGCATGTGCGCGAGTCATTGGGATAAAATTCCTAAAGGCGTAATGAAAGTAAATGTTTACCTTGTGTGAACAGAGGGAAGATGGGTGGCGCATTGACGCTGCCTCGCACTCCCGGGGCGTCGCGCACTCATTGCGAGGTGCGGCGCACCAAGAGCGTACACGCTG--------------------------------------------------------------------
	Bembidion_corgenoma_OR_3205     ACCCGCTAAATTTAAGCATATTAATAAGCGGAGGAAAAGAAACTAACAAGGATTCCCTTAGTAGCGGCGAGCGAACAGGGAGAAGCCCAGCACTGAAGCCCGTGGTCGGAAACGGCTACTGGGCAATGTAGTGTTTGGGAGAGCCCGTCTAACCCGAGTACTGTTAGCGTGTCCAAGTCCTTCTTGAAGGGGGCCACTCGCCCGTAGTGGGTGCCAGGCCCGTAGTGACCGTTGATATGTTCGGGTGGGTTTCTCCTTAGAGTCGGGTTGCTTGAGAGTGCAGCTCTAAGTGGGTGGTAAACTCCATCTAAGGCTAAATATTACCACGAGACCGATAGCGAACAAGTACCGTGAGGGAAAGTTGAAAAGAACTTTGAAGAGAGAGTTCAAGAGTACGTGAAACCGTTCAGGGGTAAACCTGAGAAACCCGAAAATTCGAACGGGGAGATTCAATTGCTTTACCGGTGGTGATCAATAGTGCAGTATTTGGGACGCATATCGTTTGCAGTTTCGGCTGTATATCTGTATACGCTCTGCTGTCTGTTGTGTATTCACTGTCGGAGGCATGCACTTCTCCCCTTGTAGGACGTCGTGACCCGTTGAGCATTACGCCATCTACGGCCCGTGGTGGAGCCCGAATATAATTTATTATAGTCGGACCCATGGTGACCTGATGGCTGCCCGACGGTATTAGCACAGGTAATGGGTCGCTGTCGCTTCGCGCGGCGAGCGTTATGGTTTTATGGCAAGTCACTGTATGTTTGTGGAAATCGGACCTAGTGCCGGTTCTGCGCATATGGTACTGTTCGCTGTACGATCCTCTGACCGTCCCCGTTACCAGTCGGCGACGCTTCAGTTTTGGGTAATCTCAGGACCCGTCTTGAAACACGGACCAAGGAGTCTAGCATGTGCGCGAGTCATTGGGATAAAATTCCTAAAGGCGTAATGAAAGTAAATGTTTACCTTGTGTGAACAGAGGGAAGATGGGTGGCGCATTGACGCTGCCTCGCACTCCCGGGGCGTCGCGCACTCATTGCGAGGTGCGGCGCACCAAGAGCGTACACGCTGGGACCCGAAAGATGGTGAACTATGCCTGGTCAGGACGAAGTCAGGGGAAACCCTGATGGAGGTCCGTA
	Bembidion_corgenoma_OR_4034     -------------------------------------------------------------------------------------CCCAGCACTGAAGCCCGTGGTCGGAAACGGCTACTGGGCAATGTAGTGTTTGGGAGAGCCCGTCTAACCCGAGTACTGTTAGCGTGTCCAAGTCCTTCTTGAAGGGGGCCACTCGCCCGTAGTGGGTGCCAGGCCCGTAGTGACCGTTGATATGTTCGGGTGGGTTTCTCCTTAGAGTCGGGTTGCTTGAGAGTGCAGCTCTAAGTGGGTGGTAAACTCCATCTAAGGCTAAATATTACCACGAGACCGATAGCGAACAAGTACCGTGAGGGAAAGTTGAAAAGAACTTTGAAGAGAGAGTTCAAGAGTACGTGAAACCGTTCAGGGGTAAACCTGAGAAACCCGAAAATTCGAACGGGGAGATTCAATTGCTTTACCGGTGGTGATCAATAGTGCAGTATTTGGGACGCATATCGTTTGCAGTTTCGGCTGTATATCTGTATACGCTCTGCTGTCTGTTGTGTATTCACTGTCGGAGGCATGCACTTCTCCCCTTGTAGGACGTCGTGACCCGTTGAGCATTACGCCATCTACGGCCCGTGGTGGAGCCCGAATATAATTTATTATAGTCGGACCCATGGTGACCTGATGGCTGCCCGACGGTATTAGCACAGGTAATGGGTCGCTGTCGCTTCGCGCGGCGAGCGTTATGGTTTTATGGCAAGTCACTGTATGTTTGTGGAAATCGGACCTAGTGCCGGTTCTGCGCATATGGTACTGTTCGCTGTACGATCCTCTGACCGTCCCCGTTACCAGTCGGCGACGCTTCAGTTTTGGGTAATCTCAGGACCCGTCTTGAAACACGGACCAAGGAGTCTAGCATGTGCGCGAGTCATTGGGATAAAATTCCTAAAGGCGTAATGAAAGTAAATGTTTACCTTGTGTGAACAGAGGGAAGATGGGTGGCGCATTGACGCTGCCTCGCACTCCCGGGGCGTCGCGCACTCATTGCGAGGTGCGGCGCACCAAGAGCGTACACGCTGG-------------------------------------------------------------------
	Bembidion_corgenoma_OR_5065     --------------------------------------------------------------------------------------ccagcactgaagcccgtggtcggaaacggctactgggcaatgtagtgtttgggagagcccgtctaaCccgagtactgttagcgtgtccaagtccttcttgaagggGGCcactcgCccGTAGTGGGTGCCAGGCCCGTAGTGACCGTTGATATGTTCGGGTGGGTTTCTCCTTAGAGTCGGGTTGCTTGAGAGTGCAGCTCTAAGTGGGTGGTAAACTCCATCTAAGGCTAAATATTACCACGAGACCGATAGCGAACAAGTACCGTGAGGGAAAGTTGAAAAGAACTTTGAAGAGAGAGTTCAAGAGTACGTGAAACCGTTCAGGGGTAAACCTGAGAAACCCGAAAATTCGAACGGGGAGATTCAATTGCTTTACCGGTGGTGATCAATAGTGCAGTATTTGGGACGCATATCGTTTGCAGTTTCGGCTGTATATCTGTATACGCTCTGCTGTCTGTTGTGTATTCACTGTCGGAGGCATGCACTTCTCCCCTTGTAGGACGTCGTGACCCGTTGAGCATTACGCCATCTACGGCCCGTGGTGGAGCCCGAATATAATTTATTATAGTCGGACCCATGGTGACCTGATGGCTGCCCGACGGTATTAGCACAGGTAATGGGTCGCTGTCGCTTCGCGCGGCGAGCGTTATGGTTTTATGGCAAGTCACTGTATGTTTGTGGAAATCGGACCtAGTGCCGGTTCTGCGCATATGGTACTGTTCGCTGTACGATCCTCTGACCGTCCCCGTTACCAGTCGGCGACGCTTCAGTTTTGGGTAATCTCAggacccgtcttGaaacacggaccaaggagtctagcaTGTGCGCGagtcatTGGGATAAAATtcctaaaGgcGTAatgaaagtaaatgTttacctTgtgtgaacagagggaagatgggtggcgcattgacgctgcctcgcactcccggggcgtcgcgcactcat------------------------------------------------------------------------------------------------------
	Bembidion_corgenoma_ID_3021     ACCCGCTAAATTTAAGCATATTAATAAGCGGAGGAAAAGAAACTAACAAGGATTCCCTTAGTAGCGGCGAGCGAACAGGGAGAAGCCCAGCACTGAAGCCCGTGGTCGGAAACGGCTACTGGGCAATGTAGTGTTTGGGAGAGCCCGTCTAACCCGAGTACTGTTAGCGTGTCCAAGTCCTTCTTGAAGGGGGCCACTCGCCCGTAGTGGGTGCCAGGCCCGTAGTGACCGTTGATATGTTCGGGTGGGTTTCTCCTTAGAGTCGGGTTGCTTGAGAGTGCAGCTCTAAGTGGGTGGTAAACTCCATCTAAGGCTAAATATTACCACGAGACCGATAGCGAACAAGTACCGTGAGGGAAAGTTGAAAAGAACTTTGAAGAGAGAGTTCAAGAGTACGTGAAACCGTTCAGGGGTAAACCTGAGAAACCCGAAAATTCGAACGGGGAGATTCAATTGCTTTACCGGTGGTGATCAATAGTGCAGTATTTGGGACGCATATCGTTTGCAGTTTCGGCTGTATATCTGTATACGCTCTGCTGTCTGTTGTGTATTCACTGTCGGAGGCATGCACTTCTCCCCTTGTAGGACGTCGTGACCCGTTGAGCATTACGCCATCTACGGCCCGTGGTGGAGCCCGAATATAATTTATTATAGTCGGACCCATGGTGACCTGATGGCTGCCCGACGGTATTAGCACAGGTAATGGGTCGCTGTCGCTTCGCGCGGCGAGCGTTATGGTTTTATGGCAAGTCACTGTATGTTTGTGGAAATCGGACCTAGTGCCGGTTCTGCGCATATGGTACTGTTCGCTGTACGATCCTCTGACCGTCCCCGTTACCAGTCGGCGACGCTTCAGTTTTGGGTAATCTCAGGACCCGTCTTGAAACACGGACCAAGGAGTCTAGCATGTGCGCGAGTCATTGGGATAAAATTCCTAAAGGCGTAATGAAAGTAAATGTTTACCTTGTGTGAACAGAGGGAAGATGGGTGGCGCATTGACGCTGCCTCGCACTCCCGGGGCGTCGCGCACTCATTGCGAGGTGCGGCGCACCAAGAGCGTACACGCTGGGACCCGAAAGATGGTGAACTATGCCTGGTCAGGACGAAGTCAGGGGAAACCCTGATGGAGGTCCGTA
	Bembidion_corgenoma_WA_2165     --------------------------------------------------------------------------------------------CTGAAGCCCGTGGTCGGAAACGGCTACTGGGCAATGTAGTGTTTGGGAGAGCCCGTCTAACCCGAGTACTGTTAGCGTGTCCAAGTCCTTCTTGAAGGGGGCCACTCGCCCGTARTGGGTGCCAGGCCCGTAGTGACCGTTGATATGTTCGGGTGGGTTTCTCCTTAGAGTCGGGTTGCTTGAGAGTGCAGCTCTAAGTGGGTGGTAAACTCCATCTAAGGCTAAATATTACCACGAGACCGATAGCGAACAAGTACCGTGAGGGAAAGTTGAAAARAACTTTGAAGAGAGAGTTCAAGAGTACGTGAAACCGTTCAGGGGTAAACCTGAGAAACCCGAAAATTCGAACGGGGAGATTCAATTGCTTTACCGGTGGTGATCAATAGTGCAGTATTTGGGACGCATATCGTTTGCAGTTTCGGCTGTATATCTGTATACGCTCTGCTGTCTGTTGTGTATTCACTGTCGGAGGCATGCACTTCTCCCCTTGTAGGACGTCGTGACCCGTTGAGCATTACGCCATCTACGGCCCGTGGTGGAGCCCGAATATAATTTATTATAGTCGGACCCATGGTGACCTGATGGCTGCCCGACGGTATTAGCACAGGTAATGGGTCGCTGTCGCTTCGCGCGGCGAGCGTTATGGTTTTATGGCAAGTCACTGTATGTTTGTGGAAATCGGACCTAGTGCCGGTTCTGCGCATATGGTACTGTTCGCTGTACGATCCTCTGACCGTCCCCGTTACCAGTCGGCGACGCTTCAGTTTTGGGTAATCTCAGGACCCGTCTTGAAACACGGACCAAGGAGTCYAGCATGTGCGCGAGTCATTGGGATAAAATTCCTAAAGGCGTAATGAAAGTAAATGTTTACCTTGTGTGAACAGAGGGAAGATGGGTGGCGCATTGACGCTGCCTCGCACTCCCGGGGCGTCG---------------------------------------------------------------------------------------------------------------
	Bembidion_corgenoma_BC_2190     -----------------------------------------------------------------------------------------gcactgaagcccgtggtcggaaacggctactgggcaatgtagtgtttgggagagcccgtctaacCcgagtactgttagcgtgtccaagtccttcttGAAGGGGGCCACTCGCCCGTAGTGGGTGCCAGGCCCGTAGTGACCGTTGATATGTTCGGGTGGGTTTCTCCTTAGAGTCGGGTTGCTTGAGAGTGCAGCTCTAAGTGGGTGGTAAACTCCATCTAAGGCTAAATATTACCACGAGACCGATAGCGAACAAGTACCGTGAGGGAAAGTTGAAAAGAACTTTGAAGAGAGAGTTCAAGAGTACGTGAAACCGTTCAGGGGTAAACCTGAGAAACCCGAAAATTCGAACGGGGAGATTCAATTGCTTTACCGGTGGTGATCAATAGTGCAGTATTTGGGACGCATATCGTTTGCAGTTTCGGCTGTATATCTGTATACGCTCTGCTGTCTGTTGTGTATTCACTGTCGGAGGCATGCACTTCTCCCCTTGTAGGACGTCGTGACCCGTTGAGCATTACGCCATCTACGGCCCGTGGTGGAGCCCGAATATAATTTATTATAGTCGGACCCATGGTGACCTGATGGCTGCCCGACGGTATTAGCACAGGTAATGGGTCGCTGTCGCTTCGCGCGGCGAGCGTTATGGTTTTATGGCAAGTCACTGTATGTTTGTGGAAATCGGACCTAGTGCCGGTTCTGCGCATATGGTACTGTTCGCTGTACGATCCTCTGACCGTCCCCGTTACCAGTCGGCGACGCTTCAGTTTTGGGTAATCTCAGGACCCGTCTTGAAACACGGACCAAGGAGTCTAGCATGTGCGCGAGTCATTGGgataaaATTCCTAAAGGCGTAATGAAAGTAAATGTTTACCTTGTGTGAacagagggaagatgggtggcgcattgacgctgcctcgcactcccggggcgtcgcgcactcattgcgag------------------------------------------------------------------------------------------------
	Bembidion_erosum_CA_4050        ----------------------------------------------------------------------------------aagcccagcactgaagcccgtggtcggaaacggctactgggcaatgtagtgtttgggagagcccgtctaacccgagtactgttagcgtgtccaagtccttcttgaagggGGCcactcgCccgtAGTGGGTGCCAGGCCCGTAGTGACCGTTGATATGTTCGGGTGGGTTTCTCCTTAGAGTCGGGTTGCTTGAGAGTGCAGCTCTAAGTGGGTGGTAAACTCCATCTAAGGCTAAATATTACCACGAGACCGATAGCGAACAAGTACCGTGAGGGAAAGTTGAAAAGAACTTTGAAGAGAGAGTTCAAGAGTACGTGAAACCGTTCAGGGGTAAACCTGAGAAACCCGAAAATTCGAACGGGGAGATTCAATTGCTTTACCGGTGGTGATCAATAGTGCAGTATTTGGGACGCATATCGTTTGCAGTTTCGGCTGTATATCTGTATACGCTCTGCTGTCTGTTGTGTATTCACTGTCGGAGGCATGCACTTCTCCCCTTGTAGGACGTCGTGACCCGTTGAGCATTACGCCATCTACGGCCCGTGGTGGAGCCCGAATATAATTTATTATAGTCGGACCCATGGTGACCTGATGGCTGCCCGACGGTATTAGCACAGGTAATGGGTCGCTGTCGCTTCGCGCGGCGAGCGTTATGGTTTTATGGCAAGTCACTGTATGTTTGTGGAAATCGGACCTAGTGCCGGTTCTGCGCATATGGTACTGTTCGCTGTACGATCCTCTGACCGtcccCGTTaccagtcggcgacgcttcagTTTTGGGTaaTCTCAGGACCCGTCttGaaacacggaccaagGAGTCTagcatGTGCGCGagtcattGGgataaaATTcctaaaGGcGTAATGaaagtaaaTGtttacctTGTgtgaacagagggaagatggGTGGCGCATtgacgctgcctcgcactcccggggcgtcgcgcactcattgcgaggtgcggcgcaccaagagcgtacacgctgg-------------------------------------------------------------------
	Bembidion_erosum_CA_2596        -------------------------------------------------------------------------------------------------------ggtcggaaacggctactgggcaatgtagtgtttgggagagcccgtctaacccgagtactgttagcgtGTCCAaGtccTTCTTGAAGGGGGCCAcTcgCCcgTAGTGGGTGCCAGGCCCgtAGTGACCGTTGATATGTTCgGGTGGGTTTCTCCttagaGTCgGGTTGCTTGAGAGTGCAGCTCTAAGTGGGTGGTAAACTcCATCTAAGgCTAAATATTACCACGAGACCGATAGCGAACAAGTACCGTGAGGGAAAGTTGAAAAGAACTTTGAAGAGAGAGTTCAAGAGTACGTGAAAcCGTTCAGGGGTAAAcCTGAGAAACCCGAAAATTCGAACGGGGAGATTCAATTGCTTTACCGGTGGTGATCAATAGTGCAGTATTTGGGACGCATATCGTTTGCAGTTtcggcTGTATATCTGTATACgctCTGCTGTCTGTTGTGTATTCACTGTCGGAGGCATGCACTTCTCCCCTTGTAGGACGTCGTGACCCGTTGAGCATTACGCcaTCTACGGCCCGTGGTGGAGCCCGAATATAATTTATTATAgtcGGACCCATGGTGACCTGATGGCTGCCCGACGGTATTAgcacaGGTAATgggtcgctGTcgcttcgcGCGGCGAGCGTTATggtTTTatgGCAagtcactgtatgTTTGTGGaAATCggacctaGtgccggttctgCGcatatggtactgttcGctgtacgatcctctgaccgtcccCGttaccagtcggcgacgcttCAGttTTGggTaatctcaggacccgtcttgaaacacggaccaaggagtctagcatgtgcgcgagtcattgggataaaATTcctaaaggcgtaatgaaagtaaatgtttaccttGtgtgaacagagggaagatgggtggcgcattgacgctgcctcgcactcccggggcgtcgcgcactcattg----------------------------------------------------------------------------------------------------
	Bembidion_erosum_CA_2607        ---------------------------------------------------------------------------------------------------------tcggaaacggctactgggcaatgtagtgtttgggagagcccgtctaacccgagtactgttagcgtgtccaagtccttctTGAaGGGGGCCActcgcCcgTAGTGGGTGCCagGCCCGTAGTGACCGTTGATATGTTcgGGTGGGTTTCTCCttagaGtcggGTTGCTTGAGAGTGCAGCTCTAAGTGgGTGGTAAAcTcCaTCTAAGGcTAAATATTACcACGAGACCGATAGCGAACAAGTACCgTGAGGGAAAGTTGAAAAGAACTTTGAAGAGAGAGTTCAAGAGTACGTGAAACCGTTCAGGGGTAAAcCtGAGAAACCCGAAAATTCGAACGGGGAGATTCAAtTGCTTTACCGGTGGTGATCAATAGTGCAGTATTTGGGACGCATATCGTTTGCAGTTtcggcTGTATATCTGTATacgctCTGCTGTCTGTTGTGTATTCACTGTCGgAGGCATGCACTTCTCCCCTTGTAGGACGTCGTGACCCGTTGAGCATTACGCcatcTACGGCCCGTGGTGGAGCCCGAATATAATTTATTATAGtcGGACCCATGGTGACCTGATGGCTGCCcgACGGTATTAgcacagGTAATgggtcgctgtcgcttcgcGCGGCGAGCGTTatggtTTTATGGCAAgtcactgTATGTTTGTGGaaaTCggacctAGTGCCggttctgcgcatATGgtactgttcGcTgtacgatcctctgaccgtcCCCGttaccagtcggcgacgcttcagtTTTGGGTaatctcaggacccgtcttgaaacacggaccaaggagtctagcaTGTgcgcgagtcattgggataaaAttcctaaaggcgtaatgaaagtaaatgtttacctTGtgtgaacagagggaagatgggtggcgcattgacgctgcctcgcactcccggggcgtcgcgcactcat------------------------------------------------------------------------------------------------------
	Bembidion_erosum_CA_3561        ------------------------------------------------------------------------------------------------agcccgtggtcggaaacggctactgGGCAATGTAGTGTTTGGGAGaGCcCGTCTAACCCGAGTACTGttAGCGTGTCCAAGTCCTTCTTGAAGGGGGCCACTCGCCCGTAGTGGGTGCCAGGCCCGTAGTGACCGTTGATATGTTCGGGTGGGTTTCTCCTTAGAGTCGGGTTGCTTGAGAGTGCAGCTCTAAGTGGGTGGTAAACTCCATCTAAGGCTAAATATTACCACGAGACCGATAGCGAACAAGTACCGTGAGGGAAAGTTGAAAAGAACTTTGAAGAGAGAGTTCAAGAGTACGTGAAACCGTTCAGGGGTAAACCTGAGAAACCCGAAAATTCGAACGGGGAGATTCAATTGCTTTACCGGTGGTGATCAATAGTGCAGTATTTGGGACGCATATCGTTTGCAGTTTCGGCTGTATATCTGTATACGCTCTGCTGTCTGTTGTGTATTCACTGTCGGAGGCATGCACTTCTCCCCTTGTAGGACGTCGTGACCCGTTGAGCATTACGCCATCTACGGCCCGTGGTGGAGCCCGAATATAATTTATTATAGTCGGACCCATGGTGACCTGATGGCTGCCCGACGGTATTAGCACAGGTAATGGGTCGCTGTCGCTTCGCGCGGCGAGCGTTATGGTTTTATGGCAAGTCACTGTATGTTTGTGGAAATCGGACCTAGTGCCGGTTCTGCGCATATGGTACTGTTCGCTGTACGATCCTCTGACCGTCCCCGTTACCAGTCGGCGACGCTTCAGTTTTGGGTAATCTCAGGACCCGTCTTGAAACACGGACCAAGGAGTCTAGCATGTGCGCGAGTCATTGGGATAAAATTCCTAAAGGCGTAATGAAAGTAAATGTTTACCTTGTGTgaacagagggaagatgggtggcgcattgacgctgcctcgca-tcccggggcgtcgcgc------------------------------------------------------------------------------------------------------------
	Bembidion_erosum_CA_3562        -------------------------------------------------------------------------------------------------------------aaacggctactggGCAaTGTAGTGTTTGggagagcccgtctAACCCGAGTACTGTTAGCgTGTCCAAGTCCTTCTTGAAGGGGGCCACTCGCCCGTAGTGGGTGCCAGGCCCGTAGTGACCGTTGATATGTTCGGGTGGGTTTCTCCTTAGAGTCGGGTTGCTTGAGAGTGCAGCTCTAAGTGGGTGGTAAACTCCATCTAAGGCTAAATATTACCACGAGACCGATAGCGAACAAGTACCGTGAGGGAAAGTTGAAAAGAACTTTGAAGAGAGAGTTCAAGAGTACGTGAAACCGTTCAGGGGTAAACCTGAGAAACCCGAAAATTCGAACGGGGAGATTCAATTGCTTTACCGGTGGTGATCAATAGTGCAGTATTTGGGACGCATATCGTTTGCAGTTTCGGCTGTATATCTGTATACGCTCTGCTGTCTGTTGTGTATTCACTGTCGGAGGCATGCACTTCTCCCCTTGTAGGACGTCGTGACCCGTTGAGCATTACGCCATCTACGGCCCGTGGTGGAGCCCGAATATAATTTATTATAGTCGGACCCATGGTGACCTGATGGCTGCCCGACGGTATTAGCACAGGTAATGGGTCGCTGTCGCTTCGCGCGGCGAGCGTTATGGTTTTATGGCAAGTCACTGTATGTTTGTGGAAATCGGACCTAGTGCCGGTTCTGCGCATATGGTACTGTTCGCTGTACGATCCTCTGACCGTCCCCGTTACCAGTCGGCGACGCTTCAGTTTTGGGTAATCTCAGGACCCGTCTTGAAACACGGACCAAGGAGTCTAGCATGTGCGCGAGTCATTGGGATAAAATTCCTAAAGGCGTAATGAAAGTAAATGTTTACCTTGTGTgaacagagggaagatgggtggcgcattgacgctgcctcgca-tcccggggcgtcgcgcactc--------------------------------------------------------------------------------------------------------
	Bembidion_erosum_CA_3584        -----------------------------------------------------------------------------------------------aagcccgtggtcggaaacggctactGGGCAATGTAGTGTTTGGGAGAgccCGTCTAACCCGAGTACTGttAGCgtGTCCAAGTCCTTCTTGAAGGGGGCCACTCGCCCGTAGTGGGTGCCAGGCCCGTAGTGACCGTTGATATGTTCGGGTGGGTTTCTCCTTAGAGTCGGGTTGCTTGAGAGTGCAGCTCTAAGTGGGTGGTAAACTCCATCTAAGGCTAAATATTACCACGAGACCGATAGCGAACAAGTACCGTGAGGGAAAGTTGAAAAGAACTTTGAAGAGAGAGTTCAAGAGTACGTGAAACCGTTCAGGGGTAAACCTGAGAAACCCGAAAATTCGAACGGGGAGATTCAATTGCTTTACCGGTGGTGATCAATAGTGCAGTATTTGGGACGCATATCGTTTGCAGTTTCGGCTGTATATCTGTATACgCTCTGCTGTCTGTTGTGTATTCACTGTCGGAGGCATGCACTTCTCCCCTTGTAGGACGTCGTGACCCGTTGAGCATTACGCCATCTACGGCCCGTGGTGGAGCCCGAATATAATTTATTATAGTCGGACCCATGGTGACCTGATGGCTGCCCGACGGTATTAGCACAGGTAATgggtcgctgtcgcttcGCGCGGCGAGCGTTAtggtttTATGGCAagtcactGTATGTTTGTGGAaaTcggacctAGTGCcggttcTGCGCATATGgtactgttcgctgtacgatcctctgaccgtccccgttaccagtcggCGACGcttcagTTTTGGGTaatctcaggacccgtcttGaaacacggaccaaggagtctagcatgtGCGcgagtcattgGGATAAAattcctaaaGgcGtaatgaaagtaaaTGtttacctTGTgtgaacagagggaagatgggtggcgcattgacgctgcctc--------------------------------------------------------------------------------------------------------------------------------
	Bembidion_erosum_CA_4212        --------------------------------------------------------cttagtagcggcgagcgaacagggagaagcccagcactgaagcccgtggtcggaaacggctactgggcaatgtagtgtttgggagagcccgtctaacccgagtactgttagcgtgtccaagtccttcttgaagGGGGCCACTCGCCCGTAGTGGGTGCCAGGCCCGTAGTGACCGTTGATATGTTCGGGTGGGTTTCTCCTTAGAGTCGGGTTGCTTGAGAGTGCAGCTCTAAGTGGGTGGTAAACTCCATCTAAGGCTAAATATTACCACGAGACCGATAGCGAACAAGTACCGTGAGGGAAAGTTGAAAAGAACTTTGAAGAGAGAGTTCAAGAGTACGTGAAACCgTTCAGGGGTAAACCTGAGAAACCCGAAAATTCGAACGGGGAGATTCAATTGCTTTACCGGTGGTGATCAATAGTGCAGTATTTGGGACGCATATCGTTTGCAGTTTCGGCTGTATATCTGTATACGCTCTGCTGTCTGTTGTGTATTCACTGTCGGAGGCATGCACTTCTCCCCTTGTAGGACGTCGTGACCCGTTGAGCATTACGCCATCTACGGCCCGTGGTGGAGCCCGAATATAATTTATTATAGTCGGACCCATGGTGACCTGATGGCTGCCCGACGGTATTAGCACAGGTAATGGGTCGCTGTCGCTtcgcGCGGCGAGCGTTATGGTTTTATGGCAAGTCACTGTATGTTTGTGGAAATCGGACCtAGTGCCGGttctgcGCATATGGTActgttcGcTgtacgatcctCTGAccgtcccCgttaccagtCGGCGACGCTTCAGTTTTGGGTaatctcaggacccgtcttgaaacacggaccaaggagtctagcaTGTGCGcgagtcattgGgataaaATtcctaaaGgcgtaatgaaagtaaaTGTttacctTGTgtgaacagagggaagatggGtggcgcattgacgctgcctcgcactcccggggcgtcgcgcactcat------------------------------------------------------------------------------------------------------
	Bembidion_erosum_OR_4033        -------------------------------------------------------------------------------gagaagcccagcactgaagcccgtggtcggaaacggctactgggcaatgtagtgtttgggagagcccgtctaacccgagtactgttagcgtgtccaagtccttcttgaaGGGGGCcactcGCccGTAGTGGGTGCCAGGCCCGTAGTGACCGTTGATATGTTCGGGTGGGTTTCTCCTTAGAGTCGGGTTGCTTGAGAGTGCAGCTCTAAGTGGGTGGTAAACTCCATCTAAGGCTAAATATTACCACGAGACcgaTAGCGAACAAGTACCGTGAGGGAAAGTTGAAAAGAACTTTGAAGAGAGAGTTCAAGAGTACGTGAAACCGTTCAGGGGTAAACCTGAGAAACCCGAAAATTCGAACGGGGAGATTCAATTGCTTTACCGGTGGTGATCAATAGTGCAGTATTTGGGACGCATATCGTTTGCAGTTTCGGCTGTATATCTGTATACGCTCTGCTGTCTGTTGTGTATTCACTGTCGGAGGCATGCACTTCTCCCCTTGTAGGACGTCGTGACCCGTTGAGCATTACGCCATCTACGGCCCGTGGTGGAGCCCGAATATAATTTATTATAGTCGGACCCATGGTGACCTGATGGCTGCCCGACGGTATTAGCACAGGTAATGGGTCGCTGTCGCTTCGCGCGGCGAGCGTTATGGTTTTATGGCAAGTCACTGTATGTTTGTGGAAATCGGACCTAGTGCCGGTTCTGCGCATATGGTACTGTTCGCTGTACGATCCTCTGACCGTCCCCGTTACcagtcggcgacgcttcagTTTTGGGTaatctcaggaccCGTcttGaaacacggaccaaggagtctagcatgTGCGCgagtcatTGGGATAAAATtcctaaaGGcGTAATGaaagtaaATGTttacctTGTgtgaacagagggaagatggGTGGCGCATtgacgctgcctcgcactcccggGgcgtcgcgcactcattgcgaggtgcggcgcaccaagagcgtacacgctgg-------------------------------------------------------------------
	Bembidion_erosum_BC_2162        --------------------------------------------------------------------------------------CCAGCACTGAAGCCCGTGGTCGGAAACGGCTACTGGGCAATGTAGTGTTTGGGAGAGCCCGTCTAACCCGAGTACTGTTAGCGTGTCCAAGTCCTTCTTGAAGGGGGCCACTCGCCCGTAGTGGGTGCCAGGCCCGTAGTGACCGTTGATATGTTCGGGTGGGTTTCTCCTTAGAGTCGGGTTGCTTGAGAGTGCAGCTCTAAGTGGGTGGTAAACTCCATCTAAGGCTAAATATTACCACGAGACCGATAGCGAACAAGTACCGTGAGGGAAAGTTGAAAAGAACTTTGAAGAGAGAGTTCAAGAGTACGTGAAACCGTTCAGGGGTAAACCTGAGAAACCCGAAAATTCGAACGGGGAGATTCAATTGCTTTACCGGTGGTGATCAATAGTGCAGTATTTGGGACGCATATCGTTTGCAGTTTCGGCTGTATATCTGTATACGCTCTGCTGTCTGTTGTGTATTCACTGTCGGAGGCATGCACTTCTCCCCTTGTAGGACGTCGTGACCCGTTGAGCATTACGCCATCTACGGCCCGTGGTGGAGCCCGAATATAATTTATTATAGTCGGACCCATGGTGACCTGATGGCTGCCCGACGGTATTAGCACAGGTAATGGGTCGCTGTCGCTTCGCGCGGCGAGCGTTATGGTTTTATGGCAAGTCACTGTATGTTTGTGGAAATCGGACCTAGTGCCGGTTCTGCGCATATGGTACTGTTCGCTGTACGATCCTCTGACCGTCCCCGTTACCAGTCGGCGACGCTTCAGTTTTGGGTAATCTCAGGACCCGTCTTGAAACACGGACCAAGGAGTCTAGCATGTGCGCGAGTCATTGGGATAAAATTCCTAAAGGCGTAATGAAAGTAAATGTTTACCTTGTGTGAACAGAGGGAAGATGGGTGGCGCATTGACGCTGCCTCGCACTCCCGGGGCGTCGCGCACTCA-------------------------------------------------------------------------------------------------------
	Bembidion_erosum_BC_2194        --------------------------------------------------------------------------------------------CTGAAGCCCGTGGTCGGAAACGGCTACTGGGCAATGTAGTGTTTGGGAGAGCCCGTCTAACCCGAGTACTGTTAGCGTGTCCAAGTCCTTCTTGAAGGGGGCCACTCGCCCGTAGTGGGTGCCAGGCCCGTAGTGACCGTTGATATGTTCGGGTGGGTTTCTCCTTAGAGTCGGGTTGCTTGAGAGTGCAGCTCTAAGTGGGTGGTAAACTCCATCTAAGGCTAAATATTACCACGAGACCGATAGCGAACAAGTACCGTGAGGGAAAGTTGAAAAGAACTTTGAAGAGAGAGTTCAAGAGTACGTGAAACCGTTCAGGGGTAAACCTGAGAAACCCGAAAATTCGAACGGGGAGATTCAATTGCTTTACCGGTGGTGATCAATAGTGCAGTATTTGGGACGCATATCGTTTGCAGTTTCGGCTGTATATCTGTATACGCTCTGCTGTCTGTTGTGTATTCACTGTCGGAGGCATGCACTTCTCCCCTTGTAGGACGTCGTGACCCGTTGAGCATTACGCCATCTACGGCCCGTGGTGGAGCCCGAATATAATTTATTATAGTCGGACCCATGGTGACCTGATGGCTGCCCGACGGTATTAGCACAGGTAATGGGTCGCTGTCGCTTCGCGCGGCGAGCGTTATGGTTTTATGGCAAGTCACTGTATGTTTGTGGAAATCGGACCTAGTGCCGGTTCTGCGCATATGGTACTGTTCGCTGTACGATCCTCTGACCGTCCCCGTTACCAGTCGGCGACGCTTCAGTTTTGGGTAATCTCAGGACCCGTCTTGAAACACGGACCAAGGAGTCTAGCATGTGCGCGAGTCATTGGGATAAAATTCCTAAAGGCGTAATGAAAGTAAATGTTTACCTTGTGTGAACAGAGGGAAGATGGGTGGCRCATTGACGCTGCCTCGCACTCCCGGGGCGTCGCGCACTCAT------------------------------------------------------------------------------------------------------
	Bembidion_transversale_NS_2160  ------------------------------------------------------------------------------------GCCCAGCACTGAAGCCCGTGGTCGGAAACGGCTACTGGGCAATGTAGTGTTTGGGAGAGCCCGTCTAACCCGAGTACTGTTAGCGTGTCCAAGTCCTTCTTGAAGGGGGCCACTCGCCCGTAGTGGGTGCCAGGCCCGTAGTGACCGTTGATATGTTCGGGTGGGTTTCTCCTTAGAGTCGGGTTGCTTGAGAGTGCAGCTCTAAGTGGGTGGTAAACTCCATCTAAGGCTAAATATTACCACGAGACCGATAGCGAACAAGTACCGTGAGGGAAAGTTGAAAAGAACTTTGAAGAGAGAGTTCAAGAGTACGTGAAACCGTTCAGGGGTAAACCTGAGAAACCCGAAAATTCGAACGGGGAGATTCAATTGCTTTACCGGTGGTGATCAATAGTGCAGTATTTGGGACGCATATCGTTTGCAGTTTCGGCTGTATATCTGTATACGCTCTGCTGTCTGTTGTGTATTCACTGTCGGAGGCATGCACTTCTCCCCTTGTAGGACGTCGTGACCCGTTGAGCATTACGCCATCTACGGCCCGTGGTGGAGCCCGAATATAATTTATTATAGTCGGACCCATGGTGACCTGATGGCTGCCCGACGGTATTAGCACAGGTAATGGGTCGCTGTCGCTTCGCGCGGCGAGCGTTATGGTTTTATGGCAAGTCACTGTATGTTTGTGGAAATCGGACCTAGTGCCGGTTCTGCGCATATGGTACTGTTCGCTGTACGATCCTCTGACCGTCCCCGTTACCAGTCGGCGACGCTTCAGTTTTGGGTAATCTCAGGACCCGTCTTGAAACACGGACCAAGGAGTCTAGCATGTGCGCGAGTCATTGGGATAAAATTCCTAAAGGCGTAATGAAAGTAAATGTTTACCTTGTGTGAACAGAGGGAAGATGGGTGGCGCATTGACGCTGCCTCGCACTCCCGGGGCGTCGCGCACTCAT------------------------------------------------------------------------------------------------------
	Bembidion_transversale_CO_2486  ---------------------------------------------------------------------------------------CAGCACTGAAGCCCGTGGTCGGAAACGGCTACTGGGCAATGTAGTGTTTGGGAGAGCCCGTCTAACCCGAGTACTGTTAGCGTGTCCAAGTCCTTCTTGAAGGGGGCCACTCGCCCGTAGTGGGTGCCAGGCCCGTAGTGACCGTTGATATGTTCGGGTGGGTTTCTCCTTAGAGTCGGGTTGCTTGAGAGTGCAGCTCTAAGTGGGTGGTAAACTCCATCTAAGGCTAAATATTACCACGAGACCGATAGCGAACAAGTACCGTGAGGGAAAGTTGAAAAGAACTTTGAAGAGAGAGTTCAAGAGTACGTGAAACCGTTCAGGGGTAAACCTGAGAAACCCGAAAATTCGAACGGGGAGATTCAATTGCTTTACCGGTGGTGATCAATAGTGCAGTATTTGGGACGCATATCGTTTGCAGTTTCGGCTGTATATCTGTATACGCTCTGCTGTCTGTTGTGTATTCACTGTCGGAGGCATGCACTTCTCCCCTTGTAGGACGTCGTGACCCGTTGAGCATTACGCCATCTACGGCCCGTGGTGGAGCCCGAATATAATTTATTATAGTCGGACCCATGGTGACCTGATGGCTGCCCGACGGTATTAGCACAGGTAATGGGTCGCTGTCGCTTCGCGCGGCGAGCGTTATGGTTTTATGGCAAGTCACTGTATGTTTGTGGAAATCGGACCTAGTGCCGGTTCTGCGCATATGGTACTGTTCGCTGTACGATCCTCTGACCGTCCCCGTTACCAGTCGGCGACGCTTCAGTTTTGGGTAATCTCAGGACCCGTCTTGAAACACGGACCAAGGAGTCTAGCATGTGCGCGAGTCATTGGGATAAAATTCCTAAAGGCGTAATGAAAGTAAATGTTTACCTTGTGTGAACAGAGGGAAGATGGGTGGCGCATTGACGCTGCCTCGCACTCCCGGGGCGTCGCGCACTCAT------------------------------------------------------------------------------------------------------
	Bembidion_transversale_WY_2157  ------------------------------------------------AGGATTCCCTTAGTAGCGGCGAGCGAACAGGGAGAAGCCCAGCACTGAAGCCCGTGGTCGGAAACGGCTACTGGGCAATGTAGTGTTTGGGAGAGCCCGTCTAACCCGAGTACTGTTAGCGTGTCCAAGTCCTTCTTGAAGGGGGCCACTCGCCCGTAGTGGGTGCCAGGCCCGTAGTGACCGTTGATATGTTCGGGTGGGTTTCTCCTTAGAGTCGGGTTGCTTGAGAGTGCAGCTCTAAGTGGGTGGTAAACTCCATCTAAGGCTAAATATTACCACGAGACCGATAGCGAACAAGTACCGTGAGGGAAAGTTGAAAAGAACTTTGAAGAGAGAGTTCAAGAGTACGTGAAACCGTTCAGGGGTAAACCTGAGAAACCCGAAAATTCGAACGGGGAGATTCAATTGCTTTACCGGTGGTGATCAATAGTGCAGTATTTGGGACGCATATCGTTTGCAGTTTCGGCTGTATATCTGTATACGCTCTGCTGTCTGTTGTGTATTCACTGTCGGAGGCATGCACTTCTCCCCTTGTAGGACGTCGTGACCCGTTGAGCATTACGCCATCTACGGCCCGTGGTGGAGCCCGAATATAATTTATTATAGTCGGACCCATGGTGACCTGATGGCTGCCCGACGGTATTAGCACAGGTAATGGGTCGCTGTCGCTTCGCGCGGCGAGCGTTATGGTTTTATGGCAAGTCACTGTATGTTTGTGGAAATCGGACCTAGTGCCGGTTCTGCGCATATGGTACTGTTCGCTGTACGATCCTCTGACCGTCCCCGTTACCAGTCGGCGACGCTTCAGTTTTGGGTAATCTCAGGACCCGTCTTGAAACACGGACCAAGGAGTCTAGCATGTGCGCGAGTCATTGGGATAAAATTCCTAAAGGCGTAATGAAAGTAAATGTTTACCTTGTGTGAACAGAGGGAAGATGGGTGGCGCATTGACGCTGCCTCGCACTCCCGGGGCGTCGCGCACTCATTGCGAGGTGCGGCGCACCAAGAGCGTACACGCTGGGACCCGAAAGATGGT-AACTATGCC------------------------------------------
	Bembidion_transversale_MT_4690  -------------------------------------------------------------------------------------ccCAGCactgaagCccgtggtCGGAAACGGCTACTGGGCAATGTAGTGTTTGGGAGAGCcCGTCTAACCCGAGTACTGTTAGCGTGTCCAAGTCCTTCTTGAAGGGGGCCACTCGCCCGTAGTGGGTGCCAGGCCCGTAGTGACCGTTGATATGTTCGGGTGGGTTTCTCcttagagtCGGGTTGCTTGAGAGTGCAGCTCTAAGTGGGTGGTAAACTCCATCTAAGGCTAAATATTACCACGAGACCGATAGCGAACAAGTACCGTGAGGGAAAGTTGAAAAGAACTTTGAAGAGAGAGTTCAAGAGTACGTGAAACCGTTCAGGGGTAAACCTGAGAAACCCGAAAATTCGAACGGGGAGATTCAATTGCTTTACCGGTGGTGATCAATAGTGCAGTATTTGGGACGCATATCGTTTGCAGTTTCGGCTGTATATCTGTATACGCTCTGCTGTCTGTTGTGTATTCACTGTCGGAGGCATGCACTTCTCCCCTTGTAGGACGTCGTGACCCGTTGAGCATTACGCCATCTACGGCCCGTGGTGGAGCCCGAATATAATTTATTAtagtcGGACCCATGGTGACCTGATGGCTGCCCGACGGTATTAGCACAGGTAATGGGTCGCTGTCGCTtcgcGCGGCGAGCGTTATGGTTTTATGGCAAGTCACTGTATGTTTGtggaAATCggacctagtGCcggttctgCGCATATGgtactgttcGctgtacgatcCTCTGaccgtccCCGttACCagtcggcGACgcttcAGTTTTGggTaatCtcaggacCCGTcttGaaacacggaccaaggagtctagcaTGTGCGcgagtcatTGGgataaaATTcctaaaGgcgtaatgaaagtaaaTGtttacctTgtgtgaacagagggaagatggGTGGCGCATtgacgctgcctcgcactcccggggcgtcgcgcactcattgcgag------------------------------------------------------------------------------------------------
	Bembidion_transversale_MT_4927  --------------------------------------------------------------------------------------ccagcactgaagcccgtggtcggaaacggctactgggcaatgtagtgtttgggagagcccgtctaacccgagtactgttagcgtgtccaagtccttcttgaagggGGCcactcgCccgtAGTGGGTGCCAGGCCCGTAGTGACCGTTGATATGTTCGGGTGGGTTTCTCCTTAGAGTCGGGTTGCTTGAGAGTGCAGCTCTAAGTGGGTGGTAAACTCCATCTAAGGCTAAATATTACCACGAGACCGATAGCGAACAAGTACCGTGAGGGAAAGTTGAAAAGAACTTTGAAGAGAGAGTTCAAGAGTACGTGAAACCGTTCAGGGGTAAACCTGAGAAACCCGAAAATTCGAACGGGGAGATTCAATTGCTTTACCGGTGGTGATCAATAGTGCAGTATTTGGGACGCATATCGTTTGCAGTTTCGGCTGTATATCTGTATACGCTCTGCTGTCTGTTGTGTATTCACTGTCGGAGGCATGCACTTCTCCCCTTGTAGGACGTCGTGACCCGTTGAGCATTACGCCATCTACGGCCCGTGGTGGAGCCCGAATATAATTTATTATAGTCGGACCCATGGTGACCTGATGGCTGCCCGACGGTATTAGCACAGGTAATGGGTCGCTGTCGCTTCGCGCGGCGAGCGTTATGGTTTTATGGCAAGTCACTGTATGTTTGTGGAAATCGGACCTAGTGCCGGTTCTGCGCATATGGTACTGTTCGCTGTACGATCCTCTGACCGTCCCCGTTACCAGTCGGCGACGCTTCAGTTTTGGGTAATCTCAGGACCCGTCTTGAAACACGGACCAAGGAGTCTAGCATGTGCGCGAGTCATTGGGATAAAATTCCTAAAGGCGTAATGAAAGTAAATGTTTACCTTGTGTGAACAGagggaagATGGGTGGCGCATtGACGCTgcctCgCaCtccCGgGGCGTCGCgCactc--------------------------------------------------------------------------------------------------------
	Bembidion_transversale_WA_5064  ---------------------------------------------------------------------------------------cagcactgaagcccgtggtcggaaacggctactgggcaatgtagtgtttgggagagcccgtctaaCccgagtactgttagcgtgtccaagtccttcttgaagGGGGCcactcgCccgtagtgggtgccAggCccgtagtgaccgttgataTGttcgggtgggtttctccttagagtcGGGTTGCTTGAGAGTGCAGCTCTAAGTGGGTGGTAAACTCCATCTAAGGcTAAATATTACCACGAGACCGATAGCGAACAAGTACCGTGAGGGAAAGTTGAAAAGAACTTTGAAGAGAGAGTTCAAGAGTACGTGAAACCGTTCAGGGGtAAACCTGAGAAACCCGAAAATTCGAACGGGGAGATTCAATTGCTTTACCGGTGGTGATCAATAGTGCAGTATTTGGGACGCATATCGTTTGCAGTTTCGGCTGTAtatctgtatacgctCTGCTGTCtGTTGTGTATTCACTGTCGGAGGCATGCACTTCTCCCCTTGTAGGACGTCGTGACCCGTTGAGCATTACGCCATCTACGGCCCGTGGTGGAGCCCGAATATAATTTATTATagtcGGACCCATGGTGACCTGATGGCTGCCCGACGGTATTAGCACAGGTAATGGGTCGCTGTCGCTtcGCGCGGCGAGCGTTATGGTTTTATGGCAAGTCACTGTATGTTTGTGGAAATCGGACCtAGtgccggttcTGCGCATATGgtactgttcGcTgtacgatcctCTGAccgtcccCGttaCCAGTCGGCGACGcttcAGTTTTGGGTaatctcaggacccgtcttGaaacacggaccaaggagtctagcatgtGCGCGagtcattgGgataaaattcctaaaGgcgtaatgaaagtaaaTGTttacctTGTGTgaacagagggaagatgggtggcgcattgacgctgcctcgcactcccggggcgtcgcgcactcat------------------------------------------------------------------------------------------------------
	Bembidion_transversale_OR_5613  -----------------------------------------------------------------------------------agcccagcactgaagcccgtggtcgGAAACGGCTACTGGGCAATGTAGTGTTTGGGAGAGCCCGTCTAACCCGAGTACTGTTAGCGTGTCCAagtccttcttgAAGGgGGCCACTCGCCCGTAGTGGGTGCCAGGCCCGTAGTGACCGTTGATATGTTCGGGTGGGTTTCTCCTTAGAGTCGGGTTGCTTGAGAGTGCAGCTCTAAGTGGGTGGTAAACTCCATCTAAGGCTAAATATTACCACGAGACCGATAGCGAACAAGTACCGTGAGGGAAAGTTGAAAAGAACTTTGAAGAGAGAGTTCAAGAGTACGTGAAACCGTTCAGGGGTAAACCTGAGAAACCCGAAAATTCGAACGGGGAGATTCAATTGCTTTACCGGTGGTGATCAATAGTGCAGTATTTGGGACGCATATCGTTTGCAGTTTCGGCTGTATATCTGTATACgCTCTGCTGTCTGTTGTGTATTCACTGTCGGAGGCATGCACTTCTCCCCTTGTAGGACGTCGTGACCCGTTGAGCATTACGCCATCTACGGCCCGTGGTGGAGCCCGAATATAATTTATTATAGTCGGACCCATGGTGACCTGATGGCTGCCCGACGGTATTAGCACAGGTAATGGGTCGCTGTCGCTTCGCGCGGCGAGCGTTATGGTTTTATGGCAAGTCACTGTATGTTTGTGGAAATCGGACCTAGTGCCGGTTCTGCGCATATGGTACTGTTCGCTGTACGATCCTCTGACCGTCCCCGTTACCAGTCGGCGACGCTTCAGTTTTGGGTAATCTcAGGACCCGTCTTGAAACACGGACCAAGGAGTCTAgCATGTGCGCGAgTCATTGGGATAAAATTCCTAAAGGCGTAATGAAAgTAAATGTTTaCCTTGTGTgaacagagggaagATGGGtGGcGCaTtgacgcTgcctcgcactccCGGGGCGtCGcgcactcat------------------------------------------------------------------------------------------------------
	Bembidion_transversale_OR_4219  -----------------------------------------------------TCCCTTAGTAGCGGCGAGCGAACAGGGAGAAGCCCAGCACTGAAGCCCGTGGTCGGAAACGGCTACTGGGCAATGTAGTGTTTGGGAGAGCCCGTCTAACCCGAGTACTGTTAGCGTGTCCAAGTCCTTCTTGAAGGGGGCCACTCGCCCGTAGTGGGTGCCAGGCCCGTAGTGACCGTTGATATGTTCGGGTGGGTTTCTCCTTAGAGTCGGGTTGCTTGAGAGTGCAGCTCTAAGTGGGTGGTAAACTCCATCTAAGGCTAAATATTACCACGAGACCGATAGCGAACAAGTACCGTGAGGGAAAGTTGAAAAGAACTTTGAAGAGAGAGTTCAAGAGTACGTGAAACCGTTCAGGGGTAAACCTGAGAAACCCGAAAATTCGAACGGGGAGATTCAATTGCTTTACCGGTGGTGATCAATAGTGCAGTATTTGGGACGCATATCGTTTGCAGTTTCGGCTGTATATCTGTATACGCTCTGCTGTCTGTTGTGTATTCACTGTCGGAGGCATGCACTTCTCCCCTTGTAGGACGTCGTGACCCGTTGAGCATTACGCCATCTACGGCCCGTGGTGGAGCCCGAATATAATTTATTATAGTCGGACCCATGGTGACCTGATGGCTGCCCGACGGTATTAGCACAGGTAATGGGTCGCTGTCGCTTCGCGCGGCGAGCGTTATGGTTTTATGGCAAGTCACTGTATGTTTGTGGAAATCGGACCTAGTGCCGGTTCTGCGCATATGGTACTGTTCGCTGTACGATCCTCTGACCGTCCCCGTTACCAGTCGGCGACGCTTCAGTTTTGGGTAATCTCAGGACCCGTCTTGAAACACGGACCAAGGAGTCTAGCATGTGCGCGAGTCATTGGGATAAAATTCCTAAAGGCGTAATGAAAGTAAATGTTTACCTTGTGTGAACAGAGGGAAGATGGGTGGCGCATTGACGCTGCCTCGCACTCCCGGGGCGTCGCGCACTCAT------------------------------------------------------------------------------------------------------
	Bembidion_transversale_OR_5612  -----------------------------------------------------------------------------------agcccagcactgaagCCcgtggtcgGAaACGGCTACTGGGCAATGTAGTGTTTGGGAGAGCCCGTCTAACCCGAGTACTGTTAGCGTGTCCAAGTCCTTCTTGAAGGGGGCCACTCGCCCGTAGTGGGTGCCAGGCCCGTAGTGACCGTTGATATGTTCGGGTGGGTTTCTCCTTAGAGTCGGGTTGCTTGAGAGTGCAGCTCTAAGTGGGTGGTAAACTCCATCTAAGGCTAAATATTACCACGAGACCGATAGCGAACAAGTACCGTGAGGGAAAGTTGAAAAGAACTTTGAAGAGAGAGTTCAAGAGTACGTGAAACCGTTCAGGGGTAAACCTGAGAAACCCGAAAATTCGAACGGGGAGATTCAATTGCTTTACCGGTGGTGATCAATAGTGCAGTATTTGGGACGCATATCGTTTGCAGTTTCGGCTGTATATCTGTATACGCTCTGCTGTCTGTTGTGTATTCACTGTCGGAGGCATGCACTTCTCCCCTTGTAGGACGTCGTGACCCGTTGAGCATTACGCCATCTACGGCCCGTGGTGGAGCCCGAATATAATTTATTATAGTCGGACCCATGGTGACCTGATGGCTGCCCGACGGTATTAGCACAGGTAATGGGTCGCTGTCGCTTCGCGCGGCGAGCGTTATGGTTTTATGGCAAGTCACTGTATGTTTGTGGAAATCGGACCTAGTGCCGGTTCTGCGCATATGGTACTGTTCGCTGTACGATCCTCTGACCGTCCCCGTTACCAGTCGGCGACGCTTCAGTTTTGGGTAATCTCAGGACCCGTCTTGAAACACGGACCAAGGAGTCTAGCATGTGCGCGAGTCATTGGGATAAAATTcctaaaGGcGTAATGaaagtaAATGTTTACCTTGTGTgaacagagggaagatggGTGGCGCATtgacgctgccTcgcactccCGGGgCGTCGcgcactcat------------------------------------------------------------------------------------------------------

;


END;

BEGIN CHARACTERS;
	TITLE  CAD4;
	DIMENSIONS  NCHAR=2014;
	FORMAT DATATYPE = DNA GAP = - MISSING = ?;
	MATRIX
	Bembidion_lugubre_AZ_1712       -----------------------------------------------------------------------------------------------------------------------------------------------------------------------------------------------------------------------------------------------------------------------------------------------------------------------------------------------------------------------------------------------------------------------------------------------------------------------------------------------------------------------------------------------------------------------------------------------------------------------------------------------------------------------------------------------------------------------------------------------------------------------------------------------------------------------------------------------------------------------------------------------------------------------------------------------------------------------------------------------------------------------------------------------------------------------------------------------------------------------------------------------------------------------------------------------------------------------------------AAATACCCCGCTGGGATCTGAGCAAATTCTCCAGGGTCAGCACGAAAATCGGCAGCTCYATGAAAAGTGTGGGTGAAGTGATGGCAATTGGGAGAAAGTTCGAGGAGGCATTTCAAAAAGCACTAMGAATGGTCGATGAAAACGTCACTGGATTCGATCCCTACATCCGGAAAGTAGATGATGAGGAACTCAAAGAGCCAACAGACAAACGAATGTTTGTAGTAGCAGCTGCTCTAAAAGAAGGTTACACAGTTGATAAGTTATAYGAGTTGACCAAAATAGACAGGTGGTTCCTGCAGAAAATGAAACATATTATAGATTATCAAACGTTACTGGAACGAAAAGATCAACATAGTCTAACGTACACCGATCTCYTGAAAGCCAAACAAATCGGCTTCWSTGATAAACAAATTGCTGCTTCAGTTAAAAGCACTGAACTTGCAATCAGAAAGCAACGAGAAGAATGTGGCGTGCTTCCGTTTGTGAAACAGATTGATACTGTCGCTGCGGAATGGCCTGCAACCACTAACTATTTGTACATCACATACAATGCTTCGTCTCATGACCTCGAATTTAAAGAGGAGCACACGATGGTCTTAGGATCTGGTGTTTACAGRATTGGCAGTTCTGTTGAATTCGACTGGTGCGCTGTTGGGTGTCTTCGCGAATTRCGAAAACTTGGGCGAAAAACAATAATGGTCAATTACAACCCGGAAACAGTGAGCACAGACTACGATATGTCWGACCGTCTATACTTTGAGGAAATATCGTTCGAGGTCGTCATGGACATTTACAATTTGGAGAACCCTGCTGGGATAATTYTATGC
	Bembidion_mexicanum_NM_2192     ---------------------------------------------------------------------------------------------------------------------------------------------------------------------------------------------------------------------------------------------------------------------------------------------------------------------------------------------------------------------------------------------------------------------------------------------------------------------------------------------------------------------------------------------------------------------------------------------------------------------------------------------------------------------------------------------------------------------------------------------------------------------------------------------------------------------------------------------------------------------------------------------------------------------------------------------------------------------------------------------------------------------------------------------------------------------------------------------------------------------------------------------------------------------------------------------------------------------------------------------------TCTGAGCAAGTTCTCCAGGGTCAGCACGAARATCGGCAGCTCTATGAAAAGTGTGGGTGAAGTGATGGCAATTGGGAGAAAGTTCGAGGAGGCGTTCCAAAAAGCACTACGAATGGTCGATGAAAACGTCACTGGMTTCGATCCGTACATCCGGAAAGTAGATGATGAGGAACTYAAAGAGCCAACAGACAAGCGAATGTTTGTAGTAGCAGCTGCTCTAAARGAAGGTTACACAGTTGATAAGTTATACGAGTTGACCAAAATAGAYAGGTGGTTCCTGCAGAAAATGAAACATATTATAGATTATCAAACGTTACTGGAACGAAAAGACCAACATAGTTTAACGTACATCGATCTCCTGAAAGCTAAACAAATYGGCTTCTCTGATAAACAAATTGCTGCTTCAGTTAAAAGCACTGAGCTWGCAATCCGAAAGCAACGAGAAGAATGTGGCGTGCTTCCGTTTGTGAAACAGATTGATACTGTCGCTGCGGAATGGCCTGCRACCACAAACTATTTGTACATCACATACAATGCTTCGTCTCATGATCTCGAATTTAAAGAGGARCACACGATGGTCTTAGGATCTGGTGTTTACAGAATTGGYAGTTCTGTTGARTTYGACTGGTGTGCTGTTGGGTGTCTTCGCGAATTACGAAAACTTGGACGAAAAACAATAATGGTCAATTACAAYCCGGAAACAGTGAGCACAGACTACGATATGTCTGACCGTCTATACTTTGAGGAGATTTCATTCGAGGTCGTCATGGACATTTACAATTTGGAGAACCCTGTTGGGATA---------
	Bembidion_pernotum_CO_2483      ----------------------------------------------------------------------------------------------------------------------------------------------------------------------------------------------------------------------------------------------------------------------------------------------------------------------------------------------------------------------------------------------------------------------------------------------------------------------------------------------------------------------------------------------------------------------------------------------------------------------------------------------------------------------------------------------------------------------------------------------------------------------------------------------------------------------------------------------------------------------------------------------------------------------------------------------------------------------------------------------------------------------------------------------------------------------------------------------------------------------------------------------------------------------------------------------------------------------------------------CCCCGCTGGGACCTGAGCAAGTTCTCCAGGGTCAGCACGAAAATCGGCAGCTCTATGAAAAGTGTGGGTGAAGTGATGGCAATAGGGAGAAAGTTCGAGGAGGCGTTCCAAAAAGCACTACGAATGGTCGATGAAAACGTCACTGGATTCGATCCGTACATCCGGAAAGTAGATGATGAGGAACTCAAAGAACCAACAGACAAGCGAATGTTTGTAGTAGCAGCTGCTCTAAAGGAAGGTTACACAGTTGATAAGTTATACGACTTGACCAAAATAGACAGGTGGTTCCTGCAGAAAATGAAACATATTATAGATTATCAAACGTTATTGGAACGAAAAGACCAACATAGTCTGACGTACACCGATCTCCTGAAAGCCAAACAAATCGGCTTCAGTGATAAACAAATTGCTGCTTCAGTTAAAAGCACTGAACTTGCAATCAGAAAGCAACGAGAAGAATGTGGCGTGCTTCCGTTTGTGAAACAGATTGATACTGTCGCTGCGGAATGGCCTGCAACCACGAACTATTTGTACATCACATAYAATGCTTCGTCTCATGACCTCGAATTTAAAGAGGAGCACACGATGGTCTTAGGATCTGGTGTTTACAGAATTGGYAGTTCTGTTGARTTYGAYTGGTGTGCTGTTGGGTGTCTTCGCGAATTACGAAAACTTGGACGAAAAACAATAATGGTCAATTACAACCCGGAAACAGTGAGCACAGACTACGATATGTCTGACCGTCTATACTTTGAGGAGATTTCATTCGAGGTCGTCATGGACATTTACAATTTGGAGAACCCTGCTGGGATAATTCTATGT
	Bembidion_perspicuum_AZ_1120    -------------------------------------------------------------------------------------------------------------------------------------------------------------------------------------------------------------------------------------------------------------------------------------------------------------------------------------------------------------------------------------------------------------------------------------------------------------------------------------------------------------------------------------------------------------------------------------------------------------------------------------------------------------------------------------------------------------------------------------------------------------------------------------------------------------------------------------------------------------------------------------------------------------------------------------------------------------------------------------------------------------------------------------------------------------------------------------------------------------------------------------------------------------------------------------------------------------------------TGCGTGGTTAAAATACCACGCTGGGATCTGAGCAAATTCTCCAGGGTCAGCACKAAAATCGGYAGCTCTATGAAAAGTGTGGGTGAAGTGATGGCAATTGGGAGAAAGTTCGAGGAGGCATTTCAAAAAGCACTACGAATGGTCGATGAAAACGTCACTGGATTCGATCCGTACATCCGGAAAGTAGATGATGAGGAACTCAAAGAACCAACAGACAAGCGAATGTTTGTAGTAGCAGCTGCTCTAAAGGAAGGTTACACAGTTGATAAGTTATACGAGTTGACCAAAATAGACAGGTGGTTCCTGCAGAAAATGAAACATATTATTGATTATCAAACGTTACTGGAACGAAAAGACCAACATAGTCTGACGTACATCGATCTCTTGAAAGCCAAACAAATCGGCTTCTCTGATAAACAAATTGCTGCCTCAGTTAAAAGCACTGAACTTGCAATCAGAAAGCAACGAGAAGAATGTGGCGTGCTTCCGTTTGTGAAACAGATTGATACTGTCGCTGCGGAATGGCCTGCAACCACAAACTACTTGTACATCACATACAATGCTTCGTCTCATGATCTCGAATTCAAAGAGGAGCACACGATGGTCTTAGGATCTGGTGTTTACAGAATTGGTAGTTCTGTTGAGTTTGACTGGTGCGCTGTTGGGTGTCTTCGCGAATTGCGRAAACTTGGACGCAAAACAATAATGGTCAATTACAACCCGGAAACAGTGAGCACAGACTACGATATGTCTGACCGTCTATACTTTGAGGAAATTTCATTCGAGGTCGTCATGGACATTTAYAATTTGGAGAACCCTGCTGGGATAATTCTATGC
	Bembidion_perspicuum_CA_2318    ------------------------------------------------------------------------------------------------------------------------------------------------------------------------------------------------------------------------------------------------------------------------------------------------------------------------------------------------------------------------------------------------------------------------------------------------------------------------------------------------------------------------------------------------------------------------------------------------------------------------------------------------------------------------------------------------------------------------------------------------------------------------------------------------------------------------------------------------------------------------------------------------------------------------------------------------------------------------------------------------------------------------------------------------------------------------------------------------------------------------------------------------------------------------------------------------------------------------------------------------------------------------------------------------------TGTGGGTGAAGTGATGGCAATTGGGAGAAAGTTCGAGGAGGCATTTCAAAAAGCACTACGAATGGTCGATGAAAACGTCACTGGATTCGATCCGTACATCCGGAAAGTAGATGATGAGGAACTCAAAGAACCAACAGACAAGCGAATGTTTGTAGTAGCAGCTGCTCTAAAGGAAGGTTACACAGTTGATAAGTTATACGAGTTGACCAAAATAGACAGGTGGTTCCTGCAGAAAATGAAACATATTATTGATTATCAAACGTTACTGGAACGAAAAGACCAACATAGTCTGACGTACATCGATCTCTTGAAAGCCAAACAAATCGGCTTCTCCGATAAACAAATTGCTGCCTCAGTTAAAAGCACTGAACTTGCAATCAGAAAGCAACGAGAAGAATGTGGCGTGCTTCCGTTTGTGAAACAGATTGATACTGTCGCTGCGGAATGGCCTGCAACCACAAACTACTTGTACATCACATACAATGCTTCGTCTCATGATCTCGAATTCAAAGAGGAGCACACGATGGTCTTAGGATCTGGTGTTTACAGAATTGGTAGTTCTGTTGAGTTTGACTGGTGCGCTGTTGGGTGTCTTCGCGAATTACGAAAACTTGGACGCAAAACAATAATGGTCAATTACAACCCGGAAACAGTGAGCACAGACTACGATATGTCTGACCGTCTATACTTTGAGGAAATTTCATTCGAGGTCGTC---------------------------------------------
	Bembidion_perspicuum_CA_3774    --------------------------------------------------------------------------------------------------------------------------------------------------------------------------------------------------------------------------------------------------------------------------------------------------------------------------------------------------------------------------------------------------------------------------------------------------------------------------------------------------------------------------------------------------------------------------------------------------------------------------------------------------------------------------------------------------------------------------------------------------------------------------------------------------------------------------------------------------------------------------------------------------------------------------------------------------------------------------------------------------------------------------------------------------------------------------------------------------------------------------------------------------------------------------------------------------------------------------------------------------------------------GGGTCAGCACGAAAATCGGCAGCTCTATGAAAAGTGTRGGTGAAGTGATGGCAATTGGGAGAAAGTTCGAGGAGGCATTTCAAAAAGCACTWCGAATGGTCGATGAAAACGTCACTGGATTCGATCCGTACATCCGGAAAGTAGATGATGAGGAACTCAAAGAACCAACAGACAAGCGAATGTTTGTAGTAGCAGCTGCTCTAAAGGAAGGTTACACAGTTGAYAAGTTATACGAGTTGACCAAAATAGACAGRTGGTTCCTGCAGAAAATGAAACATATTATTGATTATCAAACGTTACTGGAACGAAAAGACCAACATAGTCTGACGTACATCGATCTCTTGAAAGCCAAACAAATCGGCTTCTCCGATAAACAAATTGCTGCCTCAGTTAAAAGCACTGAACTTGCAATCAGAAAGCAACGAGAAGAATGTGGCGTGCTTCCGTTTGTGAAACAGATTGATACTGTCGCTGCGGAATGGCCTGCAACCACAAACTACYTGTACATCACATACAATGCTTCGTCTCATGATCTCGAATTCAAAGAGGAGCACACGATGGTCTTAGGATCTGGTGTTTACAGAATTGGTAGTTCYGTTGAGTTTGAYTGGTGCGCTGTTGGGTGTCTTCGCGAATTRCGRAAACTTGGACGCAAAACAATAATGGTCAATTACAACCCGGAAACAGTGAGCACAGACTACGATATGTCTGACCGTCTATACTTTGAGGAAATTTCATTCGAGGTCGTCATGGACATTTAT---------------------------------
	Bembidion_perspicuum_CA_3775    -----------------------------------------------------------------------------------------------------------------------------------------------------------------------------------------------------------------------------------------------------------------------------------------------------------------------------------------------------------------------------------------------------------------------------------------------------------------------------------------------------------------------------------------------------------------------------------------------------------------------------------------------------------------------------------------------------------------------------------------------------------------------------------------------------------------------------------------------------------------------------------------------------------------------------------------------------------------------------------------------------------------------------------------------------------------------------------------------------------------------------------------------------------------------------------------------------------------------------------------------------------------CCAGGGTCAGCACKAAAATCGGCAGCTCTATGAAAAGTGTRGGTGAAGTGATGGCAATTGGGAGAAAGTTCGAGGAGGCATTTCAAAAAGCACTTCGAATGGTCGATGAAAACGTCACTGGATTCGATCCGTACATCCGGAAAGTAGATGATGAGGAACTCAAAGAACCAACAGACAAGCGAATGTTTGTAGTAGCAGCTGCTCTAAAGGAAGGTTACACAGTTGATAAGTTATACGAGTTGACCAAAATAGACAGGTGGTTCCTGCAGAAAATGAAACATATTATTGATTATCAAACGTTACTGGAACGAAAAGACCAACATAGTCTGACGTACATCGATCTCTTGAAAGCCAAACAAATCGGCTTCTCCGATAAACAAATTGCTGCCTCAGTTAAAAGCACTGAACTTGCAATCAGAAAGCAACGAGAAGAATGTGGCGTGCTTCCGTTTGTGAAACAGATTGATACTGTCGCTGCGGAATGGCCTGCAACCACAAACTACYTGTACATCACATACAATGCTTCGTCTCATGATCTCGAATTCAAAGAGGAGCACACGATGGTCTTAGGATCTGGTGTTTACAGAATTGGTAGTTCYGTTGAGTTTGAYTGGTGCGCTGTTGGGTGTCTTCGCGAATTRCGRAAACTTGGACGCAAAACAATAATGGTCAATTACAACCCGGAAACAGTGAGCACAGACTACGATATGTCTGACCGTCTATACTTTGAGGAAATTTCATTCGAGGTCGTCATGGACATTTATAATTTGGAGAACCCTGCTGGGATAATTCTATGC
	Bembidion_perspicuum_CO_2485    ---------------------------------------------------------------------------------------------------------------------------------------------------------------------------------------------------------------------------------------------------------------------------------------------------------------------------------------------------------------------------------------------------------------------------------------------------------------------------------------------------------------------------------------------------------------------------------------------------------------------------------------------------------------------------------------------------------------------------------------------------------------------------------------------------------------------------------------------------------------------------------------------------------------------------------------------------------------------------------------------------------------------------------------------------------------------------------------------------------------------------------------------------------------------------------------------------------------------------------------------------TCTGAGCAAATTCTCCAGGGTCAGCACGAAAATCGGCAGCTCTATGAAAAGTGTGGGTGAAGTGATGGCAATTGGGAGAAAGTTCGAGGAGGCATTTCAAAAAGCACTACGAATGGTCGATGAAAACGTCACTGGATTCGATCCGTACATCCGGAAAGTAGATGATGAGGAACTCAAAGAACCAACAGACAAGCGAATGTTTGTAGTAGCAGCTGCTCTAAAGGAAGGTTACACAGTTGATAAGTTATACGAGTTGACCAAAATAGACAGGTGGTTCCTGCAGAAAATGAAACATATTATTGATTATCAAACGTTACTGGAACGAAAAGACCAACATAGTCTGACGTACATCGATCTCTTGAAAGCCAAACAAATCGGCTTCTCTGATAAACAAATTGCTGCCTCAGTTAAAAGCACTGAACTTGCAATCAGAAAGCAACGAGAAGAATGTGGCGTGCTTCCGTTTGTGAAACAGATTGATACTGTCGCTGCGGAATGGCCTGCAACCACAAACTACTTGTACATCACATACAATGCTTCGTCTCATGATCTCGAATTCAAAGAGGAGCACACGATGGTCTTAGGATCTGGTGTTTACAGAATTGGTAGTTCTGTTGAGTTTGACTGGTGCGCTGTTGGGTGTCTTCGCGAATTRCGAAAACTTGGACGCAAAACAATAATGGTCAATTACAACCCRGAAACAGTGAGCACAGACTACGATATGTCTGACCGTCTATACTTTGAGGAAATTTCATTCGAGGTCGTCATGGACATTTATAATTTGGAGAACCCTGCTGGGATAATTCTATGC
	Bembidion_perspicuum_NM_2182    ---------------------------------------------------------------------------------------------------------------------------------------------------------------------------------------------------------------------------------------------------------------------------------------------------------------------------------------------------------------------------------------------------------------------------------------------------------------------------------------------------------------------------------------------------------------------------------------------------------------------------------------------------------------------------------------------------------------------------------------------------------------------------------------------------------------------------------------------------------------------------------------------------------------------------------------------------------------------------------------------------------------------------------------------------------------------------------------------------------------------------------------------------------------------------------------------------------------------------------------------------TCTGAGCAAATTCTCCAGGGTCAGCACTAAAATCGGYAGCTCTATGAAAAGTGTAGGTGAAGTGATGGCAATTGGGAGAAAGTTCGAGGAGGCATTTCAAAAAGCACTACGAATGGTCGATGAAAACGTCACTGGATTCGATCCGTACATCCGGAAAGTAGATGATGAGGAACTCAAAGAACCAACAGACAAGCGAATGTTTGTAGTAGCAGCTGCTCTAAAGGAAGGTTACACAGTTGATAAGTTATACGAGTTGACYAAAATAGACAGGTGGTTCCTGCAGAAAATGAAACATATTATTGATTATCAAACGTTACTGGAACGAAAAGACCAACATAGTCTGACGTACATCGATCTCTTGAAAGCCAAACAAATCGGCTTCTCYGATAAACAAATTGCTGCCTCAGTTAAAAGCACTGARCTTGCAATCAGAAAGCAACGAGAAGAATGTGGCGTGCTTCCGTTTGTGAAACAGATTGATACTGTCGCTGCGGAATGGCCTGCAACCACAAACTACYTGTAYATCACATACAATGCTTCGTCTCATGATCTCGAATTCAAAGAGGAGCACACGATGGTCTTAGGATCTGGTGTTTACAGAATTGGTAGTTCTGTTGAGTTTGACTGGTGCGCTGTTGGGTGTCTTCGCGAATTGCGGAAACTTGGACGCAAAACAATAATGGTCAATTACAACCCGGAAACAGTGAGCACAGACTACGATATGTCTGACCGTCTATACTTTGAGGAAATTTCATTCGAGGTCGTCATGGACATTTATAATTTGGAGAACCCTGCTGGGATAATTCTATGC
	Bembidion_sarpedon_CO_2484      ---------------------------------------------------------------------------------------------------------------------------------------------------------------------------------------------------------------------------------------------------------------------------------------------------------------------------------------------------------------------------------------------------------------------------------------------------------------------------------------------------------------------------------------------------------------------------------------------------------------------------------------------------------------------------------------------------------------------------------------------------------------------------------------------------------------------------------------------------------------------------------------------------------------------------------------------------------------------------------------------------------------------------------------------------------------------------------------------------------------------------------------------------------------------------------------------------------------------TTACTGCGTTGTTAAAATACCCCGCTGGGATCTGAGCAAATTCTCCAGGGTCAGCACAAAAATCGGCAGCTCTATGAAAAGTGTGGGTGAAGTGATGGCAATTGGGAGAAAGTTCGAGGAGGCRTTCCAAAAAGCACTGCGGATGGTCGATGAAAACGTCACTGGATTCGATCCGTACATCCGGAAAGTAGATGATGAGGAACTCAAAGAGCCAACAGACAAGCGAATGTTTGTAGTAGCAGCTGCTCTAAAAGAAGGTTACACCGTTGATAAGTTATACGAGTTGACCAAAATAGACAGGTGGTTCCTGCAGAAAATGAAACATATTATTGATTATCAAACGTTACTGGAACGAAAAGACCAACATAGTCTAACGTACACCGATCTCCTGAAAGCCAAACAAATCGGCTTCAGTGATAAACAAATTGCTGCTTCAGTTAAAAGCACCGAACTTGCAATCAGAAAGCAACGAGAAGAATGTGGCGTGCTTCCGTTTGTGAAACAGATTGATACTGTCGCTGCGGAATGGCCTGCAACCACAAACTATTTGTACATCACATACAATGCTTCGTCTCATGATCTCGAATTTAAAGAGGAACACACGATGGTCTTAGGATCTGGTGTTTACAGAATTGGTAGTTCTGTTGAGTTTGACTGGTGCGCTGTTGGGTGTCTTCGCGAATTGCGAAAACTTGGACGAAAAACAATAATGGTCAATTACAACCCGGAAACAGTGAGCACAGACTACGATATGTCTGACCGTCTATACTTTGAGGAAATTTCATTCGAGGTCGTCATGGACATTTACAATTTGGAGAACCCTGCTGGGATAATTCTATGC
	Bembidion_sarpedon_CO_2514      ---------------------------------------------------------------------------------------------------------------------------------------------------------------------------------------------------------------------------------------------------------------------------------------------------------------------------------------------------------------------------------------------------------------------------------------------------------------------------------------------------------------------------------------------------------------------------------------------------------------------------------------------------------------------------------------------------------------------------------------------------------------------------------------------------------------------------------------------------------------------------------------------------------------------------------------------------------------------------------------------------------------------------------------------------------------------------------------------------------------------------------------------------------------------------------------------------------------------------------------------------TCTGAGCAAATTCTCCAGGGTCAGCACGAAAATCGGCAGCTCTATGAAAAGTGTGGGTGAAGTGATGGCAATTGGGAGAAAGTTCGAGGAGGCGTTCCAAAAAGCACTGCGAATGGTCGATGAAAACGTCACYGGATTCGATCCGTACATCCGGAAAGTAGATGATGAGGAACTCAAAGAGCCAACAGACAAGCGAATGTTTGTAGTAGCAGCTGCTCTAAAAGAAGGTTACACAGTTGATAAGTTATACGAGTTGACCAAAATAGACAGGTGGTTCCTGCAGAAAATGAAACATATTATTGATTATCAAACGTTACTGGAACGAAAAGACCAACATAGTCTAACGTACACCGATCTCCTGAAAGCCAAACAAATCGGCTTCAGTGATAAACAAATTGCTGCTTCAGTTAAAAGCACYGAACTTGCAATCAGAAAGCAACGAGAAGAATGTGGCGTGCTTCCATTTGTGAAACAGATTGATACTGTCGCTGCGGAATGGCCTGCAACCACAAACTATTTGTACATCACATACAATGCTTCGTCTCATGATCTCGAATTTAAAGAGGAACACACGATGGTCTTAGGATCTGGTGTTTACAGAATTGGTAGTTCTGTTGAGTTTGAYTGGTGCGCTGTTGGGTGTCTTCGCGAATTGCGAAAACTTGGACGAAAAACAATAATGGTCAATTACAACCCGGAAACAGTGAGCACAGACTACGATATGTCTGACCGTCTATACTTTGAGGAAATTTCATTCGAGGTCGTCATGGACATTTACAATTTGGAGAACCCTGCTGGKATAATTCTATGC
	Bembidion_sarpedon_CO_3009      -----------------------------------------------------------------------------------------------------------------------------------------------------------------------------------------------------------------------------------------------------------------------------------------------------------------------------------------------------------------------------------------------------------------------------------------------------------------------------------------------------------------------------------------------------------------------------------------------------------------------------------------------------------------------------------------------------------------------------------------------------------------------------------------------------------------------------------------------------------------------------------------------------------------------------------------------------------------------------------------------------------------------------------------------------------------------------------------------------------------------------------------------------------------------------------------------------------------------------------------------------TGAGCAAATTCTCCAGGGTCAGCACGAAAATCGGCAGCTCTATGAAAAGTGTGGGTGAAGTGATGGCAATTGGGAGAAAGTTCGAGGAGGCGTTCCAAAAAGCACTGCGAATGGTCGATGAAAACGTCACTGGATTCGATCCGTACATCCGGAAAGTAGATGATGAGGAACTCAAAGARCCAACAGACAAGCGAATGTTTGTAGTAGCAGCTGCTCTAAAAGAAGGTTACACAGTTGATAAGTTATACGAGTTGACCAAAATAGACAGGTGGTTCCTGCAGAAAATGAAACATATTATTGATTATCAAACGTTACTGGAACGRAAAGACCAACATAGTCTAACGTACACCGATCTCCTGAAAGCCAAACAAATYGGCTTCAGTGATAAACAAATTGCTGCTTCAGTTAAAAGCACCGAACTTGCAATCAGAAAGCAACGAGAAGAATGTGGCGTGCTTCCRTTTGTGAAACAGATTGATACTGTCGCTGCGGAATGGCCTGCAACCACAAACTATTTGTACATCACATACAATGCTTCGTCTCATGATCTCGAATTTAAAGAGGAACACACGATGGTCTTAGGATCTGGTGTTTACAGAATTGGTAGTTCTGTTGAGTTTGAYTGGTGCGCTGTTGGGTGTCTTCGCGAATTGCGAAAACTTGGACGAAAAACAATAATGGTCAATTACAACCCGGAAACAGTGAGCACAGACTACGATATGTCTGACCGTCTATACTTTGAGGAAATTTCATTCGAGGTCGTCATGGACATTTACAAT------------------------------
	Bembidion_sarpedon_UT_3761      ---------------------------------------------------------------------------------------------------------------------------------------------------------------------------------------------------------------------------------------------------------------------------------------------------------------------------------------------------------------------------------------------------------------------------------------------------------------------------------------------------------------------------------------------------------------------------------------------------------------------------------------------------------------------------------------------------------------------------------------------------------------------------------------------------------------------------------------------------------------------------------------------------------------------------------------------------------------------------------------------------------------------------------------------------------------------------------------------------------------------------------------------------------------------------------------------------------------------------------------------------TCTGAGCAAATTCTCCAGGGTCAGCACGAAAATCGGCAGCTCTATGAAAAGTGTGGGTGAAGTGATGGCAATTGGGAGAAAGTTCGAGGAGGCRTTCCAAAAAGCACTGCGAATGGTCGATGAAAACGTCACTGGATTCGATCCGTACATCCGGAAAGTAGATGATGAGGAACTCAAAGARCCAACAGACAAGCGAATGTTTGTAGTAGCAGCTGCTCTAAAAGAAGGTTACACAGTTGATAAGTTATACGAGTTGACCAAAATAGACAGGTGGTTCCTGCAGAAAATGAAACATATTATTGATTATCAAACGTTACTGGAACGAAAAGACCAACATAGTCTAACGTACACCGATCTYCTGAAAGCCAAACAAATYGGCTTCAGTGATAAACAAATTGCTGCTTCAGTTAAAAGCACCGAACTTGCAATCAGAAAGCAACGAGAAGAATGTGGCGTGCTTCCGTTTGTGAAACAGATTGATACTGTCGCTGCGGAATGGCCTGCAACCACAAACTATTTGTACATCACATACAATGCTTCGTCTCATGATCTCGAATTTAAAGAGGAACACACGATGGTCTTAGGATCTGGTGTTTACAGAATTGGTAGTTCTGTTGAGTTTGACTGGTGCGCTGTTGGGTGTCTTCGCGAATTGCGAAAACTTGGACGAAAAACAATAATGGTCAATTACAACCCGGAAACAGTGAGCACAGACTACGATATGTCTGACCGTCTATACTTTGAGGAAATTTCATTCGAGGTCGTCATGGACATTTACAATTTGGAGAACCCTGCTGGGATAATTCTATGC
	Bembidion_sarpedon_UT_3776      ---------------------------------------------------------------------------------------------------------------------------------------------------------------------------------------------------------------------------------------------------------------------------------------------------------------------------------------------------------------------------------------------------------------------------------------------------------------------------------------------------------------------------------------------------------------------------------------------------------------------------------------------------------------------------------------------------------------------------------------------------------------------------------------------------------------------------------------------------------------------------------------------------------------------------------------------------------------------------------------------------------------------------------------------------------------------------------------------------------------------------------------------------------------------------------------------------------------------------------------------------TCTGAGCAAATTCTCCAGGGTCAGCACGAAAATCGGCAGCTCTATGAAAAGTGTGGGTGAAGTGATGGCAATTGGRAGAAAGTTCGAGGAGGCGTTCCAAAAAGCACTGCGAATGGTCGATGAAAACGTCACTGGATTCGATCCGTACATCCGGAAAGTAGATGATGAGGAACTCAAAGAGCCAACAGACAAGCGAATGTTTGTAGTAGCAGCTGCTCTAAAAGAAGGTTACACAGTTGATAAGTTATACGAGTTGACCAAAATAGACAGGTGGTTCCTGCAGAAAATGAAACATATTATTGATTATCAAACGTTACTGGAACGAAAAGACCAACATAGTCTAACGTACACCGATCTCCTGAAAGCCAAACAAATYGGCTTCAGTGATAAACAAATTGCTGCTTCAGTTAAAAGCACCGAACTTGCAATCAGAAAGCAACGAGAAGAATGTGGCGTGCTTCCRTTTGTGAAACAGATTGATACTGTCGCTGCGGAATGGCCTGCAACCACAAACTATTTGTACATCACATACAATGCTTCGTCTCATGATCTCGAATTTAAAGAGGAACACACGATGGTCTTRGGATCTGGTGTTTACAGAATTGGTAGTTCTGTTGAGTTTGACTGGTGCGCTGTTGGGTGTCTTCGCGAATTGCGAAAACTTGGACGAAAAACAATAATGGTCAATTACAACCCGGAAACAGTGAGCACAGACTACGATATGTCTGACCGTCTATACTTTGAGGAAATTTCATTCGAGGTCGTCATGGACATTTACAATTTGGAGAACCCTGCTGGGATAATTCTATGC
	Bembidion_corgenoma_CA_4052     -----------------------------------------------------------------------------------------------------------------------------------------------------------------------------------------------------------------------------------------------------------------------------------------------------------------------------------------------------------------------------------------------------------------------------------------------------------------------------------------------------------------------------------------------------------------------------------------------------------------------------------------------------------------------------------------------------------------------------------------------------------------------------------------------------------------------------------------------------------------------------------------------------------------------------------------------------------------------------------------------------------------------------------------------------------------------------------------------------------------------------------------------------------------------------------------------------------------------------------------------------------------------------------TCGGCAGCTCTATGAAAAGTGTGGGTGAAGTGATGGCAATTGGGAGAAAGTTCGAGGAGGCATTTCAGAAAGCACTACGAATGGTTGATGAAAACGTCACTGGATTCGATCCGTACATCCGGAAAGTAGATGATGAGGAACTCAAAGAACCAACAGACAAGCGAATGTTTGTAGTAGCAGCTGCTCTAAAGGAAGGTTACACAGTTGATAAGTTATACGAGTTGACCAAAATAGACAGGTGGTTCCTGCAGAAAATGAAACATATTATTGATTATCAAACGTTACTGGAACGAAAAGACCAACATAGTCTGACGTACATCGATCTCTTGAAAGCCAAACAAATCGGCTTCTCTGATAAACAAATTGCTGCCTCAGTTAAAAGCACTGAGCTTGCAATCAGAAAGCAACGAGAAGAATGTGGCGTGCTTCCGTTCGTGAAACAGATTGATACTGTCGCTGCGGAATGGCCTGCAACCACAAACTACTTGTACATCACATACAATGCTTCGTCTCATGATCTCGAATTCAAAGAGGAGCACACGATGGTCTTAGGATCTGGTGTTTACAGAATTGGTAGTTCTGTTGAGTTTGACTGGTGCGCTGTTGGGTGTCTTCGCGAGTTGCGGAAACTTGGACGCAAAACAATAATGGTCAATTACAACCCGGAAACAGTGAGCACAGACTACGATATGTCTGACCGTCTATACTTTGAGGAAATTTCATTCGAGGTCGTCATGGACATTTATAATTTGGAGAACCCTGCTGGGATAATTCTATGC
	Bembidion_corgenoma_CA_2181     ---------------------------------------------------------------------------------------------------------------------------------------------------------------------------------------------------------------------------------------------------------------------------------------------------------------------------------------------------------------------------------------------------------------------------------------------------------------------------------------------------------------------------------------------------------------------------------------------------------------------------------------------------------------------------------------------------------------------------------------------------------------------------------------------------------------------------------------------------------------------------------------------------------------------------------------------------------------------------------------------------------------------------------------------------------------------------------------------------------------------------------------------------------------------------------------------------------------------------------------------------------------------GGTCAGCACGAAAATCGGCAGCTCTATGAAAAGTGTGGGTGAAGTGATGGCAATTGGGAGAAAGTTCGAGGAGGCATTTCAGAAAGCACTACGAATGGTCGATGAAAACGTCACTGGATTCGATCCGTACATCCGGAAAGTAGATGATGAGGAACTCAAAGAACCAACAGACAAGCGAATGTTTGTAGTAGCAGCTGCYCTAAAGGAAGGTTACACAGTTGATAAGTTATACGAGTTGACCAAAATAGACAGGTGGTTCCTGCAGAAAATGAAACATATTATTGATTATCAAACGTTACTGGAACGAAAAGACCAACATAGTCTGACGTACATCGATCTCTTGAAAGCCAAACAAATCGGCTTCTCTGATAAACAAATTGCTGCCTCAGTTAAAAGCACTGAGCTTGCAATCAGAAAGCAACGAGAAGAATGTGGCGTGCTTCCGTTCGTGAAACAGATTGATACTGTCGCTGCGGAATGGCCTGCAACCACAAACTACTTGTACATCACATACAATGCTTCGTCTCATGATCTCGAATTCAAAGAGGAGCACACGATGGTCTTAGGATCYGGTGTTTACAGAATTGGTAGTTCTGTTGAGTTTGACTGGTGCGCTGTTGGGTGTCTTCGCGARTTGCGGAAACTTGGACGCAAAACAATAATGGTYAATTACAACCCGGAAACAGTGAGCACAGACTACGATATGTCTGACCGTCTATACTTTGAGGAAATTTCATTCGAGGTCGTCATGGACATTTATAATTTGGAGAACCCTGCTGGGATAATTCTATGC
	Bembidion_corgenoma_CA_4054     --------------------------------------------------------------------------------------------------------------------------------------------------------------------------------------------------------------------------------------------------------------------------------------------------------------------------------------------------------------------------------------------------------------------------------------------------------------------------------------------------------------------------------------------------------------------------------------------------------------------------------------------------------------------------------------------------------------------------------------------------------------------------------------------------------------------------------------------------------------------------------------------------------------------------------------------------------------------------------------------------------------------------------------------------------------------------------------------------------------------------------------------------------------------------------------------------------------------------------------------------------------------------------AAATCGGCAGCTCTATGAAAAGTGTGGGTGAAGTGATGGCAATTGGGAGAAAGTTCGAGGAGGCATTTCAGAAAGCACTACGAATGGTCGATGAAAACGTCACTGGATTCGATCCGTACATCCGGAAAGTAGATGATGAGGAACTCAAAGAACCAACAGACAAGCGAATGTTTGTAGTRGCAGCTGCTCTAAAGGAAGGTTACACAGTTGATAAGTTATACGAGTTGACCAAAATAGACAGGTGGTTCCTGCAGAAAATGAAACATATTATYGATTATCAAACGTTACTRGAACGAAAAGACCAACATAGTCTGACGTACATCGATCTCTTGAAAGCCAAACAAATCGGCTTCTCTGATAAACAAATTGCTGCCTCAGTTAAAAGCACTGAGCTTGCAATCAGAAAGCAACGAGAAGAATGTGGCGTGCTTCCGTTCGTGAAACAGATTGATACTGTCGCTGCGGAATGGCCTGCAACCACAAACTACTTGTACATCACATACAATGCTTCGTCTCATGATCTCGAATTCAAAGAGGAGCACACGATGGTCTTAGGATCTGGTGTTTACAGAATTGGTAGTTCTGTTGAGTTTGACTGGTGCGCTGTTGGGTGTCTTCGCGAATTGCGGAAACTTGGACGCAAAACAATAATGGTCAATTACAACCCGGAAACAGTGAGCACAGACTACGATATGTCTGACCGTCTATACTTTGAGGAAATTTCATTCGAGGTCGTCATGGACATTTATAATTTGGAGAACCCTGCTGGGATAATTCTATGC
	Bembidion_corgenoma_CA_4218     --------------------------------------------------------------------------------------------------------------------------------------------------------------------------------------------------------------------------------------------------------------------------------------------------------------------------------------------------------------------------------------------------------------------------------------------------------------------------------------------------------------------------------------------------------------------------------------------------------------------------------------------------------------------------------------------------------------------------------------------------------------------------------------------------------------------------------------------------------------------------------------------------------------------------------------------------------------------------------------------------------------------------------------------------------------------------------------------------------------------------------------------------------------------------------------------------------------------------------------------------------------------------------aaatcggcagctctatgaaaagtgTGGgTGaagtGATGGCAATTGGGagaaAGTTCGAGGAGGCATTTCAGAAAGCACTACGAATGGTCGATGAAAACGTCACTGGATTCGATCCGTACATCCGGAAAGTAGATGATGAGGAACTCAAAGAACCAACAGACAAGCGAATGTTTGTAGTAGCAGCTGCCCTAAAGGAAGGTTACACAGTTGATAAGTTATACgaRttgACCAAAATAGACAGGTGgtTCCTGCAGAAAATGAAACATATTATTGATTATCAAACGTTACTGGAACGAAAAGACCAACATAgtYtgACGTACATCGATCTCTTGAAAGCCAAACAAATCGGCTTCTCTGATAAACAAATTGCTGCCTCAGTTAAAAGCACTgaRctTGCAATCAGAAAGCAACGAGAAGAATGTGGCGTGCTTCCGTTCGTGAAACAGATTGATACTGTCGCTGCGGAATGGCCTGCAACCACAAACTACTTGTACATCACATacaaTGcttcgtctcatgatctcgaattcaaagaggagcACACGATGGTCTTAGGATCTGGTGTttacaGAATTGGTAGTTCTGTTGAGTTtgactgGTgcgctgTTGGGtgtcttcgcgagttGcggaaacttggacgcAaaacaataatggtcaattacaacccggaaacagtgagcacagactacgaTatgtctgaccgtctatactttgaggaaatttctttcgaggtcgtcatggac---------------------------------------
	Bembidion_corgenoma_CA_3772     --------------------------------------------------------------------------------------------------------------------------------------------------------------------------------------------------------------------------------------------------------------------------------------------------------------------------------------------------------------------------------------------------------------------------------------------------------------------------------------------------------------------------------------------------------------------------------------------------------------------------------------------------------------------------------------------------------------------------------------------------------------------------------------------------------------------------------------------------------------------------------------------------------------------------------------------------------------------------------------------------------------------------------------------------------------------------------------------------------------------------------------------------------------------------------------------------------------------------------------------------------------------------------------GCAGCTCTATGAAAAGTGTGGGTGAAGTGATGGCAATTGGGAGAAAGTTCGARGAGGCATTTCAGAAAGCACTACGAATGGTCGATGAAAACGTCACTGGATTCGATCCGTACATCCGGAAAGTAGATGATGAGGAACTCAAAGAACCAACAGACAAGCGAATGTTTGTAGTRGCAGCTGCYCTAAAGGAAGGTTACACAGTTGATAAGTTATACGAGTTGACCAAAATAGAYAGGTGGTTCCTGCAGAAAATGAAACATATTATTGATTATCAAACGTTACTGGAACGAAAAGACCAACATAGTCTGACGTACATCGATCTCTTGAAAGCCAAACAAATCGGCTTCTCTGATAAACAAATTGCTGCCTCAGTTAAAAGCACTGAGCTTGCAATCAGAAAGCAACGAGAAGAATGTGGCGTGCTTCCGTTYGTGAAACAGATTGATACTGTCGCTGCGGAATGGCCTGCAACCACAAACTACTTGTACATCACATACAATGCTTCGTCTCATGATCTCGAATTCAAAGAGGAGCACACGATGGTCTTAGGATCYGGTGTTTACAGAATTGGTAGTTCTGTTGAGTTTGACTGGTGCGCTGTTGGGTGTCTTCGCGARTTGCGGAAACTTGGACGCAAAACAATAATGGTCAATTACAACCCGGAAACAGTGAGCACAGACTACGATATGTCTGACCGTCTATACTTTGAGGAAATTTCWTTCGAGGTCGTCATGGACATTTATAATTTGGAGAAYCCTGCTGGGATAATTCTATGC
	Bembidion_corgenoma_CA_4961     -----------------------------------------------------------------------------------------------------------------------------------------------------------------------------------------------------------------------------------------------------------------------------------------------------------------------------------------------------------------------------------------------------------------------------------------------------------------------------------------------------------------------------------------------------------------------------------------------------------------------------------------------------------------------------------------------------------------------------------------------------------------------------------------------------------------------------------------------------------------------------------------------------------------------------------------------------------------------------------------------------------------------------------------------------------------------------------------------------------------------------------------------------------------------------------------------------------------------------------------------------tgagcaaattctccagggtcagcacgaaaatcggcagctctatgaaaagTGTGGGTGaaGTGATGGCAATTGGGAGAAAGTTCGAGGAGGCATTTCAGAAAGCACTACGAATGGTCGATGAAAACGTCACTGGATTCGATCCGTACATCCGGAAAGTAGATGATGAGGAACTCAAAGAACCAACAGACAAGCGAATGTtTGTAGTAGCAGCTGCCCTAAAGGAAGGTTACACAGTTGATAAGTTATACGAGTTGACCAAAATAGACAGGTGGTTCCTGCAGAAAATGAAACATATTATTGATTATCAAACGTTACTGGAACGAAAAGACCAACATAGTCTGACGTACATCGATctMttgAAAGCCAAACAAATCGGCTTCTCTGATAAACAAATTGCTGCCTCAGTTAAAAGCACTGAGCTTGCAATCAGAAAGCAACGAGAAGAATGTGGCGTGCTTCCGTTCGTGAAACAGATTGATACTGTCGCTGCGGAATGGCCTGCAACCACAAACTACTTGTACATCACATACAATGCTTCGTCTCATGATCTCGAATTCAAAGAGGAGCACACGATGGTCTTAGGATcYgGTGTTTACAGAATTGGTAGTTCTGTTGAGTTTGACTGGTgYgCTGTTGGGTGTCTTCGCGAGTTGCGGAAACTTGGACGCAAAACAATAATGGTCAATTACAACCCGGAAACAGTGAGCACAGACTACGATATGTCTGACCGTCTATACTTTGAggaaatttcWttcGaggTCGTCatggacatttataatttggagaaccctgctgggataattctatgc
	Bembidion_corgenoma_CA_4962     ---------------------------------------------------------------------------------------------------------------------------------------------------------------------------------------------------------------------------------------------------------------------------------------------------------------------------------------------------------------------------------------------------------------------------------------------------------------------------------------------------------------------------------------------------------------------------------------------------------------------------------------------------------------------------------------------------------------------------------------------------------------------------------------------------------------------------------------------------------------------------------------------------------------------------------------------------------------------------------------------------------------------------------------------------------------------------------------------------------------------------------------------------------------------------------------------------------------------------------------------------tctgagcaaattctccagggtcagcacgaaaatCGGCAGCTCtAtGaaaagTGTGGGTGaAGTGATGGCAATTGGGAGAAAGTTCGAGGAGGCATTTCAGAAAGCACTACGAATGGTYGATGAAAACGTCACTGGATTCGATCCGTACATCCGGAAAGTAGATGATGAGGAACTCAAAGAACCAACAGACAAGCGAATGTTTGTAGTAGCAGCTGCTCTAAAGGAAGGTTACACAGTTGATAAGTTATACGAGTTGACCAAAATAGACAGGTGGTTCCTGCAGAAAATGAAACATATTATTGATTATCAAACGTTACTGGAACGAAAAGACCAACATAGTCTGACGTACATCGATCTCTTGAAAGCCAAACAAATCGGCTTCTCTGATAAACAAATTGCTGCCTCAGTTAAAAGCACTGAGCTTGCAATCAGAAAGCAACGAGAAGAATGTGGCGTGCTTCCGTTYGTGAAACAGATTGATACTGTCGCTGCGGAATGGCCTGCAACCACAAACTACTTGTACATCACATACAATGCTTCGTCTCATGATCTCGAATTCAAAGAGGAGCACACGATGGTCTTAGGATCYGGTGTTTACAGAATTGGTAGTTCTGTTGAGTTTGACTGGTGCGCTGTTGGGTGTCTTCGCGARTTGCGGAAACTTGGACGCAAAACAATAATGGTCAATTACAACCCGGAAACAGTGAGCACAGACTACGATATGTCTGACCGTCTATACTTTGAGGaaatttcattcgaggtcgtcatggacatt------------------------------------
	Bembidion_corgenoma_CA_2180     ------------------------------------------------------------------------------------------------------------------------------------------------------------------------------------------------------------------------------------------------------------------------------------------------------------------------------------------------------------------------------------------------------------------------------------------------------------------------------------------------------------------------------------------------------------------------------------------------------------------------------------------------------------------------------------------------------------------------------------------------------------------------------------------------------------------------------------------------------------------------------------------------------------------------------------------------------------------------------------------------------------------------------------------------------------------------------------------------------------------------------------------------------------------------------------------------------------------------------------------------------------------------------------------------------TGTGGGTGAAGTGATGGCAATTGGGAGAAAGTTCGAGGAGGCATTTCAGAAAGCACTACGAATGGTCGATGAAAACGTCACTGGATTCGATCCGTACATCCGGAAAGTAGATGATGAGGAACTCAAAGAACCAACAGACAAGCGAATGTTTGTAGTAGCAGCTGCYCTAAAGGAAGGTTACACAGTTGATAAGTTATACGAGTTGACCAAAATAGACAGGTGGTTCCTGCAGAAAATGAAACATATTATTGATTATCAAACGTTACTGGAACGAAAAGACCAACATAGTYTGACGTACATCGATCTCTTGAAAGCCAAACAAATCGGCTTCTCTGATAAACAAATTGCTGCCTCAGTTAAAAGCACTGARCTTGCAATCAGAAAGCAACGAGAAGAATGTGGCGTGCTTCCGTTCGTGAAACAGATTGATACTGTCGCTGCGGAATGGCCTGCAACCACAAACTACTTGTACATCACATACAATGCTTCGTCTCATGATCTCGAATTCAAAGAGGAGCACACGATGGTCTTAGGATCYGGTGTTTACAGAATTGGTAGTTCTGTTGAGTTTGACTGGTGCGCTGTTGGGTGTCTTCGCGARTTGCGGAAACTTGGACGCAAAACAATAATGGTCAATTACAACCCGGAAACAGTGAGCACAGACTACGATATGTCTGACCGTCTATACTTTGAGGAAATTTCWTTCGAGGTCGTCATGGACATTTATAATTTGGAGAACCCTGCTGGGATAATTCTATGC
	Bembidion_corgenoma_CA_2597     ---------------------------------------------------------------------------------------------------------------------------------------------------------------------------------------------------------------------------------------------------------------------------------------------------------------------------------------------------------------------------------------------------------------------------------------------------------------------------------------------------------------------------------------------------------------------------------------------------------------------------------------------------------------------------------------------------------------------------------------------------------------------------------------------------------------------------------------------------------------------------------------------------------------------------------------------------------------------------------------------------------------------------------------------------------------------------------------------------------------------------------------------------------------------------------------------------------------------------------------------------tctgagcaaattctccagggtSagcacgaaaatcgGCaGCTCTatGAaaagTGTGGGTGAAGTGATGGCAATTGGGAGAAAGTTCGAGGAGGCATTTCAGAAAGCACTACGAATGGTCGATGAAAACGTCACTGGATTCGATCCGTACATCCGGAAAGTAGATGATGAGGAACTCAAAGAACCAACAGACAAGCGAATGTTTGTAGTAGCAGCTGCCCTAAAGGAAGGTTACACAGTTGATAAGTTATACGAGTTGACCAAAATAGACAGGTGGTTCCTGCAGAAAATGAAACATATTATYGATTATCAAACGTTACTGGAACGAAAAGACCAACATAGTCTGACGTACATCGATCTCTTGAAAGCCAAACAAATCGGCTTCTCTGATAAACAAATTGCTGCCTCAGTTAAAAGCACTGAGCTTGCAATCAGAAAGCAACGAGAAGAATGTGGCGTGCTTCCGTTCGTGAAACAGATTGATACTGTCGCTGCGGAATGGCCTGCAACCACAAACTACTTGTACATCACATACAATGCTTCGTCTCATGATCTCGAATTCAAAGAGGAGCACACGATGGTCTTAGGATCTGGTGTTTACAGAATTGgWaGTTCTGTTGAGTTTGACTGGTGCGCTGTTGGGTGTCTTCGCGAGTTGCGGAAACTTGGACGCAAAACAATAATGGTCAATTACAACCCGGAAACAGTGAGCACAGACTACGATATGTCTGACCGTCTATACTTTGAGGAAATTtcWttcGAGGTCGTCATGGacaTTTAtaatttggagaacccTGCtgggataattcTatgc
	Bembidion_corgenoma_CA_2608     ---------------------------------------------------------------------------------------------------------------------------------------------------------------------------------------------------------------------------------------------------------------------------------------------------------------------------------------------------------------------------------------------------------------------------------------------------------------------------------------------------------------------------------------------------------------------------------------------------------------------------------------------------------------------------------------------------------------------------------------------------------------------------------------------------------------------------------------------------------------------------------------------------------------------------------------------------------------------------------------------------------------------------------------------------------------------------------------------------------------------------------------------------------------------------------------------------------------------------------------------------tctgagcaaattctccagggtcaGCACgaaaatcgGCagctctatgaAaagTGTGGGtGAAGtGATgGCAAttGGGAGAaagttcGAGGAGGCATTTCAGAAAGCACTACGAATGGTCGATGAAAACGTCACTGGATTCGATCCGTACATCCgRaAAGTAGATGATGAGGAACTCAAAGAACCAACAGACAAGCGAATGTTTGTAGTAGCAGCTGcYcTAAAGGAAGGTTACACAGTTGATAAGTTATACGAGTTGACCAAAATAGACAGGTGGTTcYtGCAGAAAATGAAACATATTATTGATTATCAAACGTTACTGGAACGAAAAGACCAACATAGTCTGACGTACATCGATCTCTTGAAAGCCAAACAAATCGGCTTCTCTGATAAACAAATTGCTGCCTCAGTTAAAAGCACTGAGCTTGCAATCAGAAAGCAACGAGAAGAATGTGGCGTGCTTCCGTTTGTGAAACAGATTGATACTGTCGCTGCGGAATGGCCTGCAACCAcDaACTACTTGTACATCACATACAATGCTTCGTCTCATGATCTCGAATTCAAAGAGGAGCACACGATGGTCTTAGGATcYgGTGTTTACAGAATTGGTAGTTCTGTTGAGTTTGACTGGTGCGcYgTTGGGTGTCTTCGCGAGTTGCGGAAACTTGGACGCAAAACAATAATGGTCAATTACAACCCGGAAACAGTGAGCACAGACTACGATATGTCTGACCGTCtATACTTTGAGgAAATttcWttcGAggTCGTCATgGacatttataatttggagaaccctgctgggataattctAtgc
	Bembidion_corgenoma_CA_3559     --------------------------------------------------------------------------------------------------------------------------------------------------------------------------------------------------------------------------------------------------------------------------------------------------------------------------------------------------------------------------------------------------------------------------------------------------------------------------------------------------------------------------------------------------------------------------------------------------------------------------------------------------------------------------------------------------------------------------------------------------------------------------------------------------------------------------------------------------------------------------------------------------------------------------------------------------------------------------------------------------------------------------------------------------------------------------------------------------------------------------------------------------------------------------------------------------------------------------------------------------------------------------------AAATCGGCAGCTCTATGAAAAGTGTGGGTGAAGTGATGGCAATTGGGAGAAAGTTCGAGGAGGCATTTCAGAAAGCACTACGAATGGTCGATGAAAACGTCACTGGATTCGATCCGTACATCCGGAAAGTAGATGATGAGGAACTCAAAGAACCAACAGACAAGCGAATGTTTGTAGTAGCAGCTGCYCTAAAGGAAGGTTACACAGTTGATAAGTTATACGAGTTGACCAAAATAGAYAGGTGGTTYCTGCAGAAAATGAAACATATTATTGATTATCAAACGTTACTGGAACGAAAAGACCAACATAGTCTGACGTACATCGATCTCTTGAAAGCCAAACAAATCGGCTTCTCTGATAAACAAATTGCTGCCTCAGTTAAAAGCACTGAGCTTGCAATCAGAAAGCAACGAGAAGAATGTGGCGTGCTTCCGTTYGTGAAACAGATTGATACTGTCGCTGCGGAATGGCCTGCAACCACAAACTACTTGTACATCACATACAATGCTTCGTCTCATGATCTCGAATTCAAAGAGGAGCACACGATGGTCTTAGGATCTGGTGTTTACAGAATTGGTAGTTCTGTTGAGTTTGACTGGTGCGCTGTTGGGTGTCTTCGCGARTTGCGGAAACTTGGACGCAAAACAATAATGGTCAATTACAACCCGGAAACAGTGAGCACAGACTACGATATGTCTGACCGTCTATACTTTGAGGAAATTTCWTTCGAGGTCGTCATGGACATTTATAATTTGGAGAACCCTGCTGGGATAATTCTAT--
	Bembidion_corgenoma_CA_3560     -----------------------------------------------------------------------------------------------------------------------------------------------------------------------------------------------------------------------------------------------------------------------------------------------------------------------------------------------------------------------------------------------------------------------------------------------------------------------------------------------------------------------------------------------------------------------------------------------------------------------------------------------------------------------------------------------------------------------------------------------------------------------------------------------------------------------------------------------------------------------------------------------------------------------------------------------------------------------------------------------------------------------------------------------------------------------------------------------------------------------------------------------------------------------------------------------------------------------------------------------------------------------TCAGCACGAAAATCGGCAGCTCTATGAAAAGTGTGGGTGAAGTGATGGCAATTGGGAGAAAGTTCGAGGAGGCATTTCAGAAAGCACTACGAATGGTCGATGAAAACGTCACTGGATTCGATCCGTACATCCGGAAAGTAGATGATGAGGAACTCAAAGAACCAACAGACAAGCGAATGTTTGTRGTAGCAGCTGCCCTAAAGGAAGGTTACACAGTTGATAAGTTATACGAGTTGACCAAAATAGACAGGTGGTTCCTGCAGAAAATGAAACATATTATTGATTATCAAACGTTACTGGAACGAAAAGACCAACATAGTCTGACGTACATCGATCTCTTGAAAGCCAAACAAATCGGCTTCTCTGATAAACAAATTGCTGCCTCAGTTAAAAGCACTGAGCTTGCAATCAGAAAGCAACGAGAAGAATGTGGCGTGCTTCCGTTCGTGAAACAGATTGATACTGTCGCTGCGGAATGGCCTGCAACCACAAACTACTTGTACATCACATACAATGCTTCGTCTCATGATCTCGAATTCAAAGAGGAGCACACGATGGTCTTAGGATCTGGTGTTTACAGAATTGGTAGTTCTGTTGAGTTTGACTGGTGCGCTGTTGGGTGTCTTCGCGARTTGCGGAAACTTGGACGCAAAACAATAATGGTCAATTACAACCCGGAAACAGTGAGCACAGACTACGATATGTCTGACCGTCTATACTTTGAGGAAATTTCWTTCGAGGTCGTCATGGACATTTATAATTTGGAGAACCCTGCTGGRATAATTCTATGC
	Bembidion_corgenoma_CA_3583     ---------------------------------------------------------------------------------------------------------------------------------------------------------------------------------------------------------------------------------------------------------------------------------------------------------------------------------------------------------------------------------------------------------------------------------------------------------------------------------------------------------------------------------------------------------------------------------------------------------------------------------------------------------------------------------------------------------------------------------------------------------------------------------------------------------------------------------------------------------------------------------------------------------------------------------------------------------------------------------------------------------------------------------------------------------------------------------------------------------------------------------------------------------------------------------------------------------------------------------------------------tctgagcaaattctccagggtcagcacgaaaatcggcagctctatgaaaagtgTGGgtgaaGTGATGGCAATTGGGAGAAAGttCGAGGAGGCATTTCAGAAAGCACTACGAATGGTCGATGAAAACGTCACTGGATTCGATCCGTACATCCGGAAAGTAGATGATGAGGAACTCAAAGAACCAACAGACAAGCGAATGTTTGTAGTAGCAGCTGcYcTAAAGGAAGGTTACACAGTTGATAAGTTATACGAGTTGACCAAAATAGACAGGtGGTTCCTGCAGAAAATGAAACATATTATTGATTATCAAACGTTACTGGAACGAAAAGACCAACATAGTCTGACGTACATCGATCTCTTGAAAGCCAAACAAATCGGCTTCTCTGATAAACAAATTGCTGCCTCAGTTAAAAGCACTGAGCTTGCAATCAGAAAGCAACGAGAAGAATGTGGCGTGCTTCCGTTTGTGAAACAGATTGATACTGTCGCTGCGGAATGGCCTGCAACCACAAACTACTtRtACATCACATACAATGCTTCGTCTCATGATCTCGAATTCAAAgaRgagCACACGATGGTCTTAGGATCTGGTGTTTACAGAATTGGTAGTTCTGTTGAGTTTGACTGGTGCGCTGTTGGGTGTCTTCGCGAATTGCGGAAACTTGGACGCAAAACAATAATGGTCAATTACAACCCGGAAACAGTGAGCACAGACTACGATATGTCTGACCGTCTATACTTTGAggaaatttcattcgaggtcgtcatggacatttataatttggagaaccctgctgggataattctatgc
	Bembidion_corgenoma_NV_4959     ---------------------------------------------------------------------------------------------------------------------------------------------------------------------------------------------------------------------------------------------------------------------------------------------------------------------------------------------------------------------------------------------------------------------------------------------------------------------------------------------------------------------------------------------------------------------------------------------------------------------------------------------------------------------------------------------------------------------------------------------------------------------------------------------------------------------------------------------------------------------------------------------------------------------------------------------------------------------------------------------------------------------------------------------------------------------------------------------------------------------------------------------------------------------------------------------------------------------------------------------------tctgagcaaattctccagggtcagcacgaaaatcgGCAgCTCtatgaaaagTGTGGGTGaaGTGATGGCAATTGGGAGAAAGTTCGAGGAGGCATTTCaGAAAGCACTACGAATGGTCGATGAAAACGTCACTGGATTCGATCCGTACATCCGGAAAGTAGATGATGAGGAACTCAAAGAACCAACAGACAAGCGAATGTTTGTAGtRgCAGCtgcYctaAAGGAAGGTTACACAGTTGATAAGTTATACGAGTTGACCAAAATAGACAGGTGGTTCCTGCAGAAAATGAAACATATTATTGATTATCAAACGTTACTGGAACGAAAAGACCAACATAGTCTGACGTACATCGATCTCTTGAAAGCCAAACAAATCGGCTTCTCTGATAAACAAATTGCTGCCTCAGTTAAAAGCACTGAGCTTGCAATCAGAAAGCAACGAGAAGAATGTGGCGTGCTTCCGTTCGTGAAACAGATTGATACTGTCGCTGCGGAATGGCCTGCAACCACAAACTACTTGTACATCACATACAATGCTTCGTCTCATGATCTCGAATTCAAAgaRgaGCAcacKatgGtYtTAGGATCTGGTGTTTACAGAATTGGTAGTTCTGTTGAGTTTGACTGGTgYgCTGTTGGGTGTCTTCGCGaRtTGCGGAAACTTGGACGCAAAACAATAATGGTCAATTACAACCcGgaaacagTGAGCACAGACTACGATATGTCTGACCGTCTATACTTTGAGGAaatttcWttcgaggTCGTCATggacatttataatttggagaaccctgctgggataattctatgc
	Bembidion_corgenoma_NV_2346     ---------------------------------------------------------------------------------------------------------------------------------------------------------------------------------------------------------------------------------------------------------------------------------------------------------------------------------------------------------------------------------------------------------------------------------------------------------------------------------------------------------------------------------------------------------------------------------------------------------------------------------------------------------------------------------------------------------------------------------------------------------------------------------------------------------------------------------------------------------------------------------------------------------------------------------------------------------------------------------------------------------------------------------------------------------------------------------------------------------------------------------------------------------------------------------------------------------------------------------------------------TCTGAGCAAATTCTCCAGGGTCAGCACGAAAATCGGCAGCTCTATGAAAAGTGTGGGTGAAGTGATGGCAATTGGGAGAAAGTTCGAGGAGGCATTTCAGAAAGCACTACGAATGGTCGATGAAAACGTCACTGGATTCGATCCGTACATCCGGAAAGTAGATGATGAGGAACTCAAAGAACCAACAGACAAGCGAATGTTTGTAGTAGCAGCTGCCCTAAAGGAAGGTTACACAGTTGATAAGTTATACGAGTTGACCAAAATAGACAGGTGGTTCCTGCAGAAAATGAAACATATTATTGATTATCAAACGTTACTGGAACGAAAAGACCAACATAGTCTGACGTACATCGATCTCTTGAAAGCCAAACAAATCGGCTTCTCTGATAAACAAATTGCTGCCTCAGTTAAAAGCACTGAGCTTGCAATCAGAAAGCAACGAGAAGAATGTGGCGTGCTTCCGTTYGTGAAACAGATTGATACTGTCGCTGCGGAATGGCCTGCAACCACAAACTACTTGTACATCACATACAATGCTTCGTCTCATGATCTCGAATTCAAAGARGAGCACACKATGGTYTTAGGATCTGGTGTTTACAGAATTGGTAGTTCTGTTGAGTTTGACTGGTGCGCTGTYGGGTGTCTTCGCGARTTGCGGAAACTTGGACGCAAAACAATAATGGTCAATTACAACCCGGAAACAGTGAGCACAGACTACGATATGTCTGACCGTCTATACTTTGAGGAAATTTCATTCGAGGTCGTCATGGACATTTATAAT------------------------------
	Bembidion_corgenoma_OR_5670     --------------------------------------------------------------------------------------------------------------------------------------------------------------------------------------------------------------------------------------------------------------------------------------------------------------------------------------------------------------------------------------------------------------------------------------------------------------------------------------------------------------------------------------------------------------------------------------------------------------------------------------------------------------------------------------------------------------------------------------------------------------------------------------------------------------------------------------------------------------------------------------------------------------------------------------------------------------------------------------------------------------------------------------------------------------------------------------------------------------------------------------------------------------------------------------------------------------------------------------------------------------------------------aaatcggcagctctatgaaaagtgTGGGTGAAGTGATGGCAATTGGGAGaaAGTTCGAGGAGGCATTTCAGAAAGCACTACGAATGGTCGATGAAAACGTCACTGGATTCGATCCGTACATCCGGAAAGTAGATGATGAGGAACTCAAAGAACCAACAGACAAGCGAATGTTTGTAGtRgCAGCTGcYcTAAAGGAAGGTTACACAGTTGATAAGTTATACGAGTTGACCAAAATAGACAGGTGGTTCCTGCAGAAAATGAAACATATTATTGATTATCAAACGTTACTGGAACGAAAAGACCAACATAGTCTGACGTACATCGATCTCTTGAAAGCCAAACAAATCGGCTTCTCTGATAAACAAATTGCTGCCTCAGTTAAAAGCACTGAGCTTGCAATCAGAAAGCAACGAGAAGAATGTGGCGTGCTTCCGTtYgTGAAACAGATTGATACTGTCGCTGCGGAATGGCCTGCAACCACAAACTACTTGTACATCACATacaatGCTTCGTCTCATGATCTCGAATTCAAAGAGGAGCACACGATGGTCTTAGGATCTGGTGTTTACAGAATTGGTAGTTCTGTTGAGTTTGACTGGTGCGCTGTTGGGTGTCTTCGCGAGTTGCGGAAACTTGGACGcAaaacaataatggtcaattacaacccggaaacagtgagcacagactacgaTatgtctgaccgtctatactttgaggaaatttcattcgaggtcgtcatggacatttataatt-----------------------------
	Bembidion_corgenoma_OR_5671     ---------------------------------------------------------------------------------------------------------------------------------------------------------------------------------------------------------------------------------------------------------------------------------------------------------------------------------------------------------------------------------------------------------------------------------------------------------------------------------------------------------------------------------------------------------------------------------------------------------------------------------------------------------------------------------------------------------------------------------------------------------------------------------------------------------------------------------------------------------------------------------------------------------------------------------------------------------------------------------------------------------------------------------------------------------------------------------------------------------------------------------------------------------------------------------------------------------------------------------------------------tctgagcaaattctccagggtcagcacgaaaatcggcagctCtatgaaaagTGTGGGTGAAGTGATGGCAATTGGGAGAAAGTTCGAGGAGGCATTTCAGAAAGCACTACGAATGGTCGATGAAAACGTCACTGGATTCGATCCGTACATCCGGAAAGTAGATGATGAGGAACTCAAAGAACCAACAGACAAGCGAATGTTTGTagtRgcAGCTGcYcTAAAGGAAGGTTACACAGTTGATAAGTTATACGAGTTGACCAAAATAGACAGGTGGTTCCTGCAGAAAATGAAACATATTATTGATTATCAAACGTTACTGGAACGAAAAGACCAACATAGTCTGACGTACATCGATCTCTTGAAAGCCAAACAAATCGGCTTCTCTGATAAACAAATTGCTGCCTCAGTTAAAAGCACTGAGCTTGCAATCAGAAAGCAACGAGAAGAATGTGGCGTGCTTCCGTTCGTGAAACAGATTGATACTGTCGCTGCGGAATGGCCTGCAACCACAAACTACTTGTACATCACATacaatgcttcgtctcatgatctcgaattcaaagaggagcacaCGATGGTCTTAGgatcYggtGTttacaGAATTggtagttcTgTTGAGTTtgactgGTGCGCTGTTGGgtgYcttcgcgaRttgcgRaaacttggacgcAaaacaataatggtcaattacaacccggaaacagtgagcacagactacgaTatgtctgaccgtctatactttgaggaaatttcWttcgaggtcgtcatggacatttataatt-----------------------------
	Bembidion_corgenoma_OR_5672     --------------------------------------------------------------------------------------------------------------------------------------------------------------------------------------------------------------------------------------------------------------------------------------------------------------------------------------------------------------------------------------------------------------------------------------------------------------------------------------------------------------------------------------------------------------------------------------------------------------------------------------------------------------------------------------------------------------------------------------------------------------------------------------------------------------------------------------------------------------------------------------------------------------------------------------------------------------------------------------------------------------------------------------------------------------------------------------------------------------------------------------------------------------------------------------------------------------------------------------------------------------------------------aaatcggcagctctatgaaaagtgtgggtgaagtgatggcaattgggagaaagttCGaggaggcATTTcagaaaGcactaCGAATGGTCGATGAAAACGTCACTGGATTCGATCCGTACATCCGGAAAGTAGATGATGAGGAACTCAAAGAACCAACAGACAAGCGAATGTTTGTAGTAGCAGCTGcYcTAAAGGAAGGTTACACAGTTGATAAGTTATACGAGTTGACCAAAATAGACAGGTGGTTCCTGCAGAAAATGAAACATATTATTGATTATCAAACGTTACTGGAACGAAAAGACCAACATAGTCTGACGTACATCGATCTCTTGAAAGCCAAACAAATCGGCTTCTCTGATAAACAAATTGCTGCCTCAGTTAAAAGCACTGAGCTTGCAATCAGAAAGCAACGAGAAGAATGTGGCGTGCTTCCGTTCGTGAAACAGATTGATACTGTCGCTGCGGAATGGCCTGCAACCACAAACTACTTGTACATCACATACAATGCTTCGTCTCATGATCTCGAATTCAAAGAGGAGCACACGATGGTCTTAGGATCTGGTGTTTACAGAATTGGTAGTTCTGTTGAGTTTGACtggtgcgctGTTGGGtgtcttcgcgagtTGcggaaacttggacgcAaaacaataatggtcaattacaacccggaaacagtgagcacagactacgaTatgtctgaccgtctatactttgaggaaatttcattcgaggtcgt----------------------------------------------
	Bembidion_corgenoma_OR_5673     -------------------------------------------------------------------------------------------------------------------------------------------------------------------------------------------------------------------------------------------------------------------------------------------------------------------------------------------------------------------------------------------------------------------------------------------------------------------------------------------------------------------------------------------------------------------------------------------------------------------------------------------------------------------------------------------------------------------------------------------------------------------------------------------------------------------------------------------------------------------------------------------------------------------------------------------------------------------------------------------------------------------------------------------------------------------------------------------------------------------------------------------------------------------------------------------------------------------------------------------------------------ttctccagggtcagcacgaaaatcggCAgctctatgaaaagTGTGGGTGAAGTGATGGCAATTGGGAGAAAGTTCGAGGAGGCATTTCAGAAAGCACTACGAATGGTCGATGAAAACGTCACTGGATTCGATCCGTACATCCGGAAAGTAGATGATGAGGAACTCAAAGAACCAACAGACAAGCGAATGTTTgtRgtAGCAGCTGCCCTAAAGGAAGGTTACACAGTTGATAAGTTATACGAGTTGACCAAAATAGACAGGTGGTTCCTGCAGAAAATGAAACATATTATTGATTATCAAACGTTACTGGAACGAAAAGACCAACATAGTCTGACGTACATCGATCTCTTGAAAGCCAAACAAATCGGCTTCTCTGATAAACAAATTGCTGCCTCAGTTAAAAGCACTGAGCTTGCAATCAGAAAGCAACGAGAAGAATGTGGCGTGCTTCCGTtYgTGAAACAGATTGATACTGTCGCTGCGGAATGGCCTGCAACCACAAActactTGTACATcacatacaaTGcttcgtctcatgatctcgaattcaaagaggagcacaCGATGGTCTTAGgatctgGTGTttacaGAATTgGTAgtTCTGTTGAGTTtgactgGTGCGCTGTTGGGtgtcTTCGcgagttGCGGaaacttggacgcAAAACaataatggtcaattacaacCcggaaacagtgagcacagactacgatatgtctgaccgtctatactttgaggaaatttcattcgaggt-------------------------------------------------
	Bembidion_corgenoma_OR_4032     ---------------------------------------------------------------------------------------------------------------------------------------------------------------------------------------------------------------------------------------------------------------------------------------------------------------------------------------------------------------------------------------------------------------------------------------------------------------------------------------------------------------------------------------------------------------------------------------------------------------------------------------------------------------------------------------------------------------------------------------------------------------------------------------------------------------------------------------------------------------------------------------------------------------------------------------------------------------------------------------------------------------------------------------------------------------------------------------------------------------------------------------------------------------------------------------------------------------------------------------------------TCTGAGCAAATTCTCCAGGGTCAGCACGAAAATCGGCAGCTCTATGAAAAGTGTGGGTGAAGTGATGGCAATTGGGAGAAAGTTCGAGGAGGCATTTCAGAAAGCACTACGAATGGTCGATGAAAACGTCACTGGATTCGATCCGTACATCCGGAAAGTAGATGATGAGGAACTCAAAGAACCAACAGACAAGCGAATGTTTGTAGTAGCAGCTGCTCTAAAGGAAGGTTACACAGTTGATAAGTTATACGAGTTGACCAAAATAGACAGGTGGTTCCTGCAGAAAATGAARCATATTATTGATTATCAAACGTTACTGGAACGAAAAGACCAACATAGTCTGACGTACATCGATCTCTTGAAAGCCAAACAAATCGGCTTCTCTGATAAACAAATTGCTGCCTCAGTTAAAAGCACTGARCTTGCAATCAGAAAGCAACGAGAAGAATGTGGCGTGCTTCCRTTYGTGAAACAGATTGATACTGTCGCTGCGGAATGGCCTGCAACCACAAACTACTTGTACATCACATACAATGCTTCGTCTCATGATCTCGAATTCAAAGAGGAGCACACGATGGTCTTAGGATCYGGTGTTTACAGAATTGGTAGTTCTGTTGAGTTTGACTGGTGCGCTGTTGGGTGTCTTCGCGAATTGCGGAAACTTGGACGCAAAACAATAATGGTCAATTACAACCCGGAAACAGTGAGCACAGACTACGATATGTCTGACCGTCTATACTTTGAGGAAATTTCATTCGAGGTCGTCATGGACATTTATAATTTGGAGAACCCTGCTGGGATAATTCTATGC
	Bembidion_corgenoma_OR_2973     ----------------------------------------------------------------------------------------------------------------------------------------------------------------------------------------------------------------------------------------------------------------------------------------------------------------------------------------------------------------------------------------------------------------------------------------------------------------------------------------------------------------------------------------------------------------------------------------------------------------------------------------------------------------------------------------------------------------------------------------------------------------------------------------------------------------------------------------------------------------------------------------------------------------------------------------------------------------------------------------------------------------------------------------------------------------------------------------------------------------------------------------------------------------------------------------------------------------------------------------------------------------------GTCAGCACGAAAATCGGCAGCTCTATGAAAAGTGTGGGTGAAGTGATGGCAATTGGGAGAAAGTTCGAGGAGGCATTTCAGAAAGCACTACGAATGGTCGATGAAAACGTCACTGGATTCGATCCGTACATCCGGAAAGTAGATGATGAGGAACTCAAAGAACCAACAGACAAGCGAATGTTTGTRGTAGCAGCTGCYCTAAAGGAAGGTTACACAGTTGATAAGTTATACGAGTTGACCAAAATAGACAGGTGGTTCCTGCAGAAAATGAAACATATTATYGATTATCAAACGTTACTRGAACGAAAAGACCAACATAGTCTGACGTACATCGATCTCTTGAAAGCCAAACAAATCGGCTTCTCTGATAAACAAATTGCTGCCTCAGTTAAAAGCACTGAGCTTGCAATCAGAAAGCAACGAGAAGAATGTGGCGTGCTTCCGTTCGTGAAACAGATTGATACTGTCGCTGCGGAATGGCCTGCAACCACAAACTACTTGTACATCACATACAATGCTTCGTCTCATGATCTCGAATTCAAAGAGGAGCACACGATGGTCTTAGGATCTGGTGTTTACAGAATTGGWAGTTCTGTTGAGTTTGACTGGTGCGCTGTYGGGTGTCTTCGCGAGTTGCGGAAACTTGGACGCAAAACAATAATGGTCAATTACAACCCGGAAACAGTGAGCACAGACTACGATATGTCTGACCGTCTATACTTTGAGGAAATTTCWTTCGAGGTCGTCATGGACATTTATAATTTGGAGAACCCTGCTGGGATAATTCTATGC
	Bembidion_corgenoma_OR_3205     ----------------------------------------------------------------------------------------------------------------------------------------------------------------------------------------------------------------------------------------------------------------------------------------------------------------------------------------------------------------------------------------------------------------------------------------------------------------------------------------------------------------------------------------------------------------------------------------------------------------------------------------------------------------------------------------------------------------------------------------------------------------------------------------------------------------------------------------------------------------------------------------------------------------------------------------------------------------------------------------------------------------------------------------------------------------------------------------------------------------------------------------------------------------------------------------------------------------------------------------------------CTGAGCAAATTCTCCAGGGTCAGCACGAAAATCGGCAGCTCTATGAAAAGTGTGGGTGAAGTGATGGCAATTGGGAGAAAGTTCGAGGAGGCATTTCAGAAAGCACTACGAATGGTCGATGAAAACGTCACTGGATTCGATCCGTACATCCGGAAAGTAGATGATGAGGAACTCAAAGAACCAACAGACAAGCGAATGTTTGTAGTAGCAGCTGCTCTAAAGGAAGGTTACACAGTTGATAAGTTATACGAGTTGACCAAAATAGACAGGTGGTTCCTGCAGAAAATGAAACATATTATTGATTATCAAACGTTACTGGAACGAAAAGACCAACATAGTCTGACGTACATCGATCTCTTGAAAGCCAAACAAATCGGCTTCTCTGATAAACAAATTGCTGCCTCAGTTAAAAGCACTGAGCTTGCAATCAGAAAGCAACGAGAAGAATGTGGCGTGCTTCCGTTTGTGAAACAGATTGATACTGTCGCTGCGGAATGGCCTGCAACCACAAACTACTTGTACATCACATACAATGCTTCGTCTCATGATCTCGAATTCAAAGAGGAGCACACGATGGTCTTAGGATCTGGTGTTTACAGAATTGGTAGTTCTGTTGAGTTTGACTGGTGCGCTGTTGGGTGTCTTCGCGAGTTGCGGAAACTTGGACGCAAAACAATAATGGTCAATTACAACCCGGAAACAGTGAGCACAGACTACGATATGTCTGACCGTCTATACTTTGAGGAAATTTCATTCGAGGTYGTCATGGACATTTATAATTTGGAGAACCCTGCTGGGATAATTCTATGC
	Bembidion_corgenoma_OR_4034     -------------------------------------------------------------------------------------------------------------------------------------------------------------------------------------------------------------------------------------------------------------------------------------------------------------------------------------------------------------------------------------------------------------------------------------------------------------------------------------------------------------------------------------------------------------------------------------------------------------------------------------------------------------------------------------------------------------------------------------------------------------------------------------------------------------------------------------------------------------------------------------------------------------------------------------------------------------------------------------------------------------------------------------------------------------------------------------------------------------------------------------------------------------------------------------------------------------------------------------------------------------------------AGCACGAAAATCGGCAGCTCTATGAAAAGTGTGGGTGAAGTGATGGCAATTGGGAGAAAGTTCGAGGAGGCATTTCAGAAAGCACTACGAATGGTCGATGAAAACGTCACTGGATTCGATCCGTACATCCGGAAAGTAGATGATGAGGAACTCAAAGAACCAACAGACAAGCGAATGTTTGTRGTAGCAGCTGCTCTAAAGGAAGGTTACACAGTTGATAAGTTATACGAGTTGACCAAAATAGACAGGTGGTTCCTGCAGAAAATGAAACATATTATTGATTATCAAACGTTACTGGAACGAAAAGACCAACATAGTCTGACGTACATCGATCTCTTGAAAGCCAAACAAATCGGCTTCTCTGATAAACAAATTGCTGCCTCAGTTAAAAGCACTGAGCTTGCAATCAGAAAGCAACGAGAAGAATGTGGCGTGCTTCCGTTYGTGAAACAGATTGATACTGTCGCTGCGGAATGGCCTGCAACCACAAACTACTTGTACATCACATACAATGCTTCGTCTCATGATCTCGAATTCAAAGAGGAGCACACGATGGTCTTAGGATCYGGTGTTTACAGAATTGGTAGTTCTGTTGAGTTTGACTGGTGCGCTGTTGGGTGTCTTCGCGARTTGCGGAAACTTGGACGCAAAACAATAATGGTCAATTACAACCCGGAAACAGTGAGCACAGACTACGATATGTCTGACCGTCTATACTTTGAGGAAATTTCWTTCGAGGTCGTCATGGACATTTATAATTTGGAGAACCC-------------------
	Bembidion_corgenoma_OR_5065     ----------------------------------------------------------------------------------------------------------------------------------------------------------------------------------------------------------------------------------------------------------------------------------------------------------------------------------------------------------------------------------------------------------------------------------------------------------------------------------------------------------------------------------------------------------------------------------------------------------------------------------------------------------------------------------------------------------------------------------------------------------------------------------------------------------------------------------------------------------------------------------------------------------------------------------------------------------------------------------------------------------------------------------------------------------------------------------------------------------------------------------------------------------------------------------------------------------------------------------------------------------------------------------atcggcagctctatgaaaagTgTGGGTgaagTGATGGCAATTGGGAGAAAGTTCGAGGAGGCATTTCAGAAAGCACTACGAATGGTCGATGAAAACGTCACTGGATTCGATCCGTACATCCGGAAAGTAGATGATGAGGAACTCAAAGAACCAACAGACAAGCGAATGTTTGTAgtRgcAGCTGcYcTAAAGGAAGGTTACACAGTTGATAAGTTATACGAGTTGACCAAAATAGACAGGTGGTTCCTGCAGAAAATGAAACATATTATTGATTATCAAACGTTACTGGAACGAAAAGACCAACATAGTCTGACGTACATCGATCTCTTGAAAGCCAAACAAATCGGCTTCTCTGATAAACAAATTGCTGCCTCAGTTAAAAGCACTGAGCTTGCAATCAGAAAGCAACGAGAAGAATGTGGCGTGCTTCCGTTCGTGAAACAGATTGATACTGTCGCTGCGGAATGGCCTGCAACCACAAACTACTTGTACATCACATACAATGCTTCGTCTCATGATCTCGAATTCAAAGAGGAGCACACGATGGTCTtRgGATCTGGTGTTTACAGAATTGGTAGTTCTGTTGAGTTTGACTGGTGCGCTGtYgGGTGTCTTCGCGaRtTGCGGAAACTTGGACGCAAAACAATAATGGTCAATTACAACCCGGaaaCAGTGAGCACAGACTACGATATGTCTGACCGTCTATACTTTGAGGAAAtttcattcgaggtCGTCAtggacatttataatttggagaaccctgctgggataattctatgc
	Bembidion_corgenoma_ID_3021     -------------------------------------------------------------------------------------------------------------------------------------------------------------------------------------------------------------------------------------------------------------------------------------------------------------------------------------------------------------------------------------------------------------------------------------------------------------------------------------------------------------------------------------------------------------------------------------------------------------------------------------------------------------------------------------------------------------------------------------------------------------------------------------------------------------------------------------------------------------------------------------------------------------------------------------------------------------------------------------------------------------------------------------------------------------------------------------------------------------------------------------------------------------------------------------------------------------------------------------------------------------------------------AAAATCGGCAGCTCTATGAAAAGTGTGGGTGAAGTGATGGCAATTGGGAGAAAGTTCGAGGAGGCATTTCAGAAAGCACTACGAATGGTCGATGAAAACGTCACTGGATTCGATCCGTACATCCGGAAAGAGA????????????????????????????????????????????????????????????????????????????????????????????????????????????????????????????????????????????????????????????????????????ACCAACATAGTCTGACGTACATCGATCTCTTGAAAGCCAAACAAATCGGCTTCTCTGATAAACAAATTGCTGCCTCAGTTAAAAGCACTGAGCTTGCAATCAGAAAGCAACGAGAAGAATGWGGCGTGCTTCCGTTCGTGAAACAGATTGATACTGTCGCTGCGGAATGGCCTGCAACCACAAACTACTTGTACATCACATACAATGCTTCGTCTCATGATCTCGAATTCAAAGAGGAGCACACGATGGTCTTAGGATCTGGTGTTTACAGAATTGGTAGTTCTGTTGAGTTTGACTGGTGCGCTGTTGGGTGTCTTCGCGAGTTGCGGAAACTTGGACGCAAAACAATAATGGTCAATTACAACC--------------------------------------------------------------------------------------------------------------------
	Bembidion_corgenoma_WA_2165     ------------------------------------------------------------------------------------------------------------------------------------------------------------------------------------------------------------------------------------------------------------------------------------------------------------------------------------------------------------------------------------------------------------------------------------------------------------------------------------------------------------------------------------------------------------------------------------------------------------------------------------------------------------------------------------------------------------------------------------------------------------------------------------------------------------------------------------------------------------------------------------------------------------------------------------------------------------------------------------------------------------------------------------------------------------------------------------------------------------------------------------------------------------------------------------------------------------------------------------------------------------------------------------------------------------------------AATTGGGAGAAAGTTCGAGGAGGCATTTCAGAAAGCACTACGAATGGTCGATGAAAACGTCACTGGATTCGATCCGTACATCCGGAAAGTRGATGATGAGGAACTCAAAGAACCAACAGACAAGCGAATGTTTGTAGTAGCAGCTGCYCTAAAGGAAGGTTACACAGTTGATAAGTTATACGAGTTGACCAAAATAGACAGGTGGTTCCTGCAGAAAATGAAACATATTATYGATTATCAAACGTTACTRGAACGAAAAGACCAACATAGTCTGACGTACATCGATCTCTTGAAAGCCAAACAAATCGGCTTCTCTGATAAACAAATTGCTGCCTCAGTTAAAAGCACTGAGCTTGCAATCAGAAAGCAACGAGAAGAATGTGGCGTGCTTCCGTTYGTGAAACAGATTGATACTGTCGCTGCGGAATGGCCTGCAACCACAAACTACTTGTACATCACATACAATGCTTCGTCTCATGATCTCGAATTCAAAGAGGAGCACACGATGGTCTTAGGATCTGGTGTTTACAGAATTGGTAGTTCTGTTGAGTTTGACTGGTGCGCTGTTGGGTGTCTTCGCGAGTTGCGGAAACTTGGACGCAAAACAATAATGGTCAATTACAACCCGGAAACAGTGAGCACAGACTACGATATGTCTGACCGTCTATACTTTGAGGAAATTTCTTTCGAGGTCGTYATGGACATTTATAATTTGGAGAACCCTGCTGGGA-----------
	Bembidion_corgenoma_BC_2190     ---------------------------------------------------------------------------------------------------------------------------------------------------------------------------------------------------------------------------------------------------------------------------------------------------------------------------------------------------------------------------------------------------------------------------------------------------------------------------------------------------------------------------------------------------------------------------------------------------------------------------------------------------------------------------------------------------------------------------------------------------------------------------------------------------------------------------------------------------------------------------------------------------------------------------------------------------------------------------------------------------------------------------------------------------------------------------------------------------------------------------------------------------------------------------------------------------------------------------------------------------tctgagcaaattctccagggtcagcacgaaaatcggcagctctatGaaaagTGTGGGTGaAGTGATGGCAATTGGGAGAAAGTTCGAGGAGgCATTTCAGAAAGCACTACGAATGGTCGATGAAAACGTCACTGGATTCGATCCGTACATCCGGAAAGTAGATGATGAGGAACTCAAAGAACCAACAGACAAGCGAATGTTTGTGGTAGCAGCTGCCCTAAAGGAAGGTTACACAGTTGATAAGTTATACGAGTTGACCAAAATAGACAGGTGGTTCCTGCAGAAAATGAAACATATTATTGATTATCAAACGTTACTGGAACGAAAAGACCAACATAGTCTGACGTACATCGATCTCTTGAAAGCCAAACAAATCGGCTTCTCTGATAAACAAATTGCTGCCTCAGTTAAAAGCACTGAGCTTGCAATCAGAAAGCAACGAGAAGAATGTGGCGTGCTTCCGTtYgTGAAACAGATTGATACTGTCGCTGCGGAATGGCCTGCAACCACAAACTACTTGTACATCACATACAATGCTTCGTCTCATGATCTCGAATTCAAAGAGGAGCACACGATGGTCTTAGGAtcYggtGTTTACAGAATTGGTAGTTCTGTTGAGTTTGACTGGTGCGCTGTTGGGTGTCTTCGCGAGTTGCGGAAACTTGGACgcAaaacaataatggtcaattacaacccggaaacagtgagcacagactacgatatgtctgaccgtctatactttgaggaaatttctttcgaggtcgtcatggacatttataatt-----------------------------
	Bembidion_erosum_CA_4050        ---------------------------------------------------------------------------------------------------------------------------------------------------------------------------------------------------------------------------------------------------------------------------------------------------------------------------------------------------------------------------------------------------------------------------------------------------------------------------------------------------------------------------------------------------------------------------------------------------------------------------------------------------------------------------------------------------------------------------------------------------------------------------------------------------------------------------------------------------------------------------------------------------------------------------------------------------------------------------------------------------------------------------------------------------------------------------------------------------------------------------------------------------------------------------------------------------------------------------------------------------tctgagcaaattctccagggtSagcacgaaaatcgGCAGCtctatgaaaagTGTGGGTGAAGTGATGGCAATTGGGAGAAAGTTCGAGGAGGCATTTCAGAAAGCACTACGAATGGTCGATGAAAACGTCACTGGATTCGATCCGTACATCCGGAAAGTAGATGATGAGGAACTCAAAGAACCAACAGACAAGCGAATGTTTGTAGTAGCAGCTGCTCTAAAGGAAGGTTACACAGTTGATAAGTTATACGAGTTGACCAAAATAGACAGGTGGTTCCTGCAGAAAATGAAACATATTATCGATTATCAAACGTTACTRgAACGAAAAGACCAACATAGTCtRaCGTACATCGATCTCTTGAAAGCCAAACAAATCGGCTTCTCTGATAAACAAATTGCTGCCTCAGTTAAAAGCACTGAGCTTGCAATCAGAAAGCAACGAGAAGAATGTGGCGTGCTTCCGTTCGTGAAACAGATTGATACTGTCGCTGCGGAATGGCCTGCAACCACAAACTACTTGTACATCACATACAATGCTTCGTCTCATGATCTCGAATTCAAAGAGGAGCACACGATGGTCTTAGGAtcYgGTGTTTACAGAATTGGTAGTTCTGTTGAGTTTGACTGGTGCGCTGTTGGGTGTCTTCGCgaRttgCGGAAACTTGGACGCAAAACAATAATGGTCAATTACAACCCGGAAACAGTGAGCACAGACTACGATATGTCTGACCGTCTATACTTTGAGGAAATTTCAttcgaggTCGTCATGGacatttataatttggagaaccctgctgggataattctatgc
	Bembidion_erosum_CA_2596        ---------------------------------------------------------------------------------------------------------------------------------------------------------------------------------------------------------------------------------------------------------------------------------------------------------------------------------------------------------------------------------------------------------------------------------------------------------------------------------------------------------------------------------------------------------------------------------------------------------------------------------------------------------------------------------------------------------------------------------------------------------------------------------------------------------------------------------------------------------------------------------------------------------------------------------------------------------------------------------------------------------------------------------------------------------------------------------------------------------------------------------------------------------------------------------------------------------------------------------------------------tctgagcaaattctccagagtcagcacgaaaatcgGCAGCTCtATGAAaaGTGTGGGTGAAGTGATGGCAATTGGGAGAAAGTTCGAGGAGGCATTTCAGAAAGCACTACGAATGGTCGATGAAAACGTCACTGGATTCGATCCGTACATCCGGAAAGTAGATGATGAGGAACTCAAAGAACCAACAGACAAGCGAATGTTTGTAGTAGCAGCTGCTCTAAAGGAAGGTTACACAGTTGATAAGTTATACGAGTTGACCAAAATAGACAGGTGGTTCCTGCAGAAAATGAAACATATTATcGATTATCAAACGTTACTAGAACGAAAAGACCAACATAGTCTGACGTACATCGATCTCTTGAAAGCCAAACAAATCGGCTTCTCTGATAAACAAATTGCTGCCTCAGTTAAAAGCACTGAGCTTGCAATCAGAAAGCAACGAGAAGAATGTGGCGTGCTTCCGTTCGTGAAACAGATTGATACTGTCGCTGCGGAATGGCCTGCAACCACAAACTACTTGTACATCACATACAATGCTTCGTCTCATGATCTCGAATTCAAAGAGGAGCACACGATGGTCTTAGGATCCGGTGTTTACAGAATTGGTAGTTCTGTTGAGTTTGACTGGTGCGCTGTTGGGTGTCTTCGCGAATTGCGGAAACTTGGACGCAAAACAATAATGGTCAATTACAACCCGGAAACAGTGAGCACAGACTACGATATGTCTGACCGTCTATACTTTGAGGAAATTTCATTCGAGGTCGTCATGGACatttAtaatttggagaacccTGCtgggataattctatgc
	Bembidion_erosum_CA_2607        ---------------------------------------------------------------------------------------------------------------------------------------------------------------------------------------------------------------------------------------------------------------------------------------------------------------------------------------------------------------------------------------------------------------------------------------------------------------------------------------------------------------------------------------------------------------------------------------------------------------------------------------------------------------------------------------------------------------------------------------------------------------------------------------------------------------------------------------------------------------------------------------------------------------------------------------------------------------------------------------------------------------------------------------------------------------------------------------------------------------------------------------------------------------------------------------------------------------------------------------------------tctgAGCaaattctccagggtcaGCACgaaaatCGGCAGCTCTATGAaaagTGTGGGTGAAGTGATGGCAATTGGGAGAAAGTTCGAGGAGGCATTTCAGAAAGCACTACGAATGGTCGATGAAAACGTCACTGGATTCGATCCGTACATCCGGAAAGTAGATGATGARGAACTCAAAGAACCAACAGACAAGCGAATGTTTGTAGTAGCAGCTGCTCTAAAGGAAGGTTACACAGTTGATAAGTTATACGAGTTGACCAAAATAGACAGGTGGTTCCTGCAGAAAATGAAACATATTATTGATTAYCAAACGTTACTGGAACGAAAAGACCAACATAGTCTGACGTACATCGATCTCTTGAAAGCCAAACAAATCGGCTTCTCTGATAAACAAATTGCTGCCTCAGTTAAAAGCACTGAGCTTGCAATCAGAAAGCAACGAGAAGAATGTGGCGTGCTTCCGTtYgTGAAACAGATTGATACTGTCGCTGCGGAATGGCCTGCAACCAcWAACTACTTGTACATCACATACAATGCTTCGTCTCATGATCTCGAATTCAAAGAGGAGCACACGATGGTCTTAGGATcYgGTGTTTACAGAATTGGTAGTTCTGTTGAGTTTGACTGGTGCGCTGTTGGGTGTCTTCGCGAATTGCGGAAACTTGGACGCAAAACAATAATGGTCAATTACAACCCGGAAACAGTGAGCACAGACTACGATATGTCTGACCGTCTATACTTTGAGGAAATTTCattYgaGGTCGTCATGGACatttataatttggagaaccctgctgggataattctatgc
	Bembidion_erosum_CA_3561        ---------------------------------------------------------------------------------------------------------------------------------------------------------------------------------------------------------------------------------------------------------------------------------------------------------------------------------------------------------------------------------------------------------------------------------------------------------------------------------------------------------------------------------------------------------------------------------------------------------------------------------------------------------------------------------------------------------------------------------------------------------------------------------------------------------------------------------------------------------------------------------------------------------------------------------------------------------------------------------------------------------------------------------------------------------------------------------------------------------------------------------------------------------------------------------------------------------------------------------------------------tctgagcaaattctccagggtcagcacgaaaatcggCAgCTCtatgaaaagTGTGGGTGAAGTGATGGCAATTGGGAGAAAGTTCGAGGAGGCATTTCAGAAAGCACTACGAATGGTCGATGAAAACGTCACTGGATTCGATCCGTACATCCGGAAAGTAGATGATGAGGAACTCAAAGAACCAACAGACAAGCGAATGTTTGTAGTAGCAGCTGCTCTAAAGGAAGGTTACACAGTTGATAAGTTATACGAGTTGACCAAAATAGACAGGTGGTTCCTGCAGAAAATGAAACATATTATTGATTaYcAAACGTTACTGGAACGAAAAGACCAACATAGTCTGACGTACATCGATCTCTTGAAAGCCAAACAAATCGGCTTCTCTGATAAACAAATTGCTGCCTCAGTTAAAAGCACTGAGCTTGCAATCAGAAAGCAACGAGAAGAATGTGGCGTGCTTCCGTTCGTGAAACAGATTGATACTGTCGCTGCGGAATGGCCTGCAACCACAAACTACTTGTACATCACATACAATGCTTCGTCTCATGATCTCGAATTCAAAGAGGAGCACACGATGGTCTTAGGAtcYggtGTTTACAGAATtggWagtTCTGTTGAGTTTGACTGGTGCGCTGTTGGGTGTCTTCGCGAATTGCGGAAACTTGGACGCAAAACAATAATGGTCAATTACAACCCGGAAACAGTGAGCACAGACTACGATATGTCTGACCGTCTATACTTTGAGGAAAtttcattcgaggTCGTCatggacatttataatttggagaaccctgctgggataattctatgc
	Bembidion_erosum_CA_3562        ---------------------------------------------------------------------------------------------------------------------------------------------------------------------------------------------------------------------------------------------------------------------------------------------------------------------------------------------------------------------------------------------------------------------------------------------------------------------------------------------------------------------------------------------------------------------------------------------------------------------------------------------------------------------------------------------------------------------------------------------------------------------------------------------------------------------------------------------------------------------------------------------------------------------------------------------------------------------------------------------------------------------------------------------------------------------------------------------------------------------------------------------------------------------------------------------------------------------------------------------------tctgagcaaattctccagagtcagcacgaaaatcggCAgCtctatgaAaagtgTGGGTGaAGTGATGGCAATTGGGAGAAAGTTCGAGGAGGCATTTCAGAAAGCACTACGAATGGTCGATGAAAACGTCACTGGATTCGATCCGTACATCCGGAAAGTAGATGATGAGGAACTCAAAGAACCAACAGACAAGCGAATGTTTGTAGTAGCAGCTGCTCTAAAGGAAGGTTACACAGTTGATAAGTTATACGAGTTGaCCAAAATAGACAgGTGGTTCCTGCAGAAAATGAAACATATTATCGATTATCAAACGTTACTAGAAcGAAAAGACCAACATAGTCTGACGTACATCGATCTCTTGAAAGCCAAACAAATCGGCTTCTCTGATAAACAAATTGCTGCCTCAGTTAAAAGCACTGAGCTTGCAATCAGAAAGCAACGAGAAGAATGTGGCGTGCTTCCGTTCGTGAAACAGATTGATACTGTCGCTGCGGAATGGCCTGCAACCACAAACTACTTGTACATCACATACAATGCTTCGTCTCATGATCTCGAATTCAAAGAGGAGCACACGATGGTCTTAGGATCCGGTGTTTACAGAATTGGTAGTTCTGTTGAGTTTGACTGGTGCGCTGTTGGGTGTCTTcgcgAATTGCGGAAACTTGGACGCAAAACAATAATGGTCAATTACAACCCGGaAACAGTGAGCACAGACTACGATATGTCTGACCGTCTATACTtTGAGGAaatttcattcgaggtcgtcatggacatttataatttggagaaccctgctgggataattctatgc
	Bembidion_erosum_CA_3584        ---------------------------------------------------------------------------------------------------------------------------------------------------------------------------------------------------------------------------------------------------------------------------------------------------------------------------------------------------------------------------------------------------------------------------------------------------------------------------------------------------------------------------------------------------------------------------------------------------------------------------------------------------------------------------------------------------------------------------------------------------------------------------------------------------------------------------------------------------------------------------------------------------------------------------------------------------------------------------------------------------------------------------------------------------------------------------------------------------------------------------------------------------------------------------------------------------------------------------------------------------tctgagcaaattctccagggtcagcacgaaaatcggcagctctatgaaaagTGTGGGTgAAGTGATGGCAATTGGGAGAAAGTTCGAGGAGGCATTTCAGAAAGCACTACGAATGGTCGATGAAAACGTCACTGGATTCGATCCGTACATCCGGAAAGTAGATGATGAGGAACTCAAAGAACCAACAGACAAGCGAATGTTTGTAGTAGCAGCTGCTCTAAAGGAAGGTTACACAGTTGATAAGTTATACGAGTTGACCAAAATAGACAGGTGGTTCCTGCAGAAAATGAAACATATTATTGATTATCAAACGTTACTGGAACGAAAAGACCAACATAGTCTGACGTACATCGATCTCTTGAAAGCCAAACAAATCGGCTTCTCTGATAAACAAATTGCTGCCTCAGTTAAAAGCACTGAGCTTGCAATCAGAAAGCAACGAGAAGAATGTGGCGTGCTTCCGTTCGTGAAACAGATTGATACTGTCGCTGCGGAATGGCCTGCAACCACAAACTACTTGTACATCACATACAATGCTTCGTCTCATGATCTCGAATTCAAAGAGGAGCACACGATGGTCTTAGGATCTGGTGTTTACAGAATTGGTAGTTCTGTTGAGTTTGACTGGTGCGCTGTTGGGTGTCTTCGCGAATTGCGGAAACTTGGACGCAAAACAATAATGGTCAATTACAACCCGGAAACAGTGAGCACAGACTACGATATGTCTGACCGTCTATACTTTGAGGaaatttCattcgaggtCGTCAtgGacatttataatttggagaaccctgctgggataattctatgc
	Bembidion_erosum_CA_4212        ---------------------------------------------------------------------------------------------------------------------------------------------------------------------------------------------------------------------------------------------------------------------------------------------------------------------------------------------------------------------------------------------------------------------------------------------------------------------------------------------------------------------------------------------------------------------------------------------------------------------------------------------------------------------------------------------------------------------------------------------------------------------------------------------------------------------------------------------------------------------------------------------------------------------------------------------------------------------------------------------------------------------------------------------------------------------------------------------------------------------------------------------------------------------------------------------------------------------------------------------------tctgagcaaattctccagagtcagcacgaaaatcgGCAGCTCtatgaaaagTGTGGGTGaAGTGATGGCAATTGGGAGAAAGTTCGAGGAGGCATTTCAGAAAGCACTACGAATGGTCGATGAAAACGTCACTGGATTCGATCCGTACATCCGGAAAGTAGATGATGAGGAACTCAAAGAACCAACAGACAAGCGAATGTTTGTAGTAGCAGCTGCTCTAAAGGAAGGTTACACAGTTGATAAGTTATACGAGTTGACCAAAATAGACAGGTGGTTCCTGCAGAAAATGAAACATATTATCGATTATCAAACGTTACTAgAACGAAAAGACCAACATAGTCTGACGTACATCGATCTCTTGAAAGCCAAACAAATCGGCTTCTCTGATAAACAAATTGCTGCCTCAGTTAAAAGCACTGAGCTTGCAATCAGAAAGCAACGAGAAGAATGTGGCGTGCTTCCGTTCGTGAAACAGATTGATACTGTCGCTGCGGAATGGCCTGCAACCACAAACTACTTGTACATCACATACAATGCTTCGTCTCATGATCTCGAATTCAAAGAGGAGCACACGATGGTCTTAGGATCCGGTGTTTACAGAATTGGTAGTTCTGTTGAGTTTGACTGGTGCGCTGTTGGGTGTCTTCGCGAATTGCGGAAACTTGGACGCAAAACAATAATGGTCAATTACAACCCGGAAACAGTGAGCACAGACTACGATATGTCTGACCGTCTATACTTTGAGGAAATttCattcgaggtCGTCATGgacatttataatttggagaaccctgctgggataattctatgc
	Bembidion_erosum_OR_4033        ------------------------------------------------------------------------------------------------------------------------------------------------------------------------------------------------------------------------------------------------------------------------------------------------------------------------------------------------------------------------------------------------------------------------------------------------------------------------------------------------------------------------------------------------------------------------------------------------------------------------------------------------------------------------------------------------------------------------------------------------------------------------------------------------------------------------------------------------------------------------------------------------------------------------------------------------------------------------------------------------------------------------------------------------------------------------------------------------------------------------------------------------------------------------------------------------------------------------------------------------------------------------------------------------gaaaagtgtgggtgaagtgatggcaattgggagaaAGTTCgaggAggCATTTCAGAAAGCACtacgaatggtcgaTGaaaacgtcactggATTCGATCCGTACATccggaaAgtagaTGATGAGGAactYaaagAACCAacRgacAAGCGaATGTTTGTAGTAGCAGCTGCTCtaaAGGAAGGTTACACAgttgaTAAGTTATACGAGTTGACCAAAATAGACAGGTGGTTCCTGCAGAAaATGAAACATattatTGATTATCAAACgttacTGGAACGAAAAGACCAACATAGTCTGACGTACATCGATCTCTTGaAAGCCAAACAAATCGGCTTCTCTGATAAACAAATTGCTGCCTCAGTTAAAAGCACTGAGCTTGCAATCAGAAAGCAACGAGAAGAATGTGGCGTGCTTCCGTTCGTGAAACAGATTGATACTGTCGCTGCGGAATGGCCTGCAACCACAAACTACTTGTACATCACAtacaatgCTTCGTCTCATGATCTCGAATTCAAAGAGGAGCACACGATGGTCTTAGGATCCGGTGTTTACAGAATTGGTAGTTCTGTTGAGTTTGACTGGTGCGCTGTTGGGTGTCTTCGCGAATTGCGGAAActtgGACGCAAAACAAtAATGGTCAATTACAACCCGgaaaCAGTGAGCACAGACTACGATATGTCTGACCGTCTAtactttgaGGaaatttcattcgaggtcgtcatggacatttataatttggagaaccctgctgggataattctatgc
	Bembidion_erosum_BC_2162        -----------------------------------------------------------------------------------------------------------------------------------------------------------------------------------------------------------------------------------------------------------------------------------------------------------------------------------------------------------------------------------------------------------------------------------------------------------------------------------------------------------------------------------------------------------------------------------------------------------------------------------------------------------------------------------------------------------------------------------------------------------------------------------------------------------------------------------------------------------------------------------------------------------------------------------------------------------------------------------------------------------------------------------------------------------------------------------------------------------------------------------------------------------------------------------------------------------------------------------------------------------------------------------TCGGCAGCTCTATGAAAAGTGTGGGTGAAGTGATGGCAATTGGGAGAAAGTTCGAGGAGGCATTTCAGAAAGCACTACGAATGGTCGATGAAAACGTCACTGGATTCGATCCGTACATCCGGAAAGTAGATGATGAGGAACTYAAAGAACCAACAGACAAGCGAATGTTTGTAGTAGCAGCTGCTCTAAAGGAAGGTTACACAGTTGATAAGTTATACGAGTTGACCAAAATAGACAGGTGGTTCCTGCAGAAAATGAARCATATTATTGATTATCAAACGTTRCTGGAACGAAAAGACCAACATAGTCTGACGTACATCGATCTCTTGAAAGCCAAACAAATCGGCTTCTCTGATAAACAAATTGCTGCCTCAGTTAAAAGCACTGAGCTTGCAATCAGAAAGCAACGAGAAGAATGTGGCGTGCTTCCGTTCGTGAAACAGATTGATACTGTCGCTGCGGAATGGCCTGCAACCACAAACTACTTGTACATCACATACAATGCTTCGTCTCATGATCTCGAATTCAAAGAGGAGCACACGATGGTCTTAGGATCYGGTGTTTACAGAATTGGTAGTTCTGTTGAGTTTGACTGGTGCGCTGTTGGGTGTCTTCGCGAATTGCGGAAACTTGGACGCAAAACAATAATGGTCAATTACAACCCGGAAACAGTGAGCACAGACTACGATATGTCTGACCGTCTATACTTTGAGGAAATTTCATTCGAGGTCGTCAT-------------------------------------------
	Bembidion_erosum_BC_2194        -------------------------------------------------------------------------------------------------------------------------------------------------------------------------------------------------------------------------------------------------------------------------------------------------------------------------------------------------------------------------------------------------------------------------------------------------------------------------------------------------------------------------------------------------------------------------------------------------------------------------------------------------------------------------------------------------------------------------------------------------------------------------------------------------------------------------------------------------------------------------------------------------------------------------------------------------------------------------------------------------------------------------------------------------------------------------------------------------------------------------------------------------------------------------------------------------------------------------------------------------------------------------------------------------------------------------------------------------------AAAGCACTACGAATGGTCGATGAAAACGTCACTGGATTCGATCCGTACATCCGGAAAGTAGATGATGAGGAACTYAAAGAACCAACAGACAAGCGAATGTTTGTAGTAGCAGCTGCTCTAAAGGAAGGTTACACAGTTGATAAGTTATACGAGTTGACCAAAATAGACAGGTGGTTCCTGCAGAAAATGAAACATATTATTGATTATCAAACGTTACTGGAACGAAAAGACCAACATAGTCTGACGTACATCGATCTCTTGAAAGCCAAACAAATCGGCTTCTCYGATAAACAAATTGCTGCCTCWGTTAAAAGCACTGARCTTGCAATCAGAAAGCAACGAGAAGAATGTGGCGTGCTTCCGTTYGTGAAACAGATTGATACTGTCGCTGCGGAATGGCCTGCAACCACAAACTACTTGTACATCACATACAATGCTTCGTCTCATGATCTCGAATTCAAAGAGGAGCACACGATGGTCTTAGGATCCGGTGTTTACAGAATTGGTAGTTCTGTTGAGTTTGACTGGTGCGCTGTTGGGTGTCTTCGCGAATTGCGGAAACTTGGACGCAAAACAATAATGGTCAATTACAACCCGGAAACAGTGAGCACAGACTACGATATGTCTGAC---------------------------------------------------------------------------------
	Bembidion_transversale_NS_2160  -------------------------------------------------------------------------------------------------------------------------------------------------------------------------------------------------------------------------------------------------------------------------------------------------------------------------------------------------------------------------------------------------------------------------------------------------------------------------------------------------------------------------------------------------------------------------------------------------------------------------------------------------------------------------------------------------------------------------------------------------------------------------------------------------------------------------------------------------------------------------------------------------------------------------------------------------------------------------------------------------------------------------------------------------------------------------------------------------------------------------------------------------------------------------------------------------------------------------------------------------------------------------------------------------------------GAAGTGATGGCAATTGGGAGAAAGTTCGAGGAGGCATTTCAGAAAGCACTACGAATGGTCGATGAAAACGTCACTGGATTCGATCCGTACATCCGGAAAGTAGATGATGAGGAACTCAAAGAACCAACAGACAAGCGAATGTTTGTAGTAGCAGCTGCTCTAAAGGAAGGTTACACAGTTGATAAGTTATACGAGTTGACCAAAATAGACAGGTGGTTCCTGCAGAAAATGAAACATATTATTGATTATCAAACGTTACTGGAACGAAAAGACCAACATAGTCTGACGTACATCGATCTCTTGAAAGCCAAACAAATCGGCTTCTCTGATAAACAAATTGCTGCCTCAGTTAAAAGCACTGAGCTTGCAATCAGAAAGCAACGAGAAGAATGTGGCGTGCTTCCGTTCGTGAAACAGATTGATACTGTCGCTGCGGAATGGCCTGCAACCACAAACTACTTGTACATCACATACAATGCTTCGTCTCATGATCTCGAATTCAAAGAGGAGCACACGATGGTCTTAGGATCTGGTGTTTACAGAATTGGTAGTTCTGTTGAGTTTGACTGGTGCGCTGTTGGGTGTCTTCGCGAATTGCGGAAACTTGGACGCAAAACAATAATGGTCAATTACAACCCGGAAACAGTGAGCACAGACTACGATATGTCTGACCGTCTATACTTTGAGGAAATTTCATTCGAGGTCGTCATGGACATTTATAATTTGGAGAACCCTGCTGGGATAATTCTATGC
	Bembidion_transversale_CO_2486  ---------------------------------------------------------------------------------------------------------------------------------------------------------------------------------------------------------------------------------------------------------------------------------------------------------------------------------------------------------------------------------------------------------------------------------------------------------------------------------------------------------------------------------------------------------------------------------------------------------------------------------------------------------------------------------------------------------------------------------------------------------------------------------------------------------------------------------------------------------------------------------------------------------------------------------------------------------------------------------------------------------------------------------------------------------------------------------------------------------------------------------------------------------------------------------------------------------------------------------------------------TCTGAGCAAATTCTCCAGGGTCAGCACGAAAATCGGCAGCTCTATGAAAAGTGTGGGTGAAGTGATGGCAATTGGGAGAAAGTTCGAGGAGGCATTTCAGAAAGCACTACGAATGGTCGATGAAAACGTCACTGGATTCGATCCGTACATCCGGAAAGTAGATGATGAGGAACTCAAAGAACCAACAGACAARCGAATGTTTGTAGTAGCAGCYGCWCTAAAGGAAGGTTACACAGTTGATAAGTTATACGAGTTGACCAAAATAGACAGGTGGTTCCTGCAGAAAATGAAACATATTATTGATTATCAAACGTTACTGGAACGAAAAGACCAACATAGTCTGACGTACATCGATCTCTTGAAAGCCAAACAAATCGGCTTCTCTGATAAACAAATTGCTGCCTCAGTTAAAAGCACTGARCTTGCAATCAGAAAGCAACGAGAAGAATGTGGCGTGCTTCCGTTYGTGAAACAGATTGATACTGTCGCTGCGGAATGGCCTGCAACCACAAACTACTTGTACATCACATACAATGCTTCGTCTCATGATCTCGAATTCAAAGAGGAGCACACGATGGTCTTAGGATCYGGTGTTTACAGAATTGGTAGTTCTGTTGAGTTTGACTGGTGCGCTGTTGGGTGTCTTCGCGAATTGCGGAAACTTGGACGCAAAACAATAATGGTCAATTACAACCCGGAAACAGTGAGCACAGACTACGATATGTCTGACCGTCTATACTTTGAGGAAATTTCRTTCGAGGTCGTCATGGACATTTATAATTTGGAGAACCC-------------------
	Bembidion_transversale_WY_2157  AGCCGGCCCTCAAGATCTAGAGTGTCTATTTGACGTGTTCATAGAAGCAGTAAATACGTATTCGCCAGCGAATTCAATCAACGTCCAAGAATTGATTACCAGAAAACTCACCTATGTTGCCAAAGTRCCATATGACATGAAGATCCCGAAAAAGGTTCTGATTATTGGTTCCGGGGGCTTATCAATTGGCCAAGCTGGRGAGTTTGATTATTCTGGATCGCAGGCCATYAAAGCACTTCACGAAGAAAACATACAAACKGTTCTTATCAATCCTAACATTGCCACAGTCCAAACTTCCAAAGGATTGGCAGATAAAGTGTATTTCTTGCCACTTGTGCCCGAATACGTTGAACAAGTAATAAGAGCTGAAAGACCTGGAGGTGTAYTGTTAACATTCGGTGGACAAACTGGCTTGAATTGTGGTGTGGAATTACAAAGAGCTGGAGTGTTCCAAAAATATGGTGTTCGAATTCTGGGCACACCTATTGATGCTATTATTGACACGGAAGACAGAAAAATATTCGCGGATAGAATTTCAGTAATTGGAGAAAAGGTGGCGCCCAGTTGTGCAGTTTATAGTGTKCAAGAAGCAGTGGAAGCAGCTGAGAAATTGGGCTACCCAGTTATGGCCAGAGCGGCGTTTTCCCTTGGAGGTTTGGGTTCAGGATTTGCGGATAATAAGGAAGAATTAAAAACACTAGCATTACAAGCTTTGGCGCATTCCAGCCAGCTTATAATTGATAAATCTTTGAAGGGCTGGAAAGAAGTTGAGTAYGAGGTAGTGCGGGACGCCTATGATAATTGCATAACAGTGTGTAATATGGAAAACGTAGATCCATTAGGCATTCACACGGGGGAATCTATTGTTGTTGCGCCCAGTCAAACACTATCCAACCGAGAATACAATCTCCTGCGAACCACTGCCATCAATGTGATTCGACATTTTGGGGTGGTAGGTGAATGCAATATTCAGTATGCCGTGAATCCATATGCTGAAGAATACTTCATCATCGAGGTGAATGCTCGCCTGTCGAGGAGCTCTGCGCTCGCGAGTAAAGCCACTGGTTATCCCCTTGCATATGTCGCCGCTAAACTAGCACTTGGCATTCCCCTATCAAAAATTAAGAACTCCGTTACGGGCCAGACAACTGCCTGCTTCGAACCGAGTTTGGATTACTGCGTGGTTAAAATACCCCGCTGGGATCTGAGCAAATTCTCCAGAGTCAGCACGAAAATCGGCAGCTCTATGAAAAGTGTGGGTGAAGTGATGGCAATTGGGAGAAAGTTCGAGGAGGCATTTCAGAAAGCACTACGAATGGTCGATGAAAACGTCACTGGATTCGATCCGTACATCCGGAAAGTAGATGATGAGGAACTCAAAGAACCAACAGACAAGCGAATGTTTGTAGTAGCAGCTGCTCTAAAGGAAGGTTACACAGTTGATAAGTTATACGAGTTGACCAAAATAGACAGGTGGTTCCTGCAGAAAATGAAGCATATTATTGATTATCAAACGTTGCTGGAACGAAAAGACCAACATAGTCTGACGTACATCGATCTCTTGAAAGCCAAACAAATCGGCTTCTCTGATAAACAAATTGCTGCCTCAGTAAAAAGCACTGAACTTGCAATCAGAAAGCAACGAGAAGAATGTGGCGTGCTTCCGTTCGTGAAACAGATTGATACTGTCGCTGCGGAATGGCCTGCAACCACAAACTACTTGTACATCACATACAATGCTTCGTCTCATGATCTCGAATTCAAAGAGGAGCACACGATGGTCTTAGGATCTGGTGTTTACAGAATTGGTAGTTCTGTTGAATTTGACTGGTGCGCTGTTGGGTGTCTTCGCGAATTGCGGAAACTTGGACGCAAAACAATAATGGTCAATTACAACCCGGAAACAGTGAGCACAGACTACGATATGTCTGACCGTCTATACTTTGAGGAAATTTCATTCGAGGTCGTCATGGACATTTATAATTTGGAGAACCCTGCTGGGATAATTCTATGC
	Bembidion_transversale_MT_4690  ---------------------------------------------------------------------------------------------------------------------------------------------------------------------------------------------------------------------------------------------------------------------------------------------------------------------------------------------------------------------------------------------------------------------------------------------------------------------------------------------------------------------------------------------------------------------------------------------------------------------------------------------------------------------------------------------------------------------------------------------------------------------------------------------------------------------------------------------------------------------------------------------------------------------------------------------------------------------------------------------------------------------------------------------------------------------------------------------------------------------------------------------------------------------------------------------------------------------------------------------------tctgagcaaattctccagggtcagcacgaaaatcggcagcTCTAtGAAAAGTGTGGGTGAAGTGATGGCAATTGGGAGAAAGTTCGAGGAGGCATTtcaRaaagCACTACGAATGGTCGATGAAAACGTCACTGGATTCGATCCGTACATCCGGAAAGTAGATGATGAGGAACTCAAAGAACCAACAGACAAGCGAATGTTTGTAGTAGCAGCTGCTCTAAAGGAAGGTTACACAGTTGATAAGTTATACGAGTTGACCAAAATAGACAGGTGGTTCCTGCAGAAAATGAAGCATATTATTGATTATCAAACGTTGTTGGAACGAAAAGACCAACATAGTCTGACGTACATCGATCTCTTGAAAGCCAAACAAATcggYttcTCTGATAAACAAATTGCTGCCTCAGTTAAAAGCACTgaRcTTGCAATCAGAAAGCAACGAGAAGAATGTGGCGTGCTTCCGTTCGTGAAACAGATTGATACTGTCGCTGCGGAATGGCCTGCAACCACAAACTACTTGTACATCACATACAATGCTTCGTCTCATGATCTCGAATTCAAAGAGGAGCACACGATGGTCTTAGGATCTGGTGTTTACAGAATTGGTAGTTCTGTTGAGTTTGACTGGTGCGCTGTTGGGTGTCTTCGCGAATTGCGGAAACTTGGACGCAAAACAATAATGGTCAATTACAACCCGGAAACAGTGAGCACAGACTACGATATGTCTGACCGTCTATACTTTGAGGAAATTTCATTCGAGGTCGTCATGGacatttataatttggagaaccctgctgggataattctatgc
	Bembidion_transversale_MT_4927  ---------------------------------------------------------------------------------------------------------------------------------------------------------------------------------------------------------------------------------------------------------------------------------------------------------------------------------------------------------------------------------------------------------------------------------------------------------------------------------------------------------------------------------------------------------------------------------------------------------------------------------------------------------------------------------------------------------------------------------------------------------------------------------------------------------------------------------------------------------------------------------------------------------------------------------------------------------------------------------------------------------------------------------------------------------------------------------------------------------------------------------------------------------------------------------------------------------------------------------------------------tctgagcaaattctccagggtcagcacgaaaatcgGCagctctatgaaaagTGTGGGTGAAGTGATGGCAATTGGGAGAAAGTTCGAGGAGGCATTTCAGAAAGCACTACGAATGGTCGATGAAAACGTCACTGGATTCGATCCGTACATCCGGAAAGTAGATGATGAGGAACTCAAAGAACCAACAGACAAGCGAATGTTTGTAGTAGCAGCTGCTCTAAAGGAAGGTTACACAGTTGATAAGTTATACGAGTTGACCAAAATAGACAGGTGGTTCCTGCAGAAAATGAAACATATTATTGATTATCAAACGTTACTGGAACGAAAAGACCAACATAGTCTGACGTACATCGATCTCTTGAAAGCCAAACAAATCGGCTTCTCTGATAAACAAATTGCTGCCTCAGTTAAAAGCACTGAGCTTGCAATCAGAAAGCAACGAGAAGAATGTGGCGTGCTTCCGTTCGTGAAACAGATTGATACTGTCGCTGCGGAATGGCCTGCAACCACAAACTACTTGTACATCACATACAATGCTTCGTCTCATGATCTCGAATTCAAAGAGGAGCACACGATGGTCTTAGGATCTGGTGTTTACAGAATTGGTAGTTCTGTTGAGTTTGACTGGTGCGCTGTTGGGTGTCTTCGCGAATTGCGGAAACTTGGACGcAaaacAATAATGGTCAATTACAACCCGGaaacAGTGAGCACAGACTACGATATGTCTGACCGTCTATACTTTGAGGAAATttcattcGaggTCGTCatggacatttataatttggagaaccctgctgggataattctatgc
	Bembidion_transversale_WA_5064  ---------------------------------------------------------------------------------------------------------------------------------------------------------------------------------------------------------------------------------------------------------------------------------------------------------------------------------------------------------------------------------------------------------------------------------------------------------------------------------------------------------------------------------------------------------------------------------------------------------------------------------------------------------------------------------------------------------------------------------------------------------------------------------------------------------------------------------------------------------------------------------------------------------------------------------------------------------------------------------------------------------------------------------------------------------------------------------------------------------------------------------------------------------------------------------------------------------------------------------------------------tctgagcaaattctccagggtcagcacgaaaatcggcagctCtAtGAAAAGTGTGGGTGAAGTGATGGCAATTGGGAGGaAGTTCGAGGAGGCATTTCAaAAAGCACTACGAATGGTCGATGAAAACGTCACTGGATTCGATCCGTACATCCGGAAAGTAGATGATGAGGAACTCAAAGAACCAACAGACAAGCGAATGTTTGTAGTAGCAGCTGCTCTAAAGGAAGGTTACACAGTTGATAAGTTATACGAGTTGACCAAAATAGACAGGTGGTTCCTGCAGAAAATGAAACATATTATTGATTATCAAACGTTACTGGAACGAAAAGACCAACATAGTCTGACGTACATCGATCTCTTGAAAGCCAAACAAATCGGCTTCTCTGATAAACAAATTGCTGCCTCCGTTAAAAGCACTGARCTTGCAATCAGAAAGCAACGAGAAGAATGTGGCGTGCTTCCGTTTGTGAAACAGATTGATACTGTCGCTGCGGAATGGCCTGCAACCACAAACTACTTGTACATCACATACAATGCTTCGTCTCATGATCTCGAATTCAAAGAGGAGCACACGATGGTCTTAGGATCCGGTGTTTACAGAATTGGTAGTTCTGTTGAGTTTGACTGGTGCGCTGTTGGGTGTCTTCGCGAATTGCGGAAACTTGGACGCAAAACAATAATGGTCAATTACAACCCGGaaaCAGTGAGCACAGACTACGATATGTCTGACCGTCTATactttgAGGAAATTTCAttcGaggTCGTCaTggacatttataatttggagaaccctgctgggataattctatgc
	Bembidion_transversale_OR_5613  -------------------------------------------------------------------------------------------------------------------------------------------------------------------------------------------------------------------------------------------------------------------------------------------------------------------------------------------------------------------------------------------------------------------------------------------------------------------------------------------------------------------------------------------------------------------------------------------------------------------------------------------------------------------------------------------------------------------------------------------------------------------------------------------------------------------------------------------------------------------------------------------------------------------------------------------------------------------------------------------------------------------------------------------------------------------------------------------------------------------------------------------------------------------------------------------------------------------------------------------------------------------------agcacgaaaatcgGCAGCtctatGAAAAGTGTGGGTGAAGTGATGGCAATTGGGAGAAAGTTCGAGGAGGCATTTCAGAAAGCACTACGAATGGTCGATGAAAACGTCACTGGATTCGATCCGTACATCCGGAAAGTAGATGATGAGGAACTCAAAGAACCAACAGACAAGCGAATGTTTGTAGTAGCAGCTGCTCTAAAGGAAGGTTACACAGTTGATAAGTTATACGAGTTGACCAAAATAGACAGGTGGTTCCTGCAGAAAATGAARCATATTATTGATTATCAAACGTTACTGGAACGAAAAGACCAACATAGTCTGACGTACATCGATCTCTTGAAAGCCAAACAAATCGGCTTCTCTGATAAACAAATTGCTGCCTCAGTTAAAAGCACTGAGCTTGCAATCAGAAAGCAACGAGAAGAATGTGGCGTGCTTCCGTTCGTGAAACAGATTGATACTGTCGCTGCGGAATGGCCTGCAACCACAAACTACTTGTACATCACATACAATGCTTCGTCTCATGATCTCGAATTCAAAGAGGAGCACACGATGGTCTTAGGATCCGGTGTTTACAGAATTGGTAGTTCTGTTGAGTTTGACTGGTGCGCTGTTGGGTGTCTTCGCGAATTGCGGAAACTTGGACGCAAAACAATAATGGTCAATTACAACCCGGAAACAGTGAGCACAGACTACGATATGTCTGACCGTCTATACTTTGAGGAAATTTCtttcgaggtcgTCatggacatttataatttggag------------------------
	Bembidion_transversale_OR_4219  --------------------------------------------------------------------------------------------------------------------------------------------------------------------------------------------------------------------------------------------------------------------------------------------------------------------------------------------------------------------------------------------------------------------------------------------------------------------------------------------------------------------------------------------------------------------------------------------------------------------------------------------------------------------------------------------------------------------------------------------------------------------------------------------------------------------------------------------------------------------------------------------------------------------------------------------------------------------------------------------------------------------------------------------------------------------------------------------------------------------------------------------------------------------------------------------------------------------------------------------------------------------------------AAATCGGCAGCTCTATGAAAAGTGTGGGTGAAGTGATGGCAATTGGGAGAAAGTTCGAGGAGGCATTTCAGAAAGCACTACGAATGGTCGATGAAAACGTCACTGGATTCGATCCGTACATCCGGAAAGTAGATGATGAGGAACTCAAAGAACCAACAGACAAGCGAATGTTTGTAGTAGCAGCTGCTCTAAAGGAAGGTTACACAGTTGATAAGTTATACGAGTTGACCAAAATAGACAGGTGGTTCCTGCAGAAAATGAAACATATTATTGATTAYCAAACGTTACTGGAACGAAAAGACCAACATAGTCTGACGTACATCGATCTCTTGAAAGCCAAACAAATCGGCTTCTCTGATAAACAAATTGCTGCCTCAGTTAAAAGCACTGAACTTGCAATCAGAAAGCAACGAGAAGAATGTGGCGTGCTTCCGTTCGTGAAACAGATTGATACTGTCGCTGCGGAATGGCCTGCAACCACAAACTACTTGTACATCACATACAATGCTTCGTCTCATGATCTCGAATTCAAAGAGGAGCACACGATGGTCTTAGGATCTGGTGTTTACAGAATTGGTAGTTCTGTTGAGTTTGACTGGTGCGCTGTTGGGTGTCTTCGCGAATTGCGGAAAMTTGGACGCAAAACAATAATGGTCAATTACAACCCGGAAACAGTGAGCACAGACTACGATATGTCTGACCGTCTATACTTTGAGGAAATTTCATTCGAGGTCGTCATGGACATTTATAATT-----------------------------
	Bembidion_transversale_OR_5612  ---------------------------------------------------------------------------------------------------------------------------------------------------------------------------------------------------------------------------------------------------------------------------------------------------------------------------------------------------------------------------------------------------------------------------------------------------------------------------------------------------------------------------------------------------------------------------------------------------------------------------------------------------------------------------------------------------------------------------------------------------------------------------------------------------------------------------------------------------------------------------------------------------------------------------------------------------------------------------------------------------------------------------------------------------------------------------------------------------------------------------------------------------------------------------------------------------------------------------------------------------cctgaGCaaattctccagggtcagCACGaaaatcggCagCtctatGAAAAGTGTGGgtGAAGTGATGGCAATTGGGAGAAAGTTCGAGGAGGCATTTCAAAAAGCGCTACGAATGGTCGATGAAAACGTCACTGGATTCGATCCGTACATCCGGAAAGTAGATGATGAGGAACTCAAAGAACCAACAGACAAGCGAATGTTTGTAGTAGCAGCtGCTCTAAAGGAAGGTTACACAGTTGATAAGTTATACGAGTTGACCAAAATAGACAGGTGGTTCCTGCAGAAAATGAAGCATATTATTGATTATCAAACGTTGTTGGAACGAAAAGACCAACATAGTCTGACGTACATCGATCTCTTGAAAGCCAAACAAATCGGCTTCTCTGATAAACAAATTGCTGCCTCCGTTAAAAGCACTGAGCTTGCAATCAGAAAGCAACGAGAAGAATGTGGcGTGCTTCCGTTCGTGAAACAGATTGATACTGTCGCTGCGGAATGGCCTGCAACCACAAACTACTTGTACATCACATACAATGCTTCGTCTCATGATCTCGAATTCAAAGAGGAGCACACGATGGTCTTAGGATCTGGTGTTTACAGAATTGGTAGTTCTGTTGAATTTGACTGGTGCGCTGTTGGGTGTCTTCGCGAATTGCGGAAACTTGGACGCAAAACAATAATGGTcAATTATaACCcGGaaacagtgagcacagactACGATaTGtCTGacCgTcTATaCTTTGAGGAAATttcattcgaggtcgtcatggacatttataatt-----------------------------

;


END;

BEGIN CHARACTERS;
	TITLE  COIBC;
	DIMENSIONS  NCHAR=1721;
	FORMAT DATATYPE = DNA GAP = - MISSING = ?;
	MATRIX
	Bembidion_lugubre_AZ_1712       AACTTTATATTTTATTTTTGGTGCTTGATCAGGAATAGTAGGAACTTCATTAAGAATATTAATTCGAGCAGAATTAGGTAATCCAGGATCTTTAATTGGAGATGATCAAATTTATAATGTTATTGTTACTGCTCATGCATTTGTTATAATTTTTTTTATAGTTATACCAATTTTAATTGGAGGATTCGGAAATTGATTAGTACCTTTAATATTAGGAGCACCTGATATAGCATTTCCTCGAATAAATAACATAAGATTTTGATTATTACCACCATCTCTAACACTTTTACTGATAAGATCTATAGTGGAAAATGGTGCTGGTACTGGATGAACAGTTTACCCTCCACTTTCATCTTCTATTGCCCATAGAGGAGCATCTGTAGATTTAGCAATTTTTAGATTACATTTAGCAGGTGTATCTTCAATTTTAGGAGCTGTAAATTTTATTACTACAATTATTAATATACGATCAATTGGTATAAGATTTGATAAAATACCTTTATTTGTATGATCAGTAGGAATTACAGCATTATTATTACTTTTATCTCTTCCTGTTTTAGCAGGAGCTATTACAATACTTCTTACAGATCGAAATTTAAATACATCATTTTTTGATCCTGCAGGAGGGGGAGATCCTATTTTATATCAACATTTATTTTGATTTTTTGGACACCCAGAAGTTTATATTCTTATTTTACCCGGTTTTGGAATAATTTCTCATATTATTAGTCAAGAAAGAGGAAAAAAAGAAACTTTTGGATCTTTAGGAATAATTTATGCAATATTAGCTATTGGATTATTAGGATTTGTAGTATGAGCTCATCATATATTTACTGTAGGTATAGATGTTGATACCCGAGCTTATTTTACTTCAGCTACAATAATTATTGCTGTACCTACAGGAATTAAAATTTTTTCATGGTTAGCAACACTTCATGGAACACAACTTTCCTATAGACCAAGTTTACTCTGAGCATTAGGATTTGTATTCTTATTTACTGTAGGAGGTTTAACAGGAGTAGTACTTGCAAATTCTTCTATTGATATTATTTTACATGATACATATTATGTAGTTGCTCATTTTCATTATGTATTATCAATAGGAGCTGTATTTGCTATTATAGCAGGATTTATTCAATGATTTCCTTTATTCACAGGTTTAACTATAAATAATAATTTATTAAAAATTCAATTTATTATTATATTTATTGGAGTAAATATAACATTTTTCCCACAACATTTTTTAGGTTTAAGAGGAATACCCCGACGATATTCTGATTATCCTGATGCTTATACATCATGAAATGTAATTTCTTCAATTGGATCAACTATTTCATTTATTGGAATTATATTTTTTATCTATATTATTTGAGAAAGTTTAATTTCTCAACGTATAGTATTATTTTCAAATCAAATATCTACTTCTATTGAATGATTACAAAATTATCCTCCAGCTGAACATAGTTACTCTGAATTGCCAATATTATCTAATTTC----------------------------------------------------------------------------------------------------------------------------------------------------------------------------------------------------------------------------------
	Bembidion_mexicanum_NM_2192     AACTTTATATTTTATTTTCGGTGCTTGATCAGGAATAGTAGGAACTTCATTAAGAATATTAATTCGAGCAGAATTAGGTARCCCGGGATCTTTAATTGGTGATGACCAGATTTATAATGTTATTGTTACTGCTCATGCATTTGTTATAATTTTTTTTATAGTTATACCTATTTTAATTGGAGGATTTGGAAATTGATTAGTGCCTTTAATATTAGGAGCTCCTGATATAGCATTTCCTCGAATAAATAATATAAGATTTTGAYTATTACCACCATCTTTAACACTTTTACTGATAAGTTCTATAGTAGAAAATGGTGCTGGAACTGGATGAACAGTTTACCCTCCACTTTCATCTTCTATTGCYCATAGAGGAGCATCTGTAGATTTAGCAATTTTTAGATTACACTTAGCGGGAGTATCTTCAATTTTAGGAGCTGTAAATTTTATTACTACAATTATTAATATACGATCAATTGGTATAAGATTTGATAAAATACCTTTATTTGTTTGATCAGTAGGAATTACAGCATTATTATTACTTTTATCTCTTCCTGTTTTAGCTGGAGCTATTACAATACTTCTTACAGATCGAAATTTAAATACATCATTCTTTGATCCTGCAGGAGGAGGAGATCCTATTTTATACCAACATTTATTTTGATTTTTTGGACACCCAGAAGTTTATATTCTTATTTTACCTGGTTTTGGAATAATTTCTCATATTATTAGTCAAGAAAGAGGAAAAAAAGAAACTTTTGGATCTTTAGGAATAATTTATGCAATATTAGCTATTGGATTATTAGGATTTGTAGTATGAGCTCACCATATATTTACTGTAGGTATAGATGTTGATACCCGAGCTTATTTTACTTCAGCTACAATAATCATTGCTGTACCTACAGGTATTAAAATTTTTTCATGATTAGCAACTCTTCATGGAACACAACTTTCTTATAGACCAAGTTTACTTTGAGCATTAGGATTCGTATTTTTATTTACTGTAGGAGGTTTAACAGGAGTAGTACTTGCAAATTCTTCTATTGAYATTATTTTACATGAYACATATTATGTAGTTGCYCATTTTCATTATGTATTATCAATAGGAGCTGTATTTGCTATTATAGCAGGATTTATTCAATGATTCCCYTTATTTACAGGTCTAACTATAAATAATAATTTATTAAAAATTCAATTTATTATTATATTTATTGGAGTAAATATAACATTTTTTCCACAACATTTTTTAGGATTAAGAGGAATACCTCGTCGATATTCTGATTATCCTGATGCTTATACATCATGAAATGTAATTTCTTCAATTGGATCAACTATTTCATTTATTGGTATTATATTTTTTATCTATATTATTTGAGAAAGTTTAATTTCTCAACGTATAGTATTATTTTCAAAYCAAATATCTACTTCTATTGAATGATTACAAAATTATCCCCCAGCTGAACATAGTTACTCTGAAT------------------------------------------------------------------------------------------------------------------------------------------------------------------------------------------------------------------------------------------------------
	Bembidion_pernotum_CO_2483      AACTTTATATTTTATTTTCGGTGCTTGATCAGGAATAGTAGGAACTTCATTAAGAATATTAATTCGAGCAGAATTAGGTAACCCGGGATCTTTAATTGGTGATGACCARATTTATAATGTTATTGTTACTGCTCATGCATTTGTTATAATTTTTTTTATAGTTATACCTATTTTAATTGGAGRATTTGGAAATTGATTAGTGCCTTTAWTATTAGGAGCTCCTGATATAGCATTTCCTCGAATAAATAATATAAGATTTTGATTATTACCTCCATCTTTAACACTTTTACTGATAAGTTCTATAGTAGAAAATGGTGCTGGAACTGGATGAACAGTTTACCCCCCACTTTCATCCTCTATTGCTCATAGAGGAGCATCTGTAGATTTAGCAATTTTTAGATTACACCTAGCAGGAGTATCTTCAATTTTAGGAGCTGTAAATTTTATTACTACAATTATTAATATACGATCAATTGGTATAAGATTTGATAAAATACCTTTATTTGTTTGATCAGTAGGAATTACAGCATTATTATTACTTTTATCTCTTCCTGTTTTAGCTGGAGCTATTACAATACTTCTTACAGATCGAAATTTAAATACATCATTCTTTGATCCTGCGGGAGGAGGAGATCYTATTTTATACCAACATTTATTT-------------------------------------------------------------------------------------------------------------------------------------------------------------------------------------------------------------------------------------------------------------------------------------------------------------------------------------------------------------------------------------------------------------------------------------------------------------------------------------------------------------------------------------------------------------------------------------------------------------------------------------------------------------------------------------------------------------------------------------------------------------------------------------------------------------------------------------------------------------------------------------------------------------------------------------------------------------------------------------------------------------------------------------------------------------------------------------------------------
	Bembidion_perspicuum_AZ_1120    AACTTTATAYTTTATCTTYGGAGCTTGATCAGGAATAGTAGGAACTTCATTAAGAATATTAATTCGTGCAGAATTAGGTAATCCAGGATCTTTAATTGGTGATGATCAAATTTATAATGTTATTGTTACTGCTCATGCATTTGTTATAATTTTTTTTATAGTTATACCAATTTTAATTGGTGGATTTGGAAATTGATTAGTACCTTTAATATTAGGAGCYCCTGATATAGCATTTCCACGAATAAATAATATAAGATTTTGATTATTACCYCCATCTTTAACCCTTTTACTGATAAGTTCTATAGTAGAAAGTGGGGCAGGTACTGGATGAACAGTTTACCCMCCACTTTCATCATCTATTGCCCATAGAGGAGCATCTGTTGATTTAGCAATTTTTAGATTACATTTAGCAGGAGTATCTTCAATTTTAGGTGCTGTAAATTTTATTACAACAATTATTAATATACGATCAATTGGAATAAGATTTGATAAAATACCTTTATTTGTATGATCAGTAGGAATTACAGCATTATTATTACTTTTATCTCTTCCTGTTTTAGCTGGAGCTATTACAATACTTCTYACAGATCGAAAYCTAAATACATCATTTTTTGATCCTGCAGGAGGAGGAGATCCTATTCTWTACCAACATTTATTTTGATTCTTTGGACAYCCAGAAGTTTATATTCTTATTTTACCTGGATTTGGAATAATTTCTCATATTATTAGACAAGAAAGAGGAAAAAAAGAAACTTTTGGATCTTTAGGAATAATTTATGCAATATTAGCTATTGGATTATTAGGATTTGTTGTATGAGCTCACCATATATTTACTGTAGGAATAGATGTTGATACACGAGCATACTTTACTTCAGCTACTATAATTATTGCTGTACCTACAGGAATTAAAATTTTTTCATGATTAGCAACTCTTCATGGTACTCARCTTTCATATAGACCAAGTTTATTATGAGCATTAGGATTTGTATTTTTATTTACTGTTGGAGGATTAACAGGAGTAGTACTTGCAAATTCTTCAATTGATATTATTTTACATGATACATATTATGTAGTTGCTCATTTTCATTATGTATTATCAATAGGAGCTGTATTTGCTATTATAGCAGGATTTATTCAATGATTCCCTTTATTTACAGGTTTAACTATAAATAATAATTTATTGAAAATTCAATTTATTATTATATTTATTGGAGTAAATATAACATTTTTTCCACAACATTTTTTAGGATTGAGAGGAATACCTCGACGATATTCTGATTACCCTGATGCTTATACATCATGAAATGTAATTTCTTCTATTGGATCAACTATCTCATTTATTGGAATTATATTTTTTATTTATATTATTTGAGAAAGTTTAATTTCTCAACGTATAGTAATTTTTTCAAATCAAATATCTACTTCTATTGAATGACTACAAAATTATCCCCCAGCTGAACATAG-----------------------------------------------------------------------------------------------------------------------------------------------------------------------------------------------------------------------------------------------------------------
	Bembidion_perspicuum_CA_2318    AACTTTATACTTTATCTTCGGAGCTTGATCAGGAATAGTAGGAACTTCATTAAGAATATTAATTCGTGCAGAATTAGGTAATCCAGGATCTTTAATTGGTGATGATCAAATTTATAATGTTATTGTTACTGCTCATGCATTTGTTATAATTTTTTTTATAGTTATACCAATTTTAATTGGTGGATTTGGAAATTGATTAGTACCTTTAATATTAGGAGCCCCTGATATAGCATTTCCACGAATAAATAATATAAGATTTTGATTATTACCTCCATCTTTAACCCTTTTACTGATAAGTTCTATAGTAGAAAGTGGGGCAGGTACTGGATGAACAGTTTACCCCCCACTTTCATCATCTATTGCCCATAGAGGAGCATCTGTTGATTTAGCAATTTTTAGATTACATTTAGCAGGAGTATCTTCAATTTTAGGTGCTGTAAATTTTATTACAACAATTATTAATATACGATCAATTGGAATAAGATTTGATAAAATACCTTTATTTGTATGATCAGTAGGAATTACAGCATTATTATTACTTTTATCTCTTCCTGTTTTAGCTGGAGCTATTACAATACTTCTTACAGATCGAAACCTAAATACATCATTTTTTGATCCTGCAGGAGGAGGAGATCCTATTCTTTACCAACATTTATTT-------------------------------------------------------------------------------------------------------------------------------------------------------------------------------------------------------------------------------------------------------------------------------------------------------------------------------------------------------------------------------------------------------------------------------------------------------------------------------------------------------------------------------------------------------------------------------------------------------------------------------------------------------------------------------------------------------------------------------------------------------------------------------------------------------------------------------------------------------------------------------------------------------------------------------------------------------------------------------------------------------------------------------------------------------------------------------------------------------
	Bembidion_perspicuum_CA_3774    AACTTTATACTTTATCTTCGGAGCTTGATCAGGAATAGTAGGAACTTCATTAAGAATATTAATTCGTGCAGAATTAGGTAATCCAGGATCTTTAATTGGTGATGATCAAATTTATAATGTTATTGTTACTGCTCATGCATTTGTTATAATTTTTTTTATAGTTATACCAATTTTAATTGGTGGATTTGGAAATTGATTAGTACCTTTAATATTAGGAGCCCCTGATATAGCATTTCCACGAATAAATAATATAAGATTTTGATTATTACCTCCATCTTTAACCCTTTTACTGATAAGTTCTATAGTAGAAAGTGGGGCAGGTACTGGATGAACAGTTTACCCCCCACTTTCATCATCTATTGCCCATAGAGGAGCATCTGTTGATTTAGCAATTTTTAGATTACATTTAGCAGGAGTATCTTCAATTTTAGGTGCTGTAAATTTTATTACAACAATTATTAATATACGATCAATTGGAATAAGATTTGATAAAATACCTTTATTTGTATGATCAGTAGGAATTACAGCATTATTATTACTTTTATCTCTTCCTGTTTTAGCTGGAGCTATTACAATACTTCTTACAGATCGAAACCTAAATACATCATTTTTTGATCCTGCAGGAGGAGGAGATCCTATTCTTTACCAACATTTATTT-------------------------------------------------------------------------------------------------------------------------------------------------------------------------------------------------------------------------------------------------------------------------------------------------------------------------------------------------------------------------------------------------------------------------------------------------------------------------------------------------------------------------------------------------------------------------------------------------------------------------------------------------------------------------------------------------------------------------------------------------------------------------------------------------------------------------------------------------------------------------------------------------------------------------------------------------------------------------------------------------------------------------------------------------------------------------------------------------------
	Bembidion_perspicuum_CA_3775    AACTTTATACTTTATCTTCGGAGCTTGATCAGGAATAGTAGGAACTTCATTAAGAATATTAATTCGTGCAGAATTAGGTAATCCAGGATCTTTAATTGGTGATGATCAAATTTATAATGTTATTGTTACTGCTCATGCATTTGTTATAATTTTTTTTATAGTTATACCAATTTTAATTGGTGGATTTGGAAATTGATTAGTACCTTTAATATTAGGAGCCCCTGATATAGCATTTCCACGAATAAATAATATAAGATTTTGATTATTACCTCCATCTTTAACCCTTTTACTGATAAGTTCTATAGTAGAAAGTGGGGCAGGTACTGGATGAACAGTTTACCCCCCACTTTCATCATCTATTGCCCATAGAGGAGCATCTGTTGATTTAGCAATTTTTAGATTACATTTAGCAGGAGTATCTTCAATTTTAGGTGCTGTAAATTTTATTACAACAATTATTAATATACGATCAATTGGAATAAGATTTGATAAAATACCTTTATTTGTATGATCAGTAGGAATTACAGCATTATTATTACTTTTATCTCTTCCTGTTTTAGCTGGAGCTATTACAATACTTCTTACAGATCGAAACCTAAATACATCATTTTTTGATCCTGCAGGAGGAGGAGATCCTATTCTTTACCAACATTTATTT-------------------------------------------------------------------------------------------------------------------------------------------------------------------------------------------------------------------------------------------------------------------------------------------------------------------------------------------------------------------------------------------------------------------------------------------------------------------------------------------------------------------------------------------------------------------------------------------------------------------------------------------------------------------------------------------------------------------------------------------------------------------------------------------------------------------------------------------------------------------------------------------------------------------------------------------------------------------------------------------------------------------------------------------------------------------------------------------------------
	Bembidion_perspicuum_CO_2485    ---------------------AGCTTGATCAGGAATAGTAGGAACTTCATTAAGAATATTAATTCGTGCARAATTAGGTAATCCAGGATCTTTAATTGGTGATGATCAAATTTATAATGTTATTGTTACTGCTCATGCATTTGTTATAATTTTTTTTATAGTTATACCAATTTTAATTGGKGGATTTGGAAATTGATTAGTACCTTTAATATTAGGAGCYCCTGATATAGCATTTCCACGAATAAATAATATAAGATTTTGATTATTACCCCCATCTTTAACCCTTTTACTGATAAGTTCTATAGTAGAAAGTGGGGCAGGTACTGGATGAACAGTTTACCCMCCACTTTCATCATCTATTGCCCATAGAGGAGCATCTGTTGATTTAGCAATTTTTAGATTACATTTAGCAGGAGTATCTTCAATTTTAGGTGCTGTAAATTTTATTACAACAATTATTAATATACGATCAATTGGAATAAGATTTGATAAAATACCTTTATTTGTATGATCAGTAGGAATTACAGCATTATTATTACTTTTATCTCTTCCTGTTTTAGCTGGAGCTATTACAATACTTCTTACAGATCGAAATCTAAATACATCATTTTTTGATCCTGCAGGAGGAGGAGATCCTATTCTATATCAACATTTATTTTGATTCTTTGGACATCCAGAAGTTTATATTCTTATTTTACCTGGATTTGGAATAATTTCTCATATTA------------------------------------------------------------------------------------------------------------------------------------------------------------------------------------------------------------------------------------------------------------------------------------------------------------------------------------------------------------------------------------------------------------------------------------------------------------------------------------------------------------------------------------------------------------------------------------------------------------------------------------------------------------------------------------------------------------------------------------------------------------------------------------------------------------------------------------------------------------------------------------------------------------------------------------------------------------------------------------------------------------------------------------
	Bembidion_perspicuum_NM_2182    ----------------------------TCAGGAATAGTAGGAACTTCATTAAGAATATTAATTCGTGCAGAATTAGGTAATCCAGGATCTTTAATTGGTGATGATCAAATTTATAATGTTATTGTTACTGCTCATGCATTTGTTATAATTTTTTTTATAGTTATACCAATTTTAATTGGTGGATTTGGAAATTGATTAGTACCTTTAATATTAGGAGCTCCTGATATAGCATTTCCACGAATAAATAATATAAGATTTTGATTATTACCCCCATCTTTAACCCTTTTACTGATAAGTTCTATAGTAGAAAGTGGGGCAGGTACTGGATGAACAGTTTACCCMCCACTTTCATCATCTATTGCCCATAGAGGAGCATCTGTTGATTTAGCAATTTTTAGATTACATTTAGCAGGAGTATCTTCAATTTTAGGTGCTGTAAATTTTATTACAACAATTATTAATATACGATCAATTGGAATAAGATTTGATAAAATACCTTTATTTGTATGATCAGTAGGAATTACAGCATTATTATTACTTTTATCTCTTCCTGTTTTAGCTGGAGCTATTACAATACTTCTTACAGATCGAAATCTAAATACATCATTTTTTGATCCTGCAGGAGGAGGAGATCCTATTCTATATCAACATTTATTT-------------------------------------------------------------------------------------------------------------------------------------------------------------------------------------------------------------------------------------------------------------------------------------------------------------------------------------------------------------------------------------------------------------------------------------------------------------------------------------------------------------------------------------------------------------------------------------------------------------------------------------------------------------------------------------------------------------------------------------------------------------------------------------------------------------------------------------------------------------------------------------------------------------------------------------------------------------------------------------------------------------------------------------------------------------------------------------------------------
	Bembidion_sarpedon_CO_2484      AACTTTATATTTTATTTTTGGTGCTTGATCAGGAATAGTAGGAACTTCATTAAGAATATTAATTCGTGCAGAATTAGGAAATCCAGGATCATTGATTGGTGATGATCAAATCTATAATGTTATTGTTACTGCTCATGCATTTGTTATAATTTTTTTTATAGTTATACCAATTTTAATTGGTGGATTTGGTAATTGATTAGTACCTTTAATATTAGGAGCTCCTGATATAGCATTCCCACGAATAAATAATATAAGATTTTGATTATTACCACCATCTTTAACACTTTTACTGATAAGTTCTATAGTAGAAAATGGTGCAGGTACTGGATGAACAGTTTACCCACCACTTTCTTCATCTATTGCTCATAGAGGAGCATCTGTAGATTTAGCAATTTTTAGACTACATTTAGCAGGAGTATCTTCAATTTTAGGTGCAGTAAATTTTATTACTACAATTATTAATATACGATCAATTGGTATAAGATTTGATAAAATACCTTTATTTGTATGATCAGTAGGAATTACAGCATTACTACTACTTTTATCTCTTCCTGTTTTAGCTGGAGCCATTACAATACTTCTTACAGATCGAAATCTAAATACATCATTTTTTGATCCTGCAGGAGGAGGAGATCCTATTTTATATCAACATTTATTTTGATTTTTTGGACATCCAGAAGTTTATATTCTTATTTTACCTGGATTCGGAATAATTTCTCATATTATTAGACAAGAAAGAGG--------------------------------------------------------------------------------------------------------------------------------------------------------------------------------------------------------------------------------------------------------------------------------------------------------------------------------------------------------------------------------------------------------------------------------------------------------------------------------------------------------------------------------------------------------------------------------------------------------------------------------------------------------------------------------------------------------------------------------------------------------------------------------------------------------------------------------------------------------------------------------------------------------------------------------------------------------------------------------------------------------------------
	Bembidion_sarpedon_CO_2514      AACTTTATATTTTATTTTTGGTGCTTGATCAGGAATAGTAGGAACTTCATTAAGAATATTAATTCGTGCAGAATTAGGAAATCCAGGATCATTGATTGGTGATGATCAAATCTATAATGTTATTGTTACTGCTCATGCATTTGTTATAATTTTTTTTATAGTTATACCAATTTTAATTGGTGGATTTGGTAATTGATTAGTACCTTTAATATTAGGAGCTCCTGATATAGCATTCCCACGAATAAATAATATAAGATTTTGATTATTACCACCATCTTTAACACTTTTACTGATAAGTTCTATAGTAGAAAATGGTGCAGGTACTGGATGAACAGTTTACCCACCACTTTCTTCATCTATTGCTCATAGAGGAGCATCTGTAGATTTAGCAATTTTTAGACTACATTTAGCAGGAGTATCTTCAATTTTAGGTGCAGTAAATTTTATTACTACAATTATTAATATACGATCAATTGGTATAAGATTTGATAAAATACCTTTATTTGTATGATCAGTAGGAATTACAGCATTACTACTACTTTTATCTCTTCCTGTTTTAGCTGGAGCCATTACAATACTTCTTACAGATCGAAATCTAAATACATCATTTTTTGATCCTGCAGGAGGAGGAGATCCTATTTTATATCAACATTTATTT-------------------------------------------------------------------------------------------------------------------------------------------------------------------------------------------------------------------------------------------------------------------------------------------------------------------------------------------------------------------------------------------------------------------------------------------------------------------------------------------------------------------------------------------------------------------------------------------------------------------------------------------------------------------------------------------------------------------------------------------------------------------------------------------------------------------------------------------------------------------------------------------------------------------------------------------------------------------------------------------------------------------------------------------------------------------------------------------------------
	Bembidion_sarpedon_CO_3009      AACTTTATATTTTATTTTTGGTGCTTGATCAGGAATAGTAGGAACTTCATTAAGAATATTAATTCGTGCAGAATTAGGAAATCCAGGATCATTGATTGGTGATGATCAAATCTATAATGTTATTGTTACTGCTCATGCATTTGTTATAATTTTTTTTATAGTTATACCAATTTTAATTGGTGGATTTGGTAATTGATTAGTACCTTTAATATTAGGAGCTCCTGATATAGCATTCCCACGAATAAATAATATAAGATTTTGATTATTACCACCATCTTTAACACTTTTACTGATAAGTTCTATAGTAGAAAATGGTGCAGGTACTGGATGAACAGTTTACCCACCACTTTCTTCATCTATTGCTCATAGAGGAGCATCTGTAGATTTAGCAATTTTTAGACTACATTTAGCAGGAGTATCTTCAATTTTAGGTGCAGTAAATTTTATTACTACAATTATTAATATACGATCAATTGGTATAAGATTTGATAAAATACCTTTATTTGTATGATCAGTAGGAATTACAGCATTACTACTACTTTTATCTCTTCCTGTTTTAGCTGGAGCCATTACAATACTTCTTACAGATCGAAATCTAAATACATCATTTTTTGATCCTGCAGGAGGAGGAGATCCTATTTTATATCAACATTTATTT-------------------------------------------------------------------------------------------------------------------------------------------------------------------------------------------------------------------------------------------------------------------------------------------------------------------------------------------------------------------------------------------------------------------------------------------------------------------------------------------------------------------------------------------------------------------------------------------------------------------------------------------------------------------------------------------------------------------------------------------------------------------------------------------------------------------------------------------------------------------------------------------------------------------------------------------------------------------------------------------------------------------------------------------------------------------------------------------------------
	Bembidion_sarpedon_UT_3761      AACTTTATATTTTATTTTTGGTGCTTGATCAGGAATAGTAGGAACTTCATTAAGAATATTAATTCGTGCAGAATTAGGAAATCCAGGATCATTGATTGGTGATGATCAAATCTATAATGTTATTGTTACTGCTCATGCATTTGTTATAATTTTTTTTATAGTTATACCAATTTTAATTGGTGGATTTGGTAATTGATTAGTACCTTTAATATTAGGAGCTCCTGATATAGCATTCCCACGAATAAATAATATAAGATTTTGATTATTACCACCATCTTTAACACTTTTACTGATAAGTTCTATAGTAGAAAATGGTGCAGGTACTGGATGAACAGTTTACCCACCACTTTCTTCATCTATTGCTCATAGAGGAGCATCTGTAGATTTAGCAATTTTTAGACTACATTTAGCAGGAGTATCTTCAATTTTAGGTGCAGTAAATTTTATTACTACAATTATTAATATACGATCAATTGGTATAAGATTTGATAAAATACCTTTATTTGTATGATCAGTAGGAATTACAGCATTACTACTACTTTTATCTCTTCCTGTTTTAGCTGGAGCCATTACAATACTTCTTACAGATCGAAATCTAAATACATCATTTTTTGATCCTGCAGGAGGAGGAGATCCTATTTTATATCAACATTTATTT-------------------------------------------------------------------------------------------------------------------------------------------------------------------------------------------------------------------------------------------------------------------------------------------------------------------------------------------------------------------------------------------------------------------------------------------------------------------------------------------------------------------------------------------------------------------------------------------------------------------------------------------------------------------------------------------------------------------------------------------------------------------------------------------------------------------------------------------------------------------------------------------------------------------------------------------------------------------------------------------------------------------------------------------------------------------------------------------------------
	Bembidion_sarpedon_UT_3776      AACTTTATATTTTATTTTTGGTGCTTGATCAGGAATAGTAGGAACTTCATTAAGAATATTAATTCGTGCAGAATTAGGAAATCCAGGATCATTGATTGGTGATGATCAAATCTATAATGTTATTGTTACTGCTCATGCATTTGTTATAATTTTTTTTATAGTTATACCAATTTTAATTGGTGGATTTGGTAATTGATTAGTACCTTTAATATTAGGAGCTCCTGATATAGCATTCCCACGAATAAATAATATAAGATTTTGATTATTACCACCATCTTTAACACTTTTACTGATAAGTTCTATAGTAGAAAATGGTGCAGGTACTGGATGAACAGTTTACCCACCACTTTCTTCATCTATTGCTCATAGAGGAGCATCTGTAGATTTAGCAATTTTTAGACTACATTTAGCAGGAGTATCTTCAATTTTAGGTGCAGTAAATTTTATTACTACAATTATTAATATACGATCAATTGGTATAAGATTTGATAAAATACCTTTATTTGTATGATCAGTAGGAATTACAGCATTACTACTACTTTTATCTCTTCCTGTTTTAGCTGGAGCCATTACAATACTTCTTACAGATCGAAATCTAAATACATCATTTTTTGATCCTGCAGGAGGAGGAGATCCTATTTTATATCAACATTTATTT-------------------------------------------------------------------------------------------------------------------------------------------------------------------------------------------------------------------------------------------------------------------------------------------------------------------------------------------------------------------------------------------------------------------------------------------------------------------------------------------------------------------------------------------------------------------------------------------------------------------------------------------------------------------------------------------------------------------------------------------------------------------------------------------------------------------------------------------------------------------------------------------------------------------------------------------------------------------------------------------------------------------------------------------------------------------------------------------------------
	Bembidion_corgenoma_CA_4052     AACTTTATATTTTATCTTTGGAGCTTGATCAGGAATAGTAGGAACTTCTCTAAGAATATTAATTCGTGCAGAATTAGGTAATCCTGGATCTTTAATTGGTGATGATCAAATCTATAATGTTATTGTTACTGCTCATGCATTTGTTATAATTTTTTTTATAGTTATACCTATTTTAATTGGTGGATTTGGAAACTGAYTAGTACCTTTAATATTAGGAGCTCCTGATATAGCATTTCCACGAATAAATAATATAAGATTTTGATTACTACCTCCATCTTTAAGCCTTTTACTGATAAGTTCTATAGTAGAAAGTGGTGCAGGTACMGGATGAACAGTTTACCCCCCACTTTCATCATCTATTGCCCATAGTGGAGCATCTGTAGATTTAGCAATTTTTAGATTACATTTAGCAGGWGTATCTTCAATTTTAGGTGCTGTAAATTTTATTACAACAATTATCAATATACGATCAATTGGAATAAGATTTGATAAAATACCTTTATTTGTATGATCAGTAGGAATTACAGCATTATTATTACTTTTATCCCTTCCTGTTTTAGCTGGAGCTATTACAATACTTCTTACAGATCGTAATCTAAATACATCATTTTTTGATCCTGCTGGAGGAGGAGATCCTATTTTATATCAACATTTATTT-------------------------------------------------------------------------------------------------------------------------------------------------------------------------------------------------------------------------------------------------------------------------------------------------------------------------------------------------------------------------------------------------------------------------------------------------------------------------------------------------------------------------------------------------------------------------------------------------------------------------------------------------------------------------------------------------------------------------------------------------------------------------------------------------------------------------------------------------------------------------------------------------------------------------------------------------------------------------------------------------------------------------------------------------------------------------------------------------------
	Bembidion_corgenoma_CA_2181     AACTTTATATTTTATCTTTGGAGCTTGATCAGGAATAGTAGGAACTTCTCTAAGAATATTAATTCGTGCAGAATTAGGTAATCCTGGATCTTTAATTGGTGATGATCAAATCTATAATGTTATTGTTACTGCTCATGCATTTGTTATAATTTTTTTTATAGTTATACCTATTTTAATTGGTGGATTTGGAAACTGACTAGTACCTTTAATATTAGGAGCTCCTGATATAGCATTTCCACGAATAAATAATATAAGATTTTGATTACTACCTCCATCTTTAAGCCTTTTACTGATAAGTTCTATAGTAGAAAGTGGTGCAGGTACAGGATGAACAGTTTACCCCCCACTTTCATCATCTATTGCCCATAGTGGAGCATCTGTAGATTTAGCAATTTTTAGATTACATTTAGCAGGTGTATCTTCAATTTTAGGTGCTGTAAATTTTATTACAACAATTATCAATATACGATCAATTGGAATAAGATTTGATAAAATACCTTTATTTGTATGATCAGTAGGAATTACAGCATTATTATTACTTTTATCCCTTCCTGTTTTAGCTGGAGCTATTACAATACTTCTTACAGATCGTAATCTAAATACATCATTTTTTGATCCTGCTGGAGGAGGAGATCCTATTTTATATCAACATTTATTT-------------------------------------------------------------------------------------------------------------------------------------------------------------------------------------------------------------------------------------------------------------------------------------------------------------------------------------------------------------------------------------------------------------------------------------------------------------------------------------------------------------------------------------------------------------------------------------------------------------------------------------------------------------------------------------------------------------------------------------------------------------------------------------------------------------------------------------------------------------------------------------------------------------------------------------------------------------------------------------------------------------------------------------------------------------------------------------------------------
	Bembidion_corgenoma_CA_4054     AACTTTATATTTTATCTTTGGAGCTTGATCAGGAATAGTAGGAACTTCTCTAAGAATATTAATTCGTGCAGAATTAGGTAATCCTGGATCTTTAATTGGTGATGATCAAATCTATAATGTTATTGTTACTGCTCATGCATTTGTYATAATTTTTTTTATAGTTATACCWATTTTAATTGGTGGATTTGGAAACTGAYTAGTACCTTTAATATTAGGAGCTCCTGATATAGCATTTCCACGAATAAATAATATAAGATTTTGATTACTACCTCCATCTTTAASCCTTTTACTGATAAGTTCTATAGTAGAAAGTGGTGCAGGTACMGGATGAACAGTTTACCCYCCACTTTCATCATCTATTGCCCATAGTGGAGCATCTGTAGATTTAGCAATTTTTAGATTACATTTAGCAGGWGTATCTTCAATTTTAGGTGCTGTAAATTTTATTACAACAATTATCAATATACGATCAATTGGAATAAGATTTGATAAAATACCTTTATTTGTATGATCAGTAGGAATTACAGCATTATTATTACTTTTATCCCTTCCTGTTTTAGCYGGAGCTATTACAATACTTCTTACAGATCGTAATCTAAATACATCATTTTTTGATCCTGCTGGAGGAGGAGATCCTATTTTATATCAACATTTATTT-------------------------------------------------------------------------------------------------------------------------------------------------------------------------------------------------------------------------------------------------------------------------------------------------------------------------------------------------------------------------------------------------------------------------------------------------------------------------------------------------------------------------------------------------------------------------------------------------------------------------------------------------------------------------------------------------------------------------------------------------------------------------------------------------------------------------------------------------------------------------------------------------------------------------------------------------------------------------------------------------------------------------------------------------------------------------------------------------------
	Bembidion_corgenoma_CA_4218     aactttatattttatcttTGGAGCttgatcaGGAATAGTAGGAACTTCTCTAAGAATATTAATTCGTGCAGAATTAGGTAATCCTGGATCTTTAATTGGTGATGATCAAATCTATAATGTTATTGTTACTGCTCATGCATTTGTTATAATTTTTTTTATAGTTATACCTATTTTAATTGGTGGATTTGGAAACTGActAGTACCTTTAATATTAGGAGCTCCTGATATAGCATTTCCACGAATAAATAATATAAGATTTTGATTACTACCTCCATCTTTAAGCCTTTTACTGATAAGTTCTATAGTAGAAAGTGGTGCAGGTACAGGATGAACAGTTTACCCCCCACTTTCATCATCTATTGCCCATAGTGGAGCATCTGTAGATTTAGCAATTTTTAGATTACATTTAGCAGgWGTATCTTCAATTTTAGGTGCTGTAAATTTTATTACAACAATTATCAATATACGATCAATTGGAATAAGATTTGATAAAATACCTTTATTTGTATGATCAGTAGGAATTACAGCATTATTATTACTTTTATCCCTTCCTGTTTTAGCTGGAGCTATTACAATACTTCTTACAGATCGTAATCTAAATACATCATTTTTTGATCCTGCtggaggaggagatcctaTTttatatcaacatttattt-------------------------------------------------------------------------------------------------------------------------------------------------------------------------------------------------------------------------------------------------------------------------------------------------------------------------------------------------------------------------------------------------------------------------------------------------------------------------------------------------------------------------------------------------------------------------------------------------------------------------------------------------------------------------------------------------------------------------------------------------------------------------------------------------------------------------------------------------------------------------------------------------------------------------------------------------------------------------------------------------------------------------------------------------------------------------------------------------------
	Bembidion_corgenoma_CA_3772     ------------------------------------------AACTTCTCTAAGAATATTAATTCGTGCAGAATTAGGTAATCCTGGATCWTTAATTGGTGAKGATCAAATCTATAATGTTATTGTTACTGCTCATGCATTTGTTATAATTTTTTTTATAGTTATACCWATTTTAATTGGTGGATTTGGAAACTGRYTAGTACCTTTAATATTAGGAGCTCCCGATATAGCATTTCCACGAATAAATAATATAAGATTTTGATTACTACCTCCATCTTTAASCCTTTTACTGATAAGTTCTATAGTAGAAAGTGGTGCAGGTACMGGATGAACAGTTTACCCCCCACTTTCATCATCTATTGCCCATAGTGGAGCATCTGTAGATTTAGCAATTTTTAGATTACATTTAGCAGGAGTATCTTCAATTTTAGGTGCTGTAAATTTTATTACAACAATTATCAATATACGATCAATTGGAATAAGATTTGATAAAATACCTTTATTTGTATGATCAGTAGGAATTACAGCATTATTATTACTTTTATCCCTTCCTGTTTTAGCTGGAGCTATTACAATACTTCTTACAGATCGTAATCTAAATACATCATTTTTTGATCCTGCTGGAGGAGGAGA--------------------------------------------------------------------------------------------------------------------------------------------------------------------------------------------------------------------------------------------------------------------------------------------------------------------------------------------------------------------------------------------------------------------------------------------------------------------------------------------------------------------------------------------------------------------------------------------------------------------------------------------------------------------------------------------------------------------------------------------------------------------------------------------------------------------------------------------------------------------------------------------------------------------------------------------------------------------------------------------------------------------------------------------------------------------------------------------------------------------------------
	Bembidion_corgenoma_CA_4961     -------tattttatctttggagcttgatcaggaatagtRggaacttctctaagaatattAATtcgTGCAGAATTAGgtaWtcctGGATCTTTAATTGGTGATGATCAAATCTATAATGTTATTGTTACTGCTCATGCATTTGTTATAATTTTTTTTATAGTTATACCTATTTTAATTGGTGGATTTGGAAACTGATtagTACCTTTAATATTAGGAGCTCCTGATATAGCATTTCCACGAATAAATAATATAAGATTTTGATTACTaMcTCCATCTTTAASCCTTTTACTGATAAGTTCTATAGTAGAAAGTGGTGCAGGtacMggaTGAACAGTTTACCCCCCACTTTCATCATCTATTGCCCATAGTGGAGCATCTGTAGATTTAGCAAWTTTTAGATTACATTTAGCAGGAGTATCTTCAATTTTAGGTGCTGYAAATTTTATTRCAACAATTATCAATATACGATCAATTGGAATAAGATTTGATAAAATACCTTTATTTGTATGATCAGTAGGAATTACAGCATTATTATTACTTTTATCCCtTCCTGTTTTAGCTGGAGCTATTACAATActtMttaCAGATCGTAATCTAAATACATCATTTTTTgatcctgctggaggaggagatccYattttatatcaacatttattt-------------------------------------------------------------------------------------------------------------------------------------------------------------------------------------------------------------------------------------------------------------------------------------------------------------------------------------------------------------------------------------------------------------------------------------------------------------------------------------------------------------------------------------------------------------------------------------------------------------------------------------------------------------------------------------------------------------------------------------------------------------------------------------------------------------------------------------------------------------------------------------------------------------------------------------------------------------------------------------------------------------------------------------------------------------------------------------------------------
	Bembidion_corgenoma_CA_4962     aactttgtattttatctttggagcttgatcaggaatagtaggaacttCtctaagaatATTAATTCGTGCAGAATTAGGTAATCCTGGATcatTAATTGGTGATGATCAAATCTATAATGTTATTGTTACTGCTCATGCATTTGTTATAATTTTTTTTATAGTTATACCTATTTTAATTGGTGGATTTGGAAACtgRYtaGTACCTTTAATATTAGGAGCtccYgaTATAGCATTTCCACGAATAAATAATATAAGATTTTGATTACTACCTCCATCTTTAAGCCTTTTACTGATAAGTTCTATAGTAGAAAGTGGTGCAGGTacMgGATGAACAGTTTACCCCCCACTTTCATCATCTATTGCCCATAGTGGAGCATCTGTAGATTTAGCAAWTTTTAGATTACATTTAGCAGGAGTATCTTCAATTTTAGGTGCTGYAAATTTTATTRCAACAATTATCAATATACGATCAATTGGAATAAGATTTGATAAAATACCTTTATTTGTATGATCAGTAGGAATTACAGCATTATTATTACTTTTATCCCTTCCTGTTTTAGCTGGAGCTATTACAATACTTCTTACAGATCGTAATCTAAATACATCATTTTTTGATccTGCtggaggaggagatccYattttatatcaacatttattt-------------------------------------------------------------------------------------------------------------------------------------------------------------------------------------------------------------------------------------------------------------------------------------------------------------------------------------------------------------------------------------------------------------------------------------------------------------------------------------------------------------------------------------------------------------------------------------------------------------------------------------------------------------------------------------------------------------------------------------------------------------------------------------------------------------------------------------------------------------------------------------------------------------------------------------------------------------------------------------------------------------------------------------------------------------------------------------------------------
	Bembidion_corgenoma_CA_2180     ----------TTTATCTTTGGAGCTTGATCAGGAATAGTAGGAACTTCTCTAAGAATATTAATTCGTGCAGAATTAGGTAATCCTGGATCTTTAATTGGTGACGATCAAATCTATAATGTTATTGTTACTGCTCATGCATTTGTCATAATTTTTTTTATAGTTATACCAATTTTAATTGGTGGATTTGGAAACTGAYTAGTACCTTTAATATTAGGAGCTCCTGATATAGCATTTCCACGAATAAATAATATAAGATTTTGATTACTACCWCCATCTTTAACCCTTTTACTGATAAGTTCTATAGTAGAAAGTGGTGCAGGTACMGGATGAACAGTTTACCCYCCACTTTCATCATCTATTGCCCATAGTGGAGCATCTGTAGATTTAGCAATTTTTARATTACATTTAGCAGGAGTATCTTCAATTTTAGGTGCTGTAAATTTTATTACAACAATTATCAATATACGATCAATTGGAATAAGATTTGATAAAATACCTTTATTTGTATGATCAGTAGGAATTACAGCATTATTATTACTTTTATCCCTTCCTGTTTTAGCYGGAGCTATTACAATACTTCTTACAGATCGTAATCTAAATACATCATTTTTTGATCCTGCTGGAGGAGGAGAYCCTATTTTATAYCAACATTTATTT-------------------------------------------------------------------------------------------------------------------------------------------------------------------------------------------------------------------------------------------------------------------------------------------------------------------------------------------------------------------------------------------------------------------------------------------------------------------------------------------------------------------------------------------------------------------------------------------------------------------------------------------------------------------------------------------------------------------------------------------------------------------------------------------------------------------------------------------------------------------------------------------------------------------------------------------------------------------------------------------------------------------------------------------------------------------------------------------------------
	Bembidion_corgenoma_CA_2597     ------------------------------------------aacttctctaagaatatTAATTCGTGCAgaATTAGgtaWtcctggAtCTTTAATTGGtgaKgatCAAATCTATAATGTTATTGTTACTGCTcatgcATTtgtWataATTTTTTTTATAGTTATACcWaTTTTAATTGGTGGATTTGGAAACtGATTAGTACCTTTAATATTAGGAGCTCCTGATATAGCATTTCCACgAATAAATAATATAAGATTTTGATTACTaMctcCATCTTTAAScCTTYTACTGATAAGTTCTATAGTAGAAAGTGGTGCAGGTACCGGATGAACAGTTTAccccccaCTTTCATCATCTATTGCCCATAGTgGAGCATCTGTAGATTTAGcaaWttttaGATTACATTTAGCAGGAGTATCTTCAATTTTAGGTgctgYaaaTTTTattRcaACAATTATCAATATACGATCAATTGGAATAAGATTTGATAAAATACCTTTATTTGTATGATCAGTAGGAATTACAGCATTATTATTACTTTTAtcccttCCTGTTTtagcYggagCTATTACAATActtMtTACAGATCGTAATCTAAATACATcatttTttgatcctgctggaggaggagatcccattttataYcaacatttattt-------------------------------------------------------------------------------------------------------------------------------------------------------------------------------------------------------------------------------------------------------------------------------------------------------------------------------------------------------------------------------------------------------------------------------------------------------------------------------------------------------------------------------------------------------------------------------------------------------------------------------------------------------------------------------------------------------------------------------------------------------------------------------------------------------------------------------------------------------------------------------------------------------------------------------------------------------------------------------------------------------------------------------------------------------------------------------------------------------
	Bembidion_corgenoma_CA_2608     aactttgtattttatctttggagcttgatcaggaATAGTaggaacTTCTCTAAGAATATTAATTCGTGCAGAATTAGGTAATCCTGGATCTTTAATTGGTGATGATCAAATCTATAATGTTATTGTTACTGCTCATGCATTTGTTATAATTTTTTTTATAGTTATACCTATTTTAATTGGTGGATTTGGAAACTGAYTAGTACCTTTAATATTAGGAGCTCCTGATATAGCATTTCCACGAATAAATAATATAAGATTTTGATTACTACCTCCATCTTTAAGCCTTTTACTGATAAGTTCTATAGTAGAAAGTGGTGCAGGTACAGGATGAACAGTTTACCCCCCACTTTCATCATCTATTGCCCATAGTGGAGCATCTGTAGATTTAGCAATTTTTAGATTACATTTAGCAGGAGTATCTTCAATTTTAGGTGCTGTAAATTTTATTACAACAATTATCAATATACGATCAATTGGAATAAGATTTGATAAAATACCTTTATTTGTATGATCAGTAGGAATTACAGCATTATTATTACTTTTATCCCTTCCTGTTTTAGCTGGAGCTATTACAATACTTCTTACAGATCGTAATCTAAATACATCATTTTTtgatccTGctggaggaggagatcctattttataccaacatttattt-------------------------------------------------------------------------------------------------------------------------------------------------------------------------------------------------------------------------------------------------------------------------------------------------------------------------------------------------------------------------------------------------------------------------------------------------------------------------------------------------------------------------------------------------------------------------------------------------------------------------------------------------------------------------------------------------------------------------------------------------------------------------------------------------------------------------------------------------------------------------------------------------------------------------------------------------------------------------------------------------------------------------------------------------------------------------------------------------------
	Bembidion_corgenoma_CA_3559     AACTTTATATTTTATCTTTGGAGCTTGATCAGGAATAGTAGGAACTTCTCTAAGAATATTAATTCGTGCAGAATTAGGTAATCCTGGRTCTTTAATTGGTGATGATCAAATCTATAATGTTATTGTTACTGCTCATGCATTTGTTATAATTTTTTTTATAGTTATACCTATTTTAATTGGTGGATTTGGAAACTGAYTAGTACCTTTAATATTAGGAGCTCCTGATATAGCATTTCCACGAATAAATAATATAAGATTTTGATTACTACCTCCATCTTTAACCCTTTTACTGATAAGTTCTATAGTAGAAAGTGGTGCAGGTACAGGATGAACAGTTTACCCCCCACTTTCATCATCTATTGCCCATAGTGGAGCATCTGTAGATTTAGCAATTTTTAGATTACATTTAGCAGGAGTATCTTCAATTTTAGGTGCTGTAAATTTTATTACAACAATTATCAATATACGATCAATTGGAATAAGATTTGATAAAATACCTTTATTTGTATGATCAGTAGGAATTACAGCATTATTATTACTTTTATCCCTTCCTGTTTTAGCTGGAGCTATTACAATACTTCTTACAGATCGTAATCTAAATACATCATTTTTTGATCCTGCTGGAGGAGGAGATCCTATTTTATATCAACATTTATTT-------------------------------------------------------------------------------------------------------------------------------------------------------------------------------------------------------------------------------------------------------------------------------------------------------------------------------------------------------------------------------------------------------------------------------------------------------------------------------------------------------------------------------------------------------------------------------------------------------------------------------------------------------------------------------------------------------------------------------------------------------------------------------------------------------------------------------------------------------------------------------------------------------------------------------------------------------------------------------------------------------------------------------------------------------------------------------------------------------
	Bembidion_corgenoma_CA_3560     AACTTTATATTTTATCTTTGGAGCTTGATCAGGAATAGTAGGAACTTCTCTAAGAATATTAATTCGTGCAGAATTAGGTAATCCTGGATCTTTAATTGGTGATGATCAAATCTATAATGTTATTGTTACTGCTCATGCATTTGTTATAATTTTTTTTATAGTTATACCTATTTTAATTGGTGGATTTGGAAACTGACTAGTACCTTTAATATTAGGAGCTCCTGATATAGCATTTCCACGAATAAATAATATAAGATTTTGATTACTACCTCCATCTTTAACCCTTTTACTGATAAGTTCTATAGTAGAAAGTGGTGCAGGTACAGGATGAACAGTTTACCCCCCACTTTCATCATCTATTGCCCATAGTGGAGCATCTGTAGATTTAGCAATTTTTAGATTACATTTAGCAGGAGTATCTTCAATTTTAGGTGCTGTAAATTTTATTACAACAATTATCAATATACGATCAATTGGAATAAGATTTGATAAAATACCTTTATTTGTATGATCAGTAGGAATTACAGCATTATTATTACTTTTATCCCTTCCTGTTTTAGCTGGAGCTATTACAATACTTCTTACAGATCGTAATCTAAATACATCATTTTTTGATCCTGCTGGAGGAGGAGATCCTATTTTATATCAACATTTATTT-------------------------------------------------------------------------------------------------------------------------------------------------------------------------------------------------------------------------------------------------------------------------------------------------------------------------------------------------------------------------------------------------------------------------------------------------------------------------------------------------------------------------------------------------------------------------------------------------------------------------------------------------------------------------------------------------------------------------------------------------------------------------------------------------------------------------------------------------------------------------------------------------------------------------------------------------------------------------------------------------------------------------------------------------------------------------------------------------------
	Bembidion_corgenoma_CA_3583     aactttgtattttatctttggagcttgatcaggaatagtaggaacttctctaagaAtaTTAATTCGTGCAGAATTAGGTAATCCTGGATCTTTAATTGGTGATGATCAAATCTATAATGTTATTGTTACTGCTCATGCATTTGTTATAATTTTTTTTATAGTTATACCTATTTTAATTGGTGGATTTGGAAACTGRYtAGTACCTTTAATATTAGGAGCTCCTGATATAGCATTTCCACGAATAAATAATATAAGATTTTGATTACTACCTCCATCTTTAAGCCTTTTACTGATAAGTTCTATAGTAGAAAGTGGTGCAGGTACAGGATGAACAGTTTACCCCCCACTTTCATCATCTATTGCCCATAGTGGAGCATCTGTAGATTTAGCAATTTTTAGATTACATTTAGCAGGAGTATCTTCAATTTTAGGTGCTGTAAATTTTATTACAACAATTATCAATATACGATCAATTGGAATAAGATTTGATAAAATACCTTTATTTGTATGATCAGTAGGAATTACAGCATTATTATTACTTTTATCCCTTCCTGTTTTAGCTGGAGCTATTACAATACTTCTTACAGATCGTAATCTAAATACATCATTTTTTGATCCTGCtggaggaggagatccTATTTTatatcaacatttattt-------------------------------------------------------------------------------------------------------------------------------------------------------------------------------------------------------------------------------------------------------------------------------------------------------------------------------------------------------------------------------------------------------------------------------------------------------------------------------------------------------------------------------------------------------------------------------------------------------------------------------------------------------------------------------------------------------------------------------------------------------------------------------------------------------------------------------------------------------------------------------------------------------------------------------------------------------------------------------------------------------------------------------------------------------------------------------------------------------
	Bembidion_corgenoma_NV_4959     aactttatattttatctttggagcttgatcaggaATAGTGGGAACTTCTCTAAGAATATTAATTCGTGCAGAATTAGGTAATCCTGGATCTTTAATTGGTGATGATCAAATCTATAATGTTATTGTTACTGCTCATGCATTTGTTATAATTTTTTTTATAGTTATACCTATTTTAATTGGTGGATTTGGAAACTGACTAGTACCTTTAATATTAGGAGCTCCTGATATAGCATTTCCACGAATAAATAATATAAGATTTTGATTACTACCTCCATCTTTAAGCCTTTTACTGATAAGTTCTATAGTAGAAAGTGGTGCAGGTACAGGATGAACAGTTTACCCCCCACTTTCATCATCTATTGCCCATAGTGGAGCATCTGTAGATTTAGCAATTTTTAGATTACATTTAGCAGGAGTATCTTCAATTTTAGGTGCTGTAAATTTTATTACAACAATTATCAATATACGATCAATTGGAATAAGATTTGATAAAATACCTTTATTTGTATGATCAGTAGGAATTACAGCATTATTATTACTTTTATCCCTTCCTGTTTTAGCTGGAGCTATTACAATACTTCTTACAGATCGTAATCTAAATACATCATTTTTTGATcCTGCTggaggaggagatcctattttatatcaacatttattt-------------------------------------------------------------------------------------------------------------------------------------------------------------------------------------------------------------------------------------------------------------------------------------------------------------------------------------------------------------------------------------------------------------------------------------------------------------------------------------------------------------------------------------------------------------------------------------------------------------------------------------------------------------------------------------------------------------------------------------------------------------------------------------------------------------------------------------------------------------------------------------------------------------------------------------------------------------------------------------------------------------------------------------------------------------------------------------------------------
	Bembidion_corgenoma_NV_2346     AACTTTATATTTTATCTTTGGAGCTTGATCAGGAATAGTGGGAACTTCTCTAAGAATATTAATTCGTGCAGAATTAGGTAATCCTGGATCTTTAATTGGTGATGATCAAATCTATAATGTTATTGTTACTGCTCATGCATTTGTTATAATTTTTTTTATAGTTATACCTATTTTAATTGGTGGATTTGGAAACTGACTAGTACCTTTAATATTAGGAGCTCCTGATATAGCATTTCCACGAATAAATAATATAAGATTTTGATTACTACCTCCATCTTTAAGCCTTTTACTGATAAGTTCTATAGTAGAAAGTGGTGCAGGTACAGGATGAACAGTTTACCCCCCACTTTCATCATCTATTGCCCATAGTGGAGCATCTGTAGATTTAGCAATTTTTAGATTACATTTAGCAGGAGTATCTTCAATTTTAGGTGCTGTAAATTTTATTACAACAATTATCAATATACGATCAATTGGAATAAGATTTGATAAAATACCTTTATTTGTATGATCAGTAGGAATTACAGCATTATTATTACTTTTATCCCTTCCTGTTTTAGCTGGAGCTATTACAATACTTCTTACAGATCGTAATCTAAATACATCATTTTTTGATCCTGCTGGAGGAGGAGATCCTATTTTATATCAACATTTATTT-------------------------------------------------------------------------------------------------------------------------------------------------------------------------------------------------------------------------------------------------------------------------------------------------------------------------------------------------------------------------------------------------------------------------------------------------------------------------------------------------------------------------------------------------------------------------------------------------------------------------------------------------------------------------------------------------------------------------------------------------------------------------------------------------------------------------------------------------------------------------------------------------------------------------------------------------------------------------------------------------------------------------------------------------------------------------------------------------------
	Bembidion_corgenoma_OR_5670     aactttgtattttatctttGGAgCttgaTCagGAATAGTAGGAACTTCTCTAAGAATATTAATTCGTGCAGAATTAGGTAATCCTGGATCTTTAATTGGTGATGATCAAATCTATAATGTTATTGTTACTGCTCATGCATTTGTTATAATTTTTTTTATAGTTATACCTATTTTAATTGGTGGATTTGGAAACTGAYtAGTACCTTTAATATTAGGAGCTCCTGATATAGCATTTCCACGAATAAATAATATAAGATTTTGATTACTACCTCCATCTTTAACCCTTTTACTGATAAGTTCTATAGTAGAAAGTGGTGCAGGTACAGGATGAACAGTTTACCCCCCACTTTCATCATCTATTGCCCATAGTGGAGCATCTGTAGATTTAGCAATTTTTAGATTACATTTAGCAGGAGTATCTTCAATTTTAGGTGCTGTAAATTTTATTACAACAATTATCAATATACGATCAATTGGAATAAGATTTGATAAAATACCTTTATTTGTATGATCAGTAGGAATTACAGCATTATTATTACTTTTATCCCTTCCTGTTTTAGCTGGAGCTATTACAATACTTCTTACAGATCGTAATCTAAATACATCATTTTTtgatcCTGctggaggaggagatcctattttatatcaacatttattt-------------------------------------------------------------------------------------------------------------------------------------------------------------------------------------------------------------------------------------------------------------------------------------------------------------------------------------------------------------------------------------------------------------------------------------------------------------------------------------------------------------------------------------------------------------------------------------------------------------------------------------------------------------------------------------------------------------------------------------------------------------------------------------------------------------------------------------------------------------------------------------------------------------------------------------------------------------------------------------------------------------------------------------------------------------------------------------------------------
	Bembidion_corgenoma_OR_5671     aactttgtattttatctttggagcttgatcagGAATAGTAggaacttctctaaGAATATTAATTCGTGCAGAATTAGGTAATCCTGGATCTTTAATTGGTGAYGATCAAATCTATAATGTTATTGTTACTGCTCATGCATTTGTTATAATTTTTTTTATAGTTATACctatTTTAATTGGTGGATTtGGAAACTGaYtagTACCTTTAATATTAGGaGCTCCTGATATAGCATTTCCACGAATAAATAATATAAGATTTTGATTACTacctccatctttAAcccttttACtgaTAAgttctAtAGTAGAAAGtggtgcaggtacaggATGAAcagtttACCccccaCTTTCATCAtctaTTGCCcatagtgGagcatctgTAGATttagcAATTTttagattacatttagcaggagtatcttcaaTTttaggtgctgtaAATTTTAttacaacaattatcaaTatacgatcaattGgaataagatTTgataaaatacctttatttgtatgatcagtaggaattacagcaTtattattacttTtatcYcttcctgTtttagcYggagctattacaatacttcttacagatcgtaatctaaatacatcattTtttgatcctgcg-------------------------------------------------------------------------------------------------------------------------------------------------------------------------------------------------------------------------------------------------------------------------------------------------------------------------------------------------------------------------------------------------------------------------------------------------------------------------------------------------------------------------------------------------------------------------------------------------------------------------------------------------------------------------------------------------------------------------------------------------------------------------------------------------------------------------------------------------------------------------------------------------------------------------------------------------------------------------------------------------------------------------------------------------------------------------------------------------------------------------------------------
	Bembidion_corgenoma_OR_5672     aactttgtattttatctttGgagcttgATCAGGAATAGTAGGAACTTCTCTAAGAATATTAATTCGTGCAGAATTAGGTAATCCTGGATCTTTAATTGGTGAYGATCAAATCTATAATGTTATTGTTACTGCTCATGCATTTGTtATAATTTTTTTTATAGTTATACCTATTTTAATTGGTGGATTTGGAAACTgaYtaGTACCTTTAATATTAGGAGCTCCTGATATAGCATTTCCACGAATAAATAATATAAGATTTTGATTACTACCtCCATCTTTAACCCTTTTACTGATAAGTTCTATAGTAGAAAGTGGTGCAGGTACAGGATGAACAGTTTACCCYCCACTTTCATCATCTATTGCCCATAGTGGAGCATCTGTAGATTTAGCAATTTTTAGATTACATTTAGCAGGAGTATCTTCAATTTTAGGTGCTGTAAATTTTATTACAACAATTATCAATATACGATCAATTGGAATAAGATTTGATAAAATACCTTTATTTGTATGATCAGTAGGAATTACAGCATTATTATTACTTTTATCCCTTCCTGTTTTAGctGGAGCTATTACAATACTTCTTACAGATCGTAATCTAAATACATCATTTTTTGATCCTgctggaggaggagaYcctAttttatatcaacatttattt-------------------------------------------------------------------------------------------------------------------------------------------------------------------------------------------------------------------------------------------------------------------------------------------------------------------------------------------------------------------------------------------------------------------------------------------------------------------------------------------------------------------------------------------------------------------------------------------------------------------------------------------------------------------------------------------------------------------------------------------------------------------------------------------------------------------------------------------------------------------------------------------------------------------------------------------------------------------------------------------------------------------------------------------------------------------------------------------------------
	Bembidion_corgenoma_OR_5673     ------------------------ttgatcaggaatagtaggaacttctctaaGAATATTAATTCGTGCAGAATTAGGTAATCCTGGATCTTTAATTGGTgaYgaTCAAATCTATAATGTTATTGTTACTGCTCATGCATTTGTTATAATTTTTTTTATAGTTATACCWATTTTAATTGGTGGATTTGGAAACTgattaGTACCTTTAATATTAGGAGCTCCTGATATAGCATTTCCACGAATAAATAATATAAGATTTTGATTACTACCTCCATCTTTAACCCTTTTACTGATAAGTTCTATAGTAGAAAGTGGTGCAGGTacagGATGAACAGTTTACCCYCCACTTTCATCATCTATTGCCCATAGTGGAGCATCTGTAGATTTAGCAATTTTTAGATTACATTTAGCAGGAGTATCTTCAATTTTAGGTGCTGTAAATTTTATTACAACAATTATCAATATACGATCAATTGGAATAAGATTTGATAAAATACCTTTATTTGTATGATCAGTAGGAATTACAGCATTATTATTACTTTTATCCCTTCCTGTTTTAGcYGGAGCTATTACAATACTTCTTACAGATCGTAATCTAAATACATCATTTTTTGATcctgctggaggaggagaYcctaTTttatatcaacatttaTtt-------------------------------------------------------------------------------------------------------------------------------------------------------------------------------------------------------------------------------------------------------------------------------------------------------------------------------------------------------------------------------------------------------------------------------------------------------------------------------------------------------------------------------------------------------------------------------------------------------------------------------------------------------------------------------------------------------------------------------------------------------------------------------------------------------------------------------------------------------------------------------------------------------------------------------------------------------------------------------------------------------------------------------------------------------------------------------------------------------
	Bembidion_corgenoma_OR_4032     AACTTTGTATTTTATCTTTGGAGCTTGATCAGGAATAGTAGGAACTTCTCTAAGAATATTAATTCGTGCAGAATTAGGTAATCCTGGATCTTTAATTGGTGATGATCAAATCTATAATGTTATTGTTACTGCTCATGCATTTGTTATAATTTTTTTTATAGTTATACCTATTTTAATTGGTGGATTTGGAAACTGAYTAGTACCTTTAATATTAGGAGCTCCTGATATAGCATTTCCACGAATAAATAATATAAGATTTTGATTACTACCTCCATCTTTAACCCTTTTACTGATAAGTTCTATAGTAGAAAGTGGTGCAGGTACAGGATGAACAGTTTACCCCCCACTTTCATCATCTATTGCCCATAGTGGAGCATCTGTAGATTTAGCAATTTTTAGMTTACATTTAGCAGGAGTATCTTCAATTTTAGGTGCTGTAAATTTTATTACAACAATTATCAATATACGATCAATTGGAATAAGATTTGATAAAATACCTTTATTTGTATGATCAGTAGGAATTACAGCATTATTATTACTTTTATCCCTTCCTGTTTTAGCTGGAGCTATTACAATACTTCTTACAGATCGTAATCTAAATACATCATTTTTTGATCCTGCTGGAGGAGGAGATCCTATTTTATATCAACATTTATTT-------------------------------------------------------------------------------------------------------------------------------------------------------------------------------------------------------------------------------------------------------------------------------------------------------------------------------------------------------------------------------------------------------------------------------------------------------------------------------------------------------------------------------------------------------------------------------------------------------------------------------------------------------------------------------------------------------------------------------------------------------------------------------------------------------------------------------------------------------------------------------------------------------------------------------------------------------------------------------------------------------------------------------------------------------------------------------------------------------
	Bembidion_corgenoma_OR_2973     AACTTTGTATTTTATCTTTGGAGCTTGATCAGGAATAGTAGGAACTTCTCTAAGAATATTAATTCGTGCAGAATTAGGTAATCCTGGATCTTTAATTGGTGACGATCAAATCTATAATGTTATTGTTACTGCTCATGCATTTGTTATAATTTTTTTTATAGTTATACCTATTTTAATTGGTGGATTTGGAAACTGAYTAGTACCTTTAATATTAGGAGCTCCTGATATAGCATTTCCACGAATAAATAATATAAGATTTTGATTACTACCTCCATCTTTAACCCTTTTACTGATAAGTTCTATAGTAGAAAGTGGTGCAGGTACAGGATGAACAGTTTACCCCCCACTTTCATCATCTATTGCCCATAGTGGAGCATCTGTAGATTTAGCAATTTTTAGATTACATTTAGCAGGAGTATCTTCAATTTTAGGTGCTGTAAATTTTATTACAACAATTATCAATATACGATCAATTGGAATAAGATTTGATAAAATACCTTTATTTGTATGATCAGTAGGAATTACAGCATTATTATTACTTTTATCCCTTCCTGTTTTAGCTGGAGCTATTACAATACTTCTTACAGATCGTAATCTAAATACATCATTTTTTGATCCTGCTGGAGGAGGAGATCCTATTTTATATCAACATTTATTT-------------------------------------------------------------------------------------------------------------------------------------------------------------------------------------------------------------------------------------------------------------------------------------------------------------------------------------------------------------------------------------------------------------------------------------------------------------------------------------------------------------------------------------------------------------------------------------------------------------------------------------------------------------------------------------------------------------------------------------------------------------------------------------------------------------------------------------------------------------------------------------------------------------------------------------------------------------------------------------------------------------------------------------------------------------------------------------------------------
	Bembidion_corgenoma_OR_3205     AACTTTGTATTTTATCTTTGGAGCTTGATCAGGAATAGTAGGAACTTCTCTAAGAATATTAATTCGTGCAGAATTAGGTAATCCTGGATCTTTAATTGGTGATGATCAAATCTATAATGTTATTGTTACTGCTCATGCATTTGTTATAATTTTTTTTATAGTTATACCTATTTTAATTGGTGGATTTGGAAACTGACTAGTACCTTTAATATTAGGAGCTCCTGATATAGCATTTCCACGAATAAATAATATAAGATTTTGATTACTACCTCCATCTTTAACCCTTTTACTGATAAGTTCTATAGTAGAAAGTGGTGCAGGTACAGGATGAACAGTTTACCCCCCACTTTCATCATCTATTGCCCATAGTGGAGCATCTGTAGATTTAGCAATTTTTAGATTACATTTAGCAGGAGTATCTTCAATTTTAGGTGCTGTAAATTTTATTACAACAATTATCAATATACGATCAATTGGAATAAGATTTGATAAAATACCTTTATTTGTATGATCAGTAGGAATTACAGCATTATTATTACTTTTATCCCTTCCTGTTTTAGCTGGAGCTATTACAATACTTCTTACAGATCGTAATCTAAATACATCATTTTTTGATCCTGCTGGAGGAGGAGATCCTATTTTWTATCAACATTTATTT-------------------------------------------------------------------------------------------------------------------------------------------------------------------------------------------------------------------------------------------------------------------------------------------------------------------------------------------------------------------------------------------------------------------------------------------------------------------------------------------------------------------------------------------------------------------------------------------------------------------------------------------------------------------------------------------------------------------------------------------------------------------------------------------------------------------------------------------------------------------------------------------------------------------------------------------------------------------------------------------------------------------------------------------------------------------------------------------------------
	Bembidion_corgenoma_OR_4034     AACTTTGTATTTTATCTTTGGAGCTTGATCAGGAATAGTAGGAACTTCTCTAAGAATATTAATTCGTGCAGAATTAGGTAATCCTGGATCTTTAATTGGTGATGATCAAATCTATAATGTTATTGTTACTGCTCATGCATTTGTTATAATTTTTTTTATAGTTATACCTATTTTAATTGGTGGATTTGGAAACTGAYTAGTRCCTTTAATATTAGGAGCTCCTGATATAGCATTTCCACGAATAAATAATATAAGATTTTGATTACTACCTCCATCTTTAACCCTTTTACTGATAAGTTCTATAGTAGAAAGTGGTGCAGGTACAGGATGAACAGTTTACCCCCCACTTTCATCATCTATTGCCCATAGTGGAGCATCTGTAGATTTAGCAATTTTTAGATTACATTTAGCAGGAGTATCTTCAATTTTAGGTGCTGTAAATTTTATTACAACAATTATCAATATACGATCAATTGGAATAAGATTTGATAAAATACCTTTATTTGTATGATCAGTAGGAATTACAGCATTATTATTACTTTTATCCCTTCCTGTTTTAGCTGGAGCTATTACAATACTTCTTACAGATCGTAATCTAAATACATCATTTTTTGATCCTGCTGGAGGAGGAGATCCTATTTTATATCAACATTTATTT-------------------------------------------------------------------------------------------------------------------------------------------------------------------------------------------------------------------------------------------------------------------------------------------------------------------------------------------------------------------------------------------------------------------------------------------------------------------------------------------------------------------------------------------------------------------------------------------------------------------------------------------------------------------------------------------------------------------------------------------------------------------------------------------------------------------------------------------------------------------------------------------------------------------------------------------------------------------------------------------------------------------------------------------------------------------------------------------------------
	Bembidion_corgenoma_OR_5065     -----------ttatctttggagcttgatcaggaatagtaggaacttctCtaagaatattAATtcGTGCAGAATTAGGTaATCCTGGATCTTTAATTGGTGATGATCAAATCTATAATGTTATTGTTACTGCTCATGCATTTGTTATAATTTTTTTTATAGTTATACCTATTTTAATTGGTGGATTTGGAAACTgaYtaGTACCTTTAATATTAGGAGCTCCTGATATAGCATTTCCACGAATAAATAATATAAGATTTTGATTACTACCTCCATCTTTAACCCTTTTACTGATAAGTTCTATAGTAGAAAGTGGTGCAGGTacMggaTGAACAGTTTACCCCCCACTTTCATCATCTATTGCCCATAGTGGAGCATCTGTAGATTTAGCAATTTTTAGATTACATTTAGCAGGAGTATCTTCAATTTTAGGTGCTGYAAATTTTATTRCAACAATTATCAATATACGATCAATTGGAATAAGATTTGATAAAATACCTTTATTTGTATGATCAGTAGGAATTACAGCATTATTATTACTTTTATCCCTTCCTGTTTTAGCTGGAGCTATTACAATACTTCTTACAGATCGTAATCTAAATACATCATTTTTTgatcctgctggaggaggagatcctattttatatcaacatttattt-------------------------------------------------------------------------------------------------------------------------------------------------------------------------------------------------------------------------------------------------------------------------------------------------------------------------------------------------------------------------------------------------------------------------------------------------------------------------------------------------------------------------------------------------------------------------------------------------------------------------------------------------------------------------------------------------------------------------------------------------------------------------------------------------------------------------------------------------------------------------------------------------------------------------------------------------------------------------------------------------------------------------------------------------------------------------------------------------------
	Bembidion_corgenoma_ID_3021     AACTTTATATTTTATCTTTGGAGCTTGATCAGGAATAGTGGGAACTTCTCTAAGAATATTAATTCGTGCAGAATTAGGTAATCCTGGATCTTTAATTGGTGATGATCAAATCTATAATGTTATTGTTACTGCTCATGCATTTGTTATAATTTTTTTTATAGTTATACCTATTTTAATTGGTGGATTTGGAAACTGACTAGTGCCTTTAATATTAGGAGCTCCTGATATAGCATTTCCACGAATAAATAATATAAGATTTTGATTACTACCTCCATCTTTAAGCCTTTTACTGATAAGTTCTATAGTAGAAAGTGGTGCAGGTACAGGATGAACAGTTTACCCCCCACTTTCATCATCTATTGCCCATAGTGGAGCATCTGTAGATTTAGCAATTTTTAGATTACATTTAGCAGGAGTATCTTCAATTTTAGGTGCTGTAAATTTTATTACAACAATTATCAATATACGATCAATTGGAATAAGATTTGATAAAATACCTTTATTTGTATGATCAGTAGGAATTACAGCATTATTATTACTTTTATCYCTTCCTGTTTTAGCTGGAGCTATTACAATACTTCTTACAGATCGTAATCTAAATACATCATTTTTTGATCCTGCTGGAGGAGGAGATCCTATTTTATATCAACATTTATTT-------------------------------------------------------------------------------------------------------------------------------------------------------------------------------------------------------------------------------------------------------------------------------------------------------------------------------------------------------------------------------------------------------------------------------------------------------------------------------------------------------------------------------------------------------------------------------------------------------------------------------------------------------------------------------------------------------------------------------------------------------------------------------------------------------------------------------------------------------------------------------------------------------------------------------------------------------------------------------------------------------------------------------------------------------------------------------------------------------
	Bembidion_corgenoma_WA_2165     AACTTTGTATTTTATCTTTGGAGCTTGATCAGGAATAGTAGGAACTTCTCTAAGAATATTAATTCGTGCAGAATTAGGTAATCCTGGATCTTTAATTGGTGATGATCAAATCTATAATGTTATTGTTACTGCTCATGCATTTGTTATAATTTTTTTTATAGTTATACCTATTTTAATTGGTGGATTTGGAAACTGACTAGTACCTTTAATATTAGGAGCTCCTGATATAGCATTTCCACGAATAAATAATATAAGATTTTGATTACTACCTCCATCTTTAAGCCTTTTACTGATAAGTTCTATAGTAGAAAGTGGTGCAGGTACAGGATGAACAGTTTACCCCCCACTTTCATCATCTATTGCCCATAGTGGAGCATCTGTAGATTTAGCAATTTTTAGATTACATTTAGCAGGAGTATCTTCAATTTTAGGTGCTGTAAATTTTATTACAACAATTATCAATATACGATCAATTGGAATAAGATTTGATAAAATACCTTTATTTGTATGATCAGTAGGAATTACAGCATTATTATTACTTTTATCCCTTCCTGTTTTAGCTGGAGCTATTACAATACTTCTTACAGATCGTAATCTAAATACATCATTTTTTGATCCTGCTGGAGGAGGAGATCCTATTTTATATCAACATTTATTT-------------------------------------------------------------------------------------------------------------------------------------------------------------------------------------------------------------------------------------------------------------------------------------------------------------------------------------------------------------------------------------------------------------------------------------------------------------------------------------------------------------------------------------------------------------------------------------------------------------------------------------------------------------------------------------------------------------------------------------------------------------------------------------------------------------------------------------------------------------------------------------------------------------------------------------------------------------------------------------------------------------------------------------------------------------------------------------------------------
	Bembidion_corgenoma_BC_2190     -----tatATTttatctttggagcttgatcaggaatagtgggaacTTCtctaagAATATTAATTCGTGCAGAATTAGGTAATCCTGGATCTTTAATTGGTGATGATCAAATCTATAATGTTATTGTTACTGCTCATGCATTTGTTATAATTTTTTTTATAGTTATACCTATTTTAATTGGTGGATTTGGAAACTGACTAGTACCTTTAATATTAGGAGCTCCtGATATAGCATTTCCACGAATAAATAATATAAGATTTTGATTACTACCTCCATCTTTAAGCCTTTTACTGATAAGTTCTATAGTAGAAAGTGGTGCAGGTACAGGATGAACAGTTTACCCCCCACTTTCATCATCTATTGCCCATAGTGGAGCATCTGTAGATTTAGCAATTTTTAGATTACATTTAGCAGGAGTATCTTCAATTTTAGGTGCTGTAAATTTTATTACAACAATTATCAATATACGATCAATTGGAATAAGATTTGATAAAATACCTTTATTTGTATGATCAGTAGGAATTACAGCATTATTATTACTTTTATCCCTTCCTGTTTTAGCTGGAGCTATTACAATACTTCTTACAGATCGTAATCTAAATACATCATTTTTTGATCCTGCTGGAGGAGGAGATCCTATTTTATATCAACATTTATTTTGATTTTTTGGACATCCAGAAGTATATATTCTTATTTTACCTGGATTTGGAATAATTTCCCATATTAttagtcaagaaagaggaaaAAAAGAAACTTTTGgatctttaggaataatttATGcaatgttagctattggattattaggATTTgTtgtatgagctcatcatatatttactgtagGAaTAGAtGtAgATACtcGAGcATATTTtactTCagctactataaTTATtGCtgtacctacaggAattaAAATTTTTTCGTGattagCAACTCTTCATGGAACACAACTTTCTTACAGACCAAGTTTACTATGAGCATTAGGATTTGTATTTTTATTTACTGTTGGAGGTTTAACAGGAGTAGTACTTGCTAATTCTTCAATTGATATTATTTTACATGATACATATTATGTAGTTGCTCATTTTCATTATGTATTATCAATAGGAGCTGTATTTGCTATTATAGCAGGATTTATTCAATGATTTCCATTATTTACAGGTTTAACTATAAATAATAATTTATTAAAAATTCAATTTATTATTATATTTATTGGAGTAAATATAACATTTTTCCCACAACATTTTTTAGGATTAAGAGGAATACCTCGACGATATTCTGATTACCCTGATGCTTATACATCATGAAATGTAATTTCTTCAATTGGGTCAACTATCTCATTTATCGGTATTATATTTTTTATTTATATTATTTGAGAAAGTTTAATTTCTCAACGTATAGTACTCTTTTCAAATCAAATACCAAcTTCTATTGAATGACTACAAAATTaccccccagctgaacatagc----------------------------------------------------------------------------------------------------------------------------------------------------------------------------------------------------------------------------------------------------------------
	Bembidion_erosum_CA_4050        aactttatattttatctTTGGAGCttgatcaGGAATAGTAGGAACTTCTCTAAGAATATTAATTCGTGCAGAATTAGGTAATCCTGGATCTTTAATTGGTGATGATCAAATCTATAATGTTATTGTTACTGCTCATGCATTTGTTATAATTTTTTTTATAGTTATACCTATTTTAATTGGTGGATTTGGAAACTGACTAGTACCTTTAATATTAGGAGCTCCTGATATAGCATTTCCACGAATAAATAATATAAGATTTTGATTACTACCTCCATCTTTAAGCCTTTTACTGATAAGTTCTATAGTAGAAAGTGGTGCAGGTACAGGATGAACAGTTTACCCCCCACTTTCATCATCTATTGCCCATAGTGGAGCATCTGTAGATTTAGCAATTTTTAGATTACATTTAGCAGGTGTATCTTCAATTTTAGGTGCTGTAAATTTTATTACAACAATTATCAATATACGATCAATTGGAATAAGATTTGATAAAATACCTTTATTTGTATGATCAGTAGGAATTACAGCATTATTATTACTTTTATCCCTTCCTGTTTTAGCTGGAGCTATTACAATACTTCTTACAGATCGTAATCTAAATACATCATTTTTtgatcCTGCTggaggaggagatcCTATTttatatcaacatttattt-------------------------------------------------------------------------------------------------------------------------------------------------------------------------------------------------------------------------------------------------------------------------------------------------------------------------------------------------------------------------------------------------------------------------------------------------------------------------------------------------------------------------------------------------------------------------------------------------------------------------------------------------------------------------------------------------------------------------------------------------------------------------------------------------------------------------------------------------------------------------------------------------------------------------------------------------------------------------------------------------------------------------------------------------------------------------------------------------------
	Bembidion_erosum_CA_2596        aactttatattttatctttggagcttgatcaggaATAGTaggaacTTCTCtaaGAATATTAATTCGTGCAGAATTAGGTAaTCCTGGATCTTTAATTGGTGATGATCAAATCTATAATGTTaTTGTTACTGCTCATGCATTTGTTATAATTTTTTTTATAGTTATACCTATTTTAATTGGTGGATTTGGAAACTGACTAGTACCTTTAATATTAGGAGCTCCTGATATAGCATTTCCACGAATAAATAATATAAGATTTTGATTACTaccYcCaTCTTTAAGCCTTTTACTGATAAGTTCTATAGTAGAAAGTGGTGCAGGTACAGGATGAACAGTTTACCCCCCACTTTCATCATCTATTGCCCATAGTGGAGCATCTGTAGATTTAgCAATTTTTAGATTACATTTAGCaggWgtaTCTTCAATTTTAGGTGCTGTAAATTTTATTACAACAATTATCAATATACGATCAATTGGAATAAGATTTGATAAAATACCTTTATTTGTATGATCAGTAGGAATTACAGCATTATTATTACTTTTATCCCTTCCTGTTTTAGCTGGAGCTATTACAATACTTCTTACAGATCGTAATCTAAATACATCATTTTTTGATCctGCTggaggaggagatccTattttatatcaacatttattt-------------------------------------------------------------------------------------------------------------------------------------------------------------------------------------------------------------------------------------------------------------------------------------------------------------------------------------------------------------------------------------------------------------------------------------------------------------------------------------------------------------------------------------------------------------------------------------------------------------------------------------------------------------------------------------------------------------------------------------------------------------------------------------------------------------------------------------------------------------------------------------------------------------------------------------------------------------------------------------------------------------------------------------------------------------------------------------------------------
	Bembidion_erosum_CA_2607        aactttatattttatctttggagcttgatcaggaATAGTAGGAAcTTCTCtaaGAATATTAATTCGTGCAGAATTAGGTAATCCTGGATCTTTAATTGGTGATGATCAAATCTATAATGTTATTGTTACTGCTCATGCATTTGTTATAATTTTTTTTATAGTTATACCTATTTTAATTGGTGGATTTGGAAACTGACTAGTACCTTTAATATTAGGAGCTCCTGATATAGCATTTCCACGAATAAATAATATAAGATTTTGATTACTACCCCCATCTTTAAGCCTTTTACTGATAAGTTCTATAGTAGAAAGTGGTGCAGGTACAGGATGAACAGTTTACCCCCCACTTTCATCATCTATTGCCCATAGTGGAGCATCTGTAGATTTAGCAATTTTTAGATTACATTTAGCAGGTGTATCTTCAATTTTAGGTGCTGTAAATTTTATTACAACAATTATCAATATACGATCAATTGGAATAAGATTTGATAAAATACCTTTATTTGTATGATCAGTAGGAATTACAGCATTATTATTACTTTTATCCCTTCCTGTTTTAGCTGGAGCTATTACAATACTTCTTACAGATCGTAATCTAAATACATCATTTTTTGATCCTGCTggaggaggagatccTattttatatcaacatttattt-------------------------------------------------------------------------------------------------------------------------------------------------------------------------------------------------------------------------------------------------------------------------------------------------------------------------------------------------------------------------------------------------------------------------------------------------------------------------------------------------------------------------------------------------------------------------------------------------------------------------------------------------------------------------------------------------------------------------------------------------------------------------------------------------------------------------------------------------------------------------------------------------------------------------------------------------------------------------------------------------------------------------------------------------------------------------------------------------------
	Bembidion_erosum_CA_3561        aactttatattttatcttTGGAgcttgATCAGGAATAGTAGGAACTTCTCTAAGAATATTAATTCGTGCAGAATTAGGTAATCCTGGATCTTTAATTGGTGATGATCAAATCTATAATGTTATTGTTACTGCTCATGCATTTGTTATAATTTTTTTTATAGTTATACCTATTTTAATTGGTGGATTTGGAAACTGACTAGTACCTTTAATATTAGGAGCTCCTGATATAGCATTTCCACGAATAAATAATATAAGATTTTGATTACTACCCCCATCTTTAAGCCTTTTACTGATAAGTTCTATAGTAGAAAGTGGTGCAGGTACAGGATGAACAGTTTACCCCCCACTTTCATCATCTATTGCCCATAGTGGAGCATCTGTAGATTTAGCAATTTTTAGATTACATTTAGCAGGTGTATCTTCAATTTTAGGTGCTGTAAATTTTATTACAACAATTATCAATATACGATCAATTGGAATAAGATTTGATAAAATACCTTTATTTGTATGATCAGTAGGAATTACAGCATTATTATTACTTTTATCCCTTCCTGTTTTAGCTGGAGCTATTACAATACTTCTTACAGATCGTAATCTAAATACATCATTTTTTGATcCTGCTggaggaggagatcctattttatatcaacatttattt-------------------------------------------------------------------------------------------------------------------------------------------------------------------------------------------------------------------------------------------------------------------------------------------------------------------------------------------------------------------------------------------------------------------------------------------------------------------------------------------------------------------------------------------------------------------------------------------------------------------------------------------------------------------------------------------------------------------------------------------------------------------------------------------------------------------------------------------------------------------------------------------------------------------------------------------------------------------------------------------------------------------------------------------------------------------------------------------------------
	Bembidion_erosum_CA_3562        aactttatattttatctttggagcttgatcaggaATAGTAGGAACTTCTCTAAGAATATTAATTCGTGCAGAATTAGGTAATCCTGGATCTTTAATTGGTGATGATCAAATCTATAATGTTATTGTTACTGCTCATGCATTTGTTATAATTTTTTTTATAGTTATACCTATTTTAATCGGTGGATTTGGAAACTGACTAGTACCTTTAATATTAGGAGCTCCTGATATAGCATTTCCACGAATAAATAATATAAGATTTTGATTACTACCTCCATCTTTAAGCCTTTTACTGATAAGTTCTATAGTAGAAAGTGGTGCAGGTACAGGATGAACAGTTTACCCCCCACTTTCATCATCTATTGCCCATAGTGGAGCATCTGTAGATTTAGCAATTTTTAGATTACATTTAGCAGGTGTATCTTCAATTTTAGGTGCTGTAAATTTTATTACAACAATTATCAATATACGATCAATTGGAATAAGATTTGATAAAATACCTTTATTTGTATGATCAGTAGGAATTACAGCATTATTATTACTTTTATCCCTTCCTGTTTTAGCTGGAGCTATTACAATACTTCTTACAGATCGTAATCTAAATACATCATTTTTTGATCCTGCTggaggaggagatcctattttatatcaacatttattt-------------------------------------------------------------------------------------------------------------------------------------------------------------------------------------------------------------------------------------------------------------------------------------------------------------------------------------------------------------------------------------------------------------------------------------------------------------------------------------------------------------------------------------------------------------------------------------------------------------------------------------------------------------------------------------------------------------------------------------------------------------------------------------------------------------------------------------------------------------------------------------------------------------------------------------------------------------------------------------------------------------------------------------------------------------------------------------------------------
	Bembidion_erosum_CA_3584        aactttatattttatctttGGagcttgatCAGGAATAGTAGgaacttCTCTAAGAATATTAATTCGTGCAGAATTAGGTAATCCTGGATCTTTAATTGGTGATGATCAAATCTATAATGTTATTGTTACTGCTCATGCATTTGTTATAATTTTTTTTATAGTTATACCTATTTTAATTGGTGGATTTGGAAACTGACTAGTACCTTTAATATTAGGAGCTCCTGATATAGCATTTCCACGAATAAATAATATAAGATTTTGATTACTACCTCCATCTTTAAGCCTTTTACTGATAAGTTCTATAGTAGAAAGTGGTGCAGGTACAGGATGAACAGTTTACCCCCCACTTTCATCATCTATTGCCCATAGTGGAGCATCTGTAGATTTAGCAATTTTTAGATTACATTTAGCAGGTGTATCTTCAATTTTAGGTGCTGTAAATTTTATTACAACAATTATCAATATACGATCAATTGGAATAAGATTTGATAAAATACCTTTATTTGTATGATCAGTAGGAATTACAGCATTATTATTACTTTTATCCCTTCCTGTTTTAGCTGGAGCTATTACAATACTTCTTACAGATCGTAATCTAAATACATCATTTTTTGATcCTGCtggaggaggagatcCTATTTTATATCAACATTTATTT-------------------------------------------------------------------------------------------------------------------------------------------------------------------------------------------------------------------------------------------------------------------------------------------------------------------------------------------------------------------------------------------------------------------------------------------------------------------------------------------------------------------------------------------------------------------------------------------------------------------------------------------------------------------------------------------------------------------------------------------------------------------------------------------------------------------------------------------------------------------------------------------------------------------------------------------------------------------------------------------------------------------------------------------------------------------------------------------------------
	Bembidion_erosum_CA_4212        aactttatattttatctttggagcttgatcaggaATAGTAGGAActtctctAAGAATATTAATTCGTGCAGAATTAGGTAATCCTGGATCTTTAATTGGTGATGATCAAATCTATAATGTTATTGTTACTGCTCATGCATTTGTTATAATTTTTTTTATAGTTATACCTATTTTAATTGGTGGATTTGGAAACTGACTAGTACCTTTAATATTAGGAGCTCCTGATATAGCATTTCCACGAATAAATAATATAAGATTTTGATTACTACCTCCATCTTTAAGCCTTTTACTGATAAGTTCTATAGTAGAAAGTGGTGCAGGTACAGGATGAACAGTTTACCCCCCACTTTCATCATCTATTGCCCATAGTGGAGCATCTGTAGATTTAGCAATTTTTAGATTACATTTAGCAGGTGTATCTTCAATTTTAGGTGCTGTAAATTTTATTACAACAATTATCAATATACGATCAATTGGAATAAGATTTGATAAAATACCTTTATTTGTATGATCAGTAGGAATTACAGCATTATTATTACTTTTATCCCTTCCTGTTTTAGCTGGAGCTATTACAATACTTCTTACAGATCGTAATCTAAATACATCATTTTTTGAtcCTGCTggaggaggagatcCTATTttatatcaacatttattt-------------------------------------------------------------------------------------------------------------------------------------------------------------------------------------------------------------------------------------------------------------------------------------------------------------------------------------------------------------------------------------------------------------------------------------------------------------------------------------------------------------------------------------------------------------------------------------------------------------------------------------------------------------------------------------------------------------------------------------------------------------------------------------------------------------------------------------------------------------------------------------------------------------------------------------------------------------------------------------------------------------------------------------------------------------------------------------------------------
	Bembidion_erosum_OR_4033        aactttatattttatctttggagcttgatcaggaATAGTAGGAACTTCTCTAAGAATATTAATTCGTGCAGAATTAGGTAATCCTGGATCTTTAATTGGTGATGATCAAATCTATAATGTTATTGTTACTGCTCATGCATTTGTTATAATTTTTTTTATAGTTATACCTATTTTAATTGGTGGATTTGGAAACTGACTAGTACCTTTAATATTAGGAGCTCCTGATATAGCATTTCCACGAATAAATAATATAAGATTTTGATTACTACCTCCATCTTTAAGCCTTTTACTGATAAGTTCTATAGTAGAAAGTGGTGCAGGTACAGGATGAACAGTTTACCCCCCACTTTCATCATCTATTGCCCATAGTGGAGCATCTGTAGATTTAGCAATTTTTAGATTACATTTAGCAGGAGTATCTTCAATTTTAGGTGCTGTAAATTTTATTACAACAATTATCAATATACGATCAATTGGAATAAGATTTGATAAAATACCTTTATTTGTATGATCAGTAGGAATTACAGCATTATTATTACTTTTATCCCTTCCTGTTTTAGCTGGAGCTATTACAATACTTCTTACAGATCGTAATCTAAATACATCATTTTTTGATCCTGCTggaggaggagatccTATTTTATATCAACATTTAttt-------------------------------------------------------------------------------------------------------------------------------------------------------------------------------------------------------------------------------------------------------------------------------------------------------------------------------------------------------------------------------------------------------------------------------------------------------------------------------------------------------------------------------------------------------------------------------------------------------------------------------------------------------------------------------------------------------------------------------------------------------------------------------------------------------------------------------------------------------------------------------------------------------------------------------------------------------------------------------------------------------------------------------------------------------------------------------------------------------
	Bembidion_erosum_BC_2162        AACTTTATATTTTATCTTTGGAGCTTGATCAGGAATAGTAGGAACTTCTCTAAGAATATTAATTCGTGCAGAATTAGGTAATCCTGGATCTTTAATTGGTGATGATCAAATCTATAATGTTATTGTTACTGCTCATGCATTTGTTATAATTTTTTTTATAGTTATACCTATTTTAATTGGTGGATTTGGAAACTGACTAGTACCTTTAATATTAGGAGCTCCTGATATAGCATTTCCACGAATAAATAATATAAGATTTTGATTACTACCTCCATCTTTAAGCCTTTTACTGATAAGTTCTATAGTAGAAAGTGGTGCAGGTACAGGATGAACAGTTTACCCCCCACTTTCATCATCTATTGCCCATAGTGGAGCATCTGTAGATTTAGCAATTTTTAGATTACATTTAGCAGGAGTATCTTCAATTTTAGGTGCTGTAAATTTTATTACAACAATTATCAATATACGATCAATTGGAATAAGATTTGATAAAATACCTTTATTTGTATGATCAGTAGGAATTACAGCATTATTATTACTTTTATCCCTTCCTGTTTTAGCTGGAGCTATTACAATACTTCTTACAGATCGTAATCTAAATACATCATTTTTTGATCCTGCTGGAGGAGGAGATCCTATTTTATATCAACATTTATTT-------------------------------------------------------------------------------------------------------------------------------------------------------------------------------------------------------------------------------------------------------------------------------------------------------------------------------------------------------------------------------------------------------------------------------------------------------------------------------------------------------------------------------------------------------------------------------------------------------------------------------------------------------------------------------------------------------------------------------------------------------------------------------------------------------------------------------------------------------------------------------------------------------------------------------------------------------------------------------------------------------------------------------------------------------------------------------------------------------
	Bembidion_erosum_BC_2194        -------TATTTTATCTTTGGAGCTTGATCAGGAATAGTAGGAACTTCTCTAAGAATATTAATTCGTGCAGAATTAGGTAATCCTGGATCTTTAATTGGTGATGATCAAATCTATAATGTTATTGTTACTGCTCATGCATTTGTTATAATTTTTTTTATAGTTATACCTATTTTAATTGGTGGATTTGGAAACTGACTAGTACCTTTAATATTAGGAGCTCCTGATATAGCATTTCCACGAATAAATAATATAAGATTTTGATTACTACCTCCATCTTTAAGCCTTTTACTGATAAGTTCTATAGTAGAAAGTGGTGCAGGTACAGGATGAACAGTTTACCCCCCACTTTCATCATCTATTGCCCATAGTGGAGCATCTGTAGATTTAGCAATTTTTAGATTACATTTAGCAGGAGTATCTTCAATTTTAGGTGCTGTAAATTTTATTACAACAATTATCAATATACGATCAATTGGAATAAGATTTGATAAAATACCTTTATTTGTATGATCAGTAGGAATTACAGCATTATTATTACTTTTATCCCTTCCTGTTTTAGCTGGAGCTATTACAATACTTCTTACAGATCGTAATCTAAATACATCATTTTTTGATCCTGCTGGAGGAGGAGATCCTATTTTATATCAACATTTATTT-------------------------------------------------------------------------------------------------------------------------------------------------------------------------------------------------------------------------------------------------------------------------------------------------------------------------------------------------------------------------------------------------------------------------------------------------------------------------------------------------------------------------------------------------------------------------------------------------------------------------------------------------------------------------------------------------------------------------------------------------------------------------------------------------------------------------------------------------------------------------------------------------------------------------------------------------------------------------------------------------------------------------------------------------------------------------------------------------------
	Bembidion_transversale_NS_2160  AACTTTATATTTTATCTTTGGAGCTTGATCAGGAATAGTAGGAACTTCTCTAAGAATATTAATTCGTGCAGAATTAGGTAATCCTGGATCTTTAATTGGTGATGATCAAATCTATAATGTTATTGTTACTGCTCATGCATTTGTTATAATTTTTTTTATAGTTATACCTATTTTAATTGGTGGATTTGGAAACTGACTAGTACCTTTAATATTAGGAGCTCCTGATATAGCATTTCCACGAATAAATAATATAAGATTTTGATTACTACCTCCATCTTTAAGCCTTTTACTGATAAGTTCTATAGTAGAAAGTGGTGCAGGTACAGGATGAACAGTTTACCCTCCACTTTCATCATCTATTGCCCATAGTGGAGCATCTGTAGATTTAGCAATTTTTAGATTACATTTAGCAGGAGTATCTTCAATTTTAGGTGCTGTAAATTTTATTACAACAATTATCAATATACGATCAATTGGAATAAGATTTGATAAAATACCTTTATTTGTATGATCAGTAGGAATTACAGCATTATTATTACTTTTATCCCTTCCTGTTTTAGCTGGAGCTATTACAATACTTCTTACAGATCGTAATCTAAATACATCATTTTTTGATCCTGCTGGAGGAGGAGATCCTATTTTATATCAACATTTATTT-------------------------------------------------------------------------------------------------------------------------------------------------------------------------------------------------------------------------------------------------------------------------------------------------------------------------------------------------------------------------------------------------------------------------------------------------------------------------------------------------------------------------------------------------------------------------------------------------------------------------------------------------------------------------------------------------------------------------------------------------------------------------------------------------------------------------------------------------------------------------------------------------------------------------------------------------------------------------------------------------------------------------------------------------------------------------------------------------------
	Bembidion_transversale_CO_2486  AACTTTATATTTTATCTTTGGAGCTTGATCAGGAATAGTAGGAACTTCTCTAAGAATATTAATTCGTGCAGAATTAGGTAATCCTGGATCTTTAATTGGTGATGATCAAATCTATAATGTTATTGTTACTGCTCATGCATTTGTTATAATTTTTTTTATAGTTATACCTATTTTAATTGGTGGATTTGGAAACTGACTAGTACCTTTAATATTAGGAGCTCCTGATATAGCATTTCCACGAATAAATAATATAAGATTTTGATTACTACCTCCATCTTTAAGCCTTTTACTGATAAGTTCTATAGTAGAAAGTGGTGCAGGTACAGGATGAACAGTTTACCCTCCACTTTCATCATCTATTGCCCATAGTGGAGCATCTGTAGATTTAGCAATTTTTAGATTACATTTAGCAGGAGTATCTTCAATTTTAGGTGCTGTAAATTTTATTACAACAATTATCAATATACGATCAATTGGAATAAGATTTGATAAAATACCTTTATTTGTATGATCAGTAGGAATTACAGCATTATTATTACTTTTATCCCTTCCTGTTTTAGCTGGAGCTATTACAATACTTCTTACAGATCGTAATCTAAATACATCATTTTTTGATCCTGCTGGAGGAGGAGATCCTATTTTATATCAACATTTATTT-------------------------------------------------------------------------------------------------------------------------------------------------------------------------------------------------------------------------------------------------------------------------------------------------------------------------------------------------------------------------------------------------------------------------------------------------------------------------------------------------------------------------------------------------------------------------------------------------------------------------------------------------------------------------------------------------------------------------------------------------------------------------------------------------------------------------------------------------------------------------------------------------------------------------------------------------------------------------------------------------------------------------------------------------------------------------------------------------------
	Bembidion_transversale_WY_2157  -------------------------------------------ACTTCTCTAAGAATATTAATTCGTGCAGAATTAGGTAATCCTGGATCTTTAATTGGTGATGATCAAATCTATAATGTTATTGTTACTGCTCATGCATTTGTTATAATTTTTTTTATAGTTATACCTATTTTAATTGGTGGATTTGGAAACTGACTAGTACCTTTAATATTAGGAGCTCCTGATATAGCATTTCCACGAATAAATAATATAAGATTTTGATTACTACCTCCATCTTTAAGCCTTTTACTGATAAGTTCTATAGTAGAAAGTGGTGCAGGTACAGGATGAACAGTTTACCCTCCACTTTCATCATCTATTGCCCATAGTGGAGCATCTGTAGATTTAGCAATTTTTAGATTACATTTAGCAGGAGTATCTTCAATTTTAGGTGCTGTAAATTTTATTACAACAATTATCAATATACGATCAATTGGAATAAGATTTGATAAAATACCTTTATTTGTATGATCAGTAGGAATTACAGCATTATTATTACTTTTATCCCTTCCTGTTTTAGCTGGAGCTATTACAATACTTCTTACAGATCGTAATCTAAATACATCATTTTTTGATCCTGCTGGAGGAGGAGATCCTATTTTATATCAACATTTATTTTGATTTTTTGGACATCCAGAAGTATATATTCTTATTTTACCTGGATTTGGAATAATTTCCCATATTATTAGTCAAGAAAGAGGAAAAAAAGAAACTTTTGGATCTTTAGGAATAATTTATGCAATGTTAGCTATTGGATTATTAGGATTTGTTGTATGAGCCCATCATATATTTACTGTAGGAATAGATGTAGATACTCGAGCATATTTTACTTCAGCTACTATAATTATTGCTGTACCTACAGGAATTAAAATTTTTTCGTGATTAGCAACTCTTCATGGAACACAACTTTCTTACAGACCAAGTTTACTATGAGCATTAGGATTTGTATTTTTATTTACTGTTGGGGGTTTAACAGGAGTAGTACTTGCAAATTCTTCAATTGATATTATTTTACATGATACATATTATGTAGTTGCTCATTTTCATTATGTATTATCAATAGGAGCTGTATTTGCTATTATAGCAGGATTTATTCAATGATTTCCATTATTTACAGGTTTAACTATAAATAATAATTTATTAAAAATTCAATTTATTATTATATTTATTGGAGTAAATATAACATTTTTCCCACAACATTTTTTAGGATTAAGAGGAATACCTCGACGATATTCTGATTACCCTGATGCTTATACATCATGAAATGTAATTTCTTCAATTGGGTCAACTATCTCATTTATTGGTATTATATTTTTTATTTATATTATTTGAGAAAGTTTAATTTCTCAACGTATAGTACTCTTTTCAAATCAAATACCAACTTCTATTGAATGACTACAAAATTACCCCCCAGCTGAACATAGCTATTCTGAATTACCAATATTGTCTAACTTC----------------------------------------------------------------------------------------------------------------------------------------------------------------------------------------------------------------------------------
	Bembidion_transversale_MT_4690  aacYttatatYttatctttggagcttgatcaggaatagTAGGAacttCtCtAaGAAtatTAattcgtGCAGAATTaRGTAATCCTGGATCTTTAATTgGTGATGATCAAATCTATAAtGTTATTGTTACTgctCATGCATTTGTTATAATTTTTTTTATAGTTATACCTATYTTAATTGGTGGATTTGGAAAcTGActAGTACCTTTAATATTAGGAgCTCCTGATATAGCATTTCcacgaaTAAATAATATAAGATTTTGATTACTACctCcatCTTTAAGcctTTtactgaTAAGTTcTATAGTAGAAAATGGTGCAGGTACAGGATGAACAGTTTACCCTCCACTTTCATCatctattgCCCATAGtGGAGCAtcWgTAGATTTAGCAATTTTTAGATTACATTTAGCAGGAGTATCTTCAATTTTAGGTGCTgTAAATTTTATTACAACAATTATCAATATACGATCAATTGGAATAAGATTTGATAAAATACCTTTATTTGTATGATCAGTAGGAATTACAGCATTATTATTACTTTTATCCCTTCCTGTTTTAGCTGGAGCTATtACaATACTTCTTACAGATCGTAATCTAaATACaTCATTTTTTGATCCTGCtggaggaggagatcctattttatatcaacatttattt-------------------------------------------------------------------------------------------------------------------------------------------------------------------------------------------------------------------------------------------------------------------------------------------------------------------------------------------------------------------------------------------------------------------------------------------------------------------------------------------------------------------------------------------------------------------------------------------------------------------------------------------------------------------------------------------------------------------------------------------------------------------------------------------------------------------------------------------------------------------------------------------------------------------------------------------------------------------------------------------------------------------------------------------------------------------------------------------------------
	Bembidion_transversale_MT_4927  ---tttatattttatctttggagcttgatcaggAATAGTAGgaacttctctaaGAAtaTTAATTCGTGCAGAATTAGGTAATCCTGGATCTTTAATTGGTGATGATCAAATCTATAATGTTATTGTTACTGCTCATGCATTTGTTATAATTTTTTTTATAGTTATACCTATTTTAATTGGTGGATTTGGAAACTGACTAGTACCTTTAATATTAGGAGCTCCTGATATAGCATTTCCACGAATAAATAATATAAGATTTTGATTACTACCTCCATCTTTAAGCCTTTTACTGATAAGTTCTATAGTAGAAAATGGTGCAGGTACAGGATGAACAGTTTACCCTCCACTTTCATCATCTATTGCCCATAGTGGAGCATCTGTAGATTTAGCAATTTTTAGATTACATTTAGCAGGAGTATCTTCAATTTTAGGTGCTGTAAATTTTATTACAACAATTATCAATATACGATCAATTGGAATAAGATTTGATAAAATACCTTTATTTGTATGATCAGTAGGAATTACAGCATTATTATTACTTTTATCCCTTCCTGTTTTAGCTGGAGCTATTACAATACTTCTTACAGATCGTAATCTAAATACATCATTTTTTGATCCTGcTggaggaggagatcCTATTttatatcaacatttattt-------------------------------------------------------------------------------------------------------------------------------------------------------------------------------------------------------------------------------------------------------------------------------------------------------------------------------------------------------------------------------------------------------------------------------------------------------------------------------------------------------------------------------------------------------------------------------------------------------------------------------------------------------------------------------------------------------------------------------------------------------------------------------------------------------------------------------------------------------------------------------------------------------------------------------------------------------------------------------------------------------------------------------------------------------------------------------------------------------
	Bembidion_transversale_WA_5064  aactttatattttatctTTGGagcttgatcaGGAATAGTGGGAACTTCTCTAaGAATATTAATTCGTGCAGAATTAGGTAATCCTGGATCTTTAATTGGTGATGATCAAATCTATAATGTTATTGTTACTGCTCATGCATTTGTTATAATTTTTTTTATAGTTATACCTATTTTAATTGGTGGATTTGGAAACTGACTAGTACCTTTAATATTAGGAGCTCCTGATATAGCATTTCCACGAATAAATAATATAAGATTTTGATTACTACCTCCATCTTTAAGCCTTTTACTGATAAGTTCTATAGTAGAAAGTGGTGCAGGTACAGGATGAACAGTTTACCCCCCACTTTCATCATCTATTGCCCATAGTGGAGCATCTGTAGATTTAGCAATTTTTAGATTACATTTAGCAGGAGTATCTTCAATTTTAGGTGCTGTAAATTTTATTACAACAATTATCAATATACGATCAATTGGAATAAGATTTGATAAAATACCTTTATTTGTATGATCAGTAGGAATTACAGCATTATTATTACTTTTATCCCTTCCTGTTTTAGCTGGAGCTATTACAATACTTCTTACAGATCGTAATCTAAATACATCATTTTTTGATCCTGCTggaggaggagatccTATTTTATATCAACATTTATTt-------------------------------------------------------------------------------------------------------------------------------------------------------------------------------------------------------------------------------------------------------------------------------------------------------------------------------------------------------------------------------------------------------------------------------------------------------------------------------------------------------------------------------------------------------------------------------------------------------------------------------------------------------------------------------------------------------------------------------------------------------------------------------------------------------------------------------------------------------------------------------------------------------------------------------------------------------------------------------------------------------------------------------------------------------------------------------------------------------
	Bembidion_transversale_OR_5613  AACTTTATATTTTAtCTTTGGAGCTTGATCAGGAATAGTGGGAACTTCTCTAAGAATATTAATTCGTGCAGAATTAGGTAATCCTGGATCTTTAATTGGTGATGATCAAATCTATAATGTTATTGTTACTGCTCATGCATTTGTTATAATTTTTTTTATAGTTATACCTATTTTAATTGGTGGATTTGGAAACTGACTAGTACCTTTAATATTAGGAGCTCCTGATATAGCATTTCCACGAATAAATAATATAAGATTTTGATTACTACCTCCATCTTTAAGCCTTTTACTGATAAGTTCTATAGTAGAAAGTGGTGCAGGTACAGGATGAACAGTTTACCCCCCACTTTCATCATCTATTGCCCATAGTGGAGCATCTGTAGATTTAGCAATTTTTAGATTACATTTAGCAGGAGTATCTTCAATTTTAGGTGCTGTAAATTTTATTACAACAATTATCAATATACGATCAATTGGAATAAGATTTGATAAAATACCTTTATTTGTATGATCAGTAGGAATTACAGCATTATTATTACTTTTATCCCTTCCTGTTTTAGCTGGAGCTATTACAATACTTCTTACAGATCGTAATCTAAATACATCATTTTTTGATCCTGctggaGGAGGagatcctattttatatcaacatttattt-------------------------------------------------------------------------------------------------------------------------------------------------------------------------------------------------------------------------------------------------------------------------------------------------------------------------------------------------------------------------------------------------------------------------------------------------------------------------------------------------------------------------------------------------------------------------------------------------------------------------------------------------------------------------------------------------------------------------------------------------------------------------------------------------------------------------------------------------------------------------------------------------------------------------------------------------------------------------------------------------------------------------------------------------------------------------------------------------------
	Bembidion_transversale_OR_4219  AACTTTATATTTTATCTTTGGAGCTTGATCAGGAATAGTGGGAACTTCTCTAAGAATATTAATTCGTGCAGAATTAGGTAATCCTGGATCTTTAATTGGTGATGATCAAATCTATAATGTTATTGTTACTGCTCATGCATTTGTTATAATTTTTTTTATAGTTATACCTATTTTAATTGGTGGATTTGGAAACTGACTAGTACCTTTAATATTAGGAGCTCCTGATATAGCATTTCCACGAATAAATAATATAAGATTTTGATTACTACCTCCATCTTTAAGCCTTTTACTGATAAGTTCTATAGTAGAAAGTGGTGCAGGTACAGGATGAACAGTTTACCCCCCACTTTCATCATCTATTGCCCATAGTGGAGCATCTGTAGATTTAGCAATTTTTAGATTACATTTAGCAGGAGTATCTTCAATTTTAGGTGCTGTAAATTTTATTACAACAATTATCAATATACGATCAATTGGAATAAGATTTGATAAAATACCTTTATTTGTATGATCAGTAGGAATTACAGCATTATTATTACTTTTATCCCTTCCTGTTTTAGCTGGAGCTATTACAATACTTCTTACAGATCGTAATCTAAATACATCATTTTTTGATCCTGCTGGAGGAGGAGATCCTATTTTATATCAACATTTATTT-------------------------------------------------------------------------------------------------------------------------------------------------------------------------------------------------------------------------------------------------------------------------------------------------------------------------------------------------------------------------------------------------------------------------------------------------------------------------------------------------------------------------------------------------------------------------------------------------------------------------------------------------------------------------------------------------------------------------------------------------------------------------------------------------------------------------------------------------------------------------------------------------------------------------------------------------------------------------------------------------------------------------------------------------------------------------------------------------------
	Bembidion_transversale_OR_5612  AACTTTATATTTtatctTTGGAGCTTGATCAGGAATAGTGGGAACTTCTCTAAGAATATTAATTCGTGCAGAATTAGGTAATCCTGGATCTTTAATTGGTGATGATCAAATCTATAATGTTATTGTTACTGCTCATGCATTTGTTATAATTTTTTTTATAGTTATACCTATTTTAATTGGTGGATTTGGAAACTGACTAGTACCTTTAATATTAGGAGCTCCTGATATAGCATTTCCACGAATAAATAATATAAGATTTTGATTACTACCTCCATCTTTAAGCCTTTTACTGATAAGTTCTATAGTAGAAAGTGGTGCAGGTACAGGATGAACAGTTTACCCCCCACTTTCATCATCTATTGCCCATAGTGGAGCATCTGTAGATTTAGCAATTTTTAGATTACATTTAGCAGGAGTATCTTCAATTTTAGGTGCTGTAAATTTTATTACAACAATTATCAATATACGATCAATTGGAATAAGATTTGATAAAATACCTTTATTTGTATGATCAGTAGGAATTACAGCATTATTATTACTTTTATCCCTTCCTGTTTTAGCTGGAGCTATTACAATACTTCTTACAGATCGTAATCTAAATACATCATTTTTTGATCCTGCTggaggaggagatccTATTTtatatcaacatttattt-------------------------------------------------------------------------------------------------------------------------------------------------------------------------------------------------------------------------------------------------------------------------------------------------------------------------------------------------------------------------------------------------------------------------------------------------------------------------------------------------------------------------------------------------------------------------------------------------------------------------------------------------------------------------------------------------------------------------------------------------------------------------------------------------------------------------------------------------------------------------------------------------------------------------------------------------------------------------------------------------------------------------------------------------------------------------------------------------------

;


END;

BEGIN CHARACTERS;
	TITLE  Topo;
	DIMENSIONS  NCHAR=854;
	FORMAT DATATYPE = DNA GAP = - MISSING = ?;
	MATRIX
	Bembidion_lugubre_AZ_1712       ----------------------------------------------------------------------------------------------------------------TTCGTTGCGTGTTGAGCACATTGAGCTGCACGAGCAAAAAGACGGCAAGGAGTATGTCGTTGTGTTCGATTTCCTCGGTAAGGATTCAATTCGTTATTACAACGAGGTGCCCGTCGAGAAGCGCGTCTTCAARAACCTGCAGTTATTCATGGAAAACAAGGCGCCTGGTGATGATCTGTTCGATCGATTAAACACGCAAATTATGAATAAACATTTGAACGAACTYATGGAGGGCCTAACGGCGAAAGTGTTCCGTACGTACAACGCCTCCTGGACGCTTCAACAACAGCTGGAYGARTTGACAAACGCGGATGACACCGTCGCCGAGAAAATCCTGTCGTATAATCGCGCCAATCGCGCTGTCGCCATCCTGTGTAACCATCAGCGTTCCGTGCCGAAGAGCCACGCCAAGTCGATGGAGAAACTCAAGGAGAAGATCGATCAGAAGCGCGAGCAAATTACTGATGCCCAGAAACAGGTGAAGGACGCGCAGCGCGACGCCAAGCATGGCAGTGTTAAGGAGAAGGTGGTGTACGATAAAAAGAAAAAAATGCTGGAGCGGCTAAAGGAGCAGTTGATTAAGTTGGAGGTGCAGGAGACGGATCGCGAYGAGAACAAGGCGATCGCTTTGGGCACAAGTAAATTAAATTATTTAGATCCGCGGATCAGTGTGGCTTGGTGCAAAAAGTACGATGTACCTATTGAGAAGATCTACAATAAAACTCAACGAGACAAATTCCGA
	Bembidion_mexicanum_NM_2192     ----------------------------------------------------------------------------------------------------------------TTCGTTGCGTGTTGAGCACATTGAGCTGCACGAGCAAAAAGACGGCAAGGAGTATGTCGTTGTGTTCGATTTCCTCGGTAAGGATTCCATCCGTTATTACAACGAGGTGCCCGTCGAGAAGCGCGTCTTCAAGAACCTGCAGTTATTCATGGAAAACAAGGCGCCTGGTGATGATCTGTTCGATCGAYTAAACACGCAAATTATGAATAAACATTTGAACGAACTTATGGAGGGCTTAACGGCGAAAGTGTTCCGTACGTACAACGCCTCCTGGACGCTYCARCAACAACTRGACGAGTTGACAAACGCGGATGACACCGTCGCCGAGAAAATCYTGTCGTATAATCGCGCYAATCGCGCYGTCGCCATCCTGTGTAACCATCAGCGTTCCGTGCCGAAGAGCCACGCCAAGTCGATGGAGAAACTCAAGGAGAAGATCGATCAGAAGCGGGAGCAAATTACTGATGCCCAGAAACAGGTGAAGGACGCGCAGCGYGACGCCAAGCAYGGCAGTGTTAAGGAGAAGGTGGTGTACGATAAAAAGAAAAAAATGCTGGAGCGGCTAAAGGAGCAGTTGATTAAGCTGGAGGTGCAGGAGACGGATCGCGATGAGAACAAGGCGATCGCTTTGGGCACAAGTAAATTAAATTATTTAGATCCRCGGATCAGTGTGGCTTGGTGCAAAAAGTACGATGTACCTATTGAGAAGATCTACAATAAAACTCAACGAGACAAATTC---
	Bembidion_pernotum_CO_2483      ----------------------------------------------------------------------------------------------------------------TTCGTTGCGTGTTGAGCACATTGAGCTGCACGAGCAAAAAGACGGCAAGGAGTATGTCGTTGTGTTCGATTTCCTCGGTAAGGATTCCATCCGTTATTACAACGAGGTGCCCGTCGAGAAGCGCGTCTTCAAAAACCTGCAGTTATTCATGGAGAACAAGGCGCCTGGTGATGATCTGTTCGATCGATTAAACACGCAAATTATGAATAAACATTTGAACGAACTTATGGAGGGCCTAACGGCGAAAGTGTTCCGTACGTACAACGCCTCCTGGACGCTCCAGCAACAACTGGACGAGTTGACAAACGCGGATGATACCGTCGCCGAGAAAATCCTGTCGTATAATCGCGCCAATCGCGCCGTCGCCATCCTGTGTAACCATCAGCGTTCCGTGCCGAAGAGCCACGCCAAGTCGATGGAGAAACTCAAGGAGAAGATCGATCAGAAGCGCGAGCAAATTACTGATGCCCAGAAACAGGTGAAGGATGCGCAGCGCGATGCCAAGCATGGCAGTGTTAAGGAGAAGGTGGTGTACGATAAAAAGAAAAAAATGCTGGAGCGGCTAAAGGAGCAGTTGATTAAGCTGGAGGTGCAGGAGACGGATCGCGATGAGAACAAGGCGATCGCTTTGGGCACAAGTAAATTAAATTATTTAGATCCGCGGATCAGTGTGGCTTGGTGCAAAAAGTACGATGTACCTATTGAGAAGATCTACAATAAAACTCAACGAGACAAATTCCGA
	Bembidion_perspicuum_AZ_1120    ---------------------------------------------------------------------------------------------------------------------------TTGAGCACATTGAGTTGCACGAGCAAAAAGACGGCAAGGAGTATGTCGTTGTATTCGATTTCCTCGGTAAGGATTCCATYCGTTATTACAACGAAGTGCCCGTCGAGAAGCGCGTCTTCAAAAACCTGCAATTATTCATGGAAAACAAGGCGCCTGGTGATGATCTGTTTGATCGATTAAATACGCAAATTATGAATAAACATTTGAACGAACTTATGGAGGGCTTAACGGCGAAAGTGTTCCGTACGTACAACGCCTCCTGGACGCTCCAACAACAACTGGACGAGTTGACAAACGCGGATGATACTGTCGCCGAGAAAATCCTGTCGTATAATCGCGCGAACCGCGCCGTCGCCATTCTGTGTAACCATCAGCGTTCCGTGCCGAAGAGTCACGCMAAGTCGATGGAGAAACTCAAGGAGAAGATCGAGCAAAAGCGGGAGCAAATTACTGATGCCCAGAAACAGGTGAAGGATGCGCAACGTGACGCCAAGCATGGCAGTGTTAAGGAGAAGGTGGTCTACGATAAAAAGAAAAAAATGCTGGAACGGCTAAAGGAGCAGTTGATTAAATTGGAGGTGCAAGAGACGGATCGTGATGAGAACAAGGCGATCGCTTTGGGCACAAGTAAATTAAATTATTTAGATCCGCGGATCAGTGTGGCTTGGTGCAAAAAGTACGATGTACCTATTGAAAAGATCTACAATAAAACTCAACGAGACAAA------
	Bembidion_perspicuum_CA_2318    ----------------------------------------------------------------------------------------------------------------TTCGTTGCGTGTTGAGCACATTGAGTTGCACGAGCAAAAAGACGGCAAGGAGTATGTCGTTGTATTCGATTTCCTCGGTAAGGATTCCATCCGTTATTACAACGAAGTGCCCGTCGAGAAGCGCGTCTTCAAAAACCTGCAATTATTCATGGAAAACAAGGCGCCTGGTGATGATCTGTTTGATCGATTAAATACGCAAATTATGAATAAACATTTGAACGAACTTATGGAGGGCTTAACGGCGAAAGTGTTCCGTACGTACAACGCCTCCTGGACGCTCCAACAACAACTGGACGARTTGACAAACGCGGATGATACTGTCGCCGAGAAAATCCTGTCGTATAATCGCGCGAACCGCGCCGTCGCCATTCTGTGTAACCATCAGCGTTCCGTGCCGAAGAGTCACGCWAAGTCGATGGARAAACTCAAGGAGAAGATCGAGCAAAAGCGGGAGCAAATTACTGATGCCCAGAAACAGGTGAAGGATGCGCAACGTGACGCCAAGCATGGCAGTGTTAAGGAGAAGGTGGTCTACGATAAAAAGAAAAAAATGCTGGAACGGCTAAAGGAGCAGTTGATTAAATTGGAGGTGCAAGAGACGGATCGTGATGAGAACAAGGCGATCGCTTTGGGCACAAGTAAATTAAATTATTTAGATCCGCGGATCAGTGTGGCTTGGTGCAAAAAGTACGATGTACCTATTGAAAAGATCTACAATAAAACTCAACGAGACAAATTC---
	Bembidion_perspicuum_CA_3774    ----------------------------------------------------------------------------------------------------------------TTCGTTGCGTGTTGAGCACATTGAGTTGCACGAGCAAAAAGACGGCAAGGAGTATGTCGTTGTATTCGATTTCCTCGGTAAGGATTCCATCCGTTATTACAACGAAGTGCCCGTCGAGAAGCGCGTCTTCAAAAACCTGCAATTATTCATGGAAAACAAGGCGCCTGGTGATGATCTGTTTGATCGATTAAATACGCAAATTATGAATAAACATTTGAACGAACTTATGGAGGGCTTAACGGCGAAAGTGTTCCGTACGTACAACGCCTCCTGGACGCTCCAACAACAACTGGACGAGTTGACAAACGCGGATGATACTGTCGCCGAGAAAATCCTGTCGTATAATCGCGCGAACCGCGCCGTYGCCATTCTGTGTAACCATCAGCGTTCCGTGCCGAAGAGTCACGCWAAGTCGATGGARAAACTCAAGGAGAAGATCGAGCAAAAGCGGGAGCAAATTACTGATGCCCAGAAACAGGTGAAGGATGCGCAACGTGACGCCAAGCATGGCAGTGTTAAGGAGAAGGTGGTCTACGATAAAAAGAAAAAAATGCTGGAACGGCTAAAGGAGCAGTTGATTAAATTGGAGGTGCAAGAGACGGATCGTGATGAGAACAAGGCGATCGCTTTGGGCACAAGTAAATTAAATTATTTAGATCCGCGGATCAGTGTGGCTTGGTGCAAAAAGTACGATGTACCTATTGAAAAGATCTACAATAAAACTCAACGAGACAAA------
	Bembidion_perspicuum_CA_3775    ----------------------------------------------------------------------------------------------------------------TTCGTTGCGTGTTGAGCACATTGAGTTGCACGAGCAAAAAGACGGCAAGGAGTATGTCGTTGTATTCGATTTCCTCGGTAAGGATTCCATCCGTTATTACAACGAAGTGCCCGTCGAGAAGCGCGTCTTCAAAAACCTGCAATTATTCATGGAAAACAAGGCGCCTGGTGATGATCTGTTTGATCGATTAAATACGCAAATTATGAATAAACATTTGAACGAACTTATGGAGGGCTTAACGGCGAAAGTGTTCCGTACGTACAACGCCTCCTGGACGCTCCAACAACAACTGGACGAGTTGACAAACGCGGATGATACTGTCGCCGAGAAAATCCTGTCGTATAATCGCGCGAACCGCGCCGTCGCYATTCTGTGTAACCATCAGCGTTCCGTGCCGAAGAGTCACGCAAAGTCGATGGARAAACTCAAGGARAAGATCGAGCAAAAGCGGGAGCAAATTACTGATGCCCAGAAACAGGTGAAGGATGCGCAACGTGACGCCAAGCATGGCAGTGTTAAGGAGAAGGTGGTCTACGATAAAAAGAAAAAAATGCTGGAACGGCTAAAGGAGCAGTTGATTAAATTGGAGGTGCAAGAGACGGATCGTGATGAGAACAAGGCGATCGCTTTGGGCACAAGTAAATTAAATTATTTAGATCCGCGGATCAGTGTGGCTTGGTGCAAAAAGTACGATGTACCTATTGAAAAGATCTACAATAAAACTCAACGAGACAAA------
	Bembidion_perspicuum_CO_2485    ----------------------------------------------------------------------------------------------------------------TTCGTTGCGTGTTGAGCACATTGAGTTGCACGAGCAAAAAGACGGCAAGGAGTATGTCGTTGTATTCGATTTCCTCGGTAAGGATTCCATCCGTTATTACAACGAAGTGCCCGTCGAGAAGCGCGTCTTCAAAAACCTGCAATTATTCATGGAAAACAAGGCGCCTGGTGATGATCTGTTTGATCGATTAAATACGCAAATTATGAATAAACATTTGAACGAACTTATGGAGGGCTTAACGGCGAAAGTGTTCCGTACGTACAACGCCTCCTGGACGCTCCAACAACAACTGGACGAGTTGACAAACGCGGATGATACTGTCGCCGAGAAAATCCTGTCGTATAACCGCGCGAACCGCGCCGTCGCCATTCTGTGTAACCATCAGCGTTCCGTGCCGAAGAGTCACGCAAAGTCGATGGAGAAACTCAAGGAGAAGATCGAGCAAAAGCGGGAGCAAATTACTGATGCCCAGAAACAGGTGAAGGATGCGCAACGTGACGCCAAGCATGGCAGTGTTAAGGAGAAGGTGGTCTACGATAAAAAGAAAAAAATGCTGGAACGGCTAAAGGAGCAGTTGATTAAATTGGAGGTGCAAGAGACGGATCGTGATGAGAACAAGGCGATCGCTTTGGGCACAAGTAAATTAAATTATTTAGATCCGCGGATCAGTGTGGCTTGGTGCAAAAAGTACGATGTACCTATTGAAAAGATCTACAATAAAACTCAACGAGACAAA------
	Bembidion_perspicuum_NM_2182    ----------------------------------------------------------------------------------------------------------------TTCGTTGCGTGTTGAGCACATTGAGTTGCACGAGCAAAAAGACGGCAAGGAGTATGTCGTTGTATTCGATTTCCTCGGTAAGGATTCCATCCGTTATTACAACGAAGTGCCCGTCGAGAAGCGCGTCTTCAAAAACCTGCAATTATTCATGGAAAACAAGGCGCCTGGTGATGATCTGTTTGATCGATTAAATACGCAAATTATGAATAAACATTTGAACGAACTTATGGAGGGCTTAACGGCGAAAGTGTTCCGTACGTACAACGCCTCCTGGACGCTCCAACAACAACTGGACGAGTTGACAAACGCGGATGATACTGTCGCCGAGAAAATCCTGTCGTATAACCGCGCGAACCGCGCCGTCGCCATTCTGTGTAACCATCAGCGTTCCGTGCCGAAGAGTCACGCYAAGTCGATGGAGAAACTCAAGGAGAAGATCGAGCAAAAGCGGGAGCAAATTACTGATGCCCAGAAACAGGTGAAGGATGCGCAACGTGACGCCAAGCATGGCAGTGTTAAGGAGAAGGTGGTCTACGATAAAAAGAAAAAAATGCTGGAACGGCTAAAGGAGCAGTTGATTAAATTGGAGGTGCAAGAGACGGATCGTGATGAGAACAAGGCGATCGCTTTGGGCACAAGTAAATTAAATTATTTAGATCCGCGGATCAGTGTGGCTTGGTGCAAAAAGTACGATGTACCTATTGAAAAGATCTACAATAAAACTCAACGAGACAAA------
	Bembidion_sarpedon_CO_2484      ----------------------------------------------------------------------------------------------------------------TTCGYTGCGTGTTGAGCACATTGAGTTGCACGAGCAAAAAGACGGCAAGGAGTATGTCGTTGTATTCGATTTCCTCGGTAAGGATTCCATCCGTTATTACAACGAAGTGCCCGTCGAGAAGCGCGTCTTCAAAAACCTKCARTTATTCATGGAAAATAAGGCGCCTGGTGATGATCTRTTTGATCGATTAAATACGCAAATTATGAATAAACATTTGAACGAACTTATGGAGGGCTTAACGGCGAAAGTGTTCCGTACGTACAACGCCTCCTGGACGCTCCAACAACAACTGGACGAGTTGACAAACGCGGATGATACCGTCGCCGAGAAAATCCTATCGTATAATCGCGCGAACCGCGCCGTCGCCATTCTGTGTAACCATCAGCGTTCCGTGCCGAAGAGCCACGCCAAGTCGATGGAGAAACTYAAGGAGAAGATCGAACAAAAGCGGGAGCAAATTACTGAYGCCCAGAAACAGGTGAAGGATGCGCAACGTGACGCCAAGCATGGCAGTGTTAAGGAGAAGGTGGTTTACGATAAAAAGAAAAAAATGCTGGAACGGCTAAAGGAGCAGTTGATTAAATTGGAGGTGCAGGAAACGGATCGTGATGAGAACAAGGCGATCGCTTTGGGCACAAGTAAATTAAATTATTTAGATCCGCGGATCAGTGTGGCTTGGTGCAAAAAGTATGATGTACCTATAGAAAAGATCTACAATAAAACTCAACGAGACAAATTCC--
	Bembidion_sarpedon_CO_2514      ----------------------------------------------------------------------------------------------------------------TTCGTTGCGTGTTGAGCACATTGAGTTGCACGAGCAAAAAGACGGCAAGGAGTATGTCGTTGTATTCGATTTCCTCGGTAAGGATTCCATCCGTTATTACAACGAAGTGCCCGTCGAGAAGCGCGTCTTCAAAAACCTGCAGTTATTYATGGAAAATAAGGCGCCTGGTGATGATCTATTTGATCGATTAAATACGCAAATTATGAATAAACATTTGAACGAACTTATGGAGGGCTTAACGGCGAAAGTGTTCCGTACGTACAACGCCTCCTGGACGCTCCAACAACAACTGGACGAGTTGACAAACGCGGATGATACCGTCGCCGAGAAAATCCTATCGTATAATCGTGCGAACCGCGCCGTCGCCATTCTGTGTAACCATCAGCGTTCCGTGCCGAAGAGCCACGCCAAGTCGATGGAGAAACTCAAGGAGAAGATCGAACAAAAGCGGGAGCAAATTACTGATGCCCAGAAACAGGTGAAGGATGCGCAACGTGACGCCAAGCATGGCAGTGTTAAGGAGAAGGTGGTTTACGATAAAAAGAAAAAAATGCTGGAACGGCTAAAGGAGCAGTTGATTAAAYTGGAGGTGCAGGAAACGGATCGTGATGAGAACAAGGCGATCGCTTTGGGCACAAGTAAATTAAATTATTTAGATCCGCGGATCAGTGTGGCTTGGTGCAAAAAGTATGATGTACCTATTGAAAAGATCTACAATAAAACTCAACGAGACAAATTC---
	Bembidion_sarpedon_CO_3009      ----------------------------------------------------------------------------------------------------------------TTCGTTGCGTGTTGAGCACATTGAGTTGCACGAGCAAAAAGACGGCAAGGAGTATGTCGTTGTATTCGATTTCCTCGGTAAGGATTCCATCCGTTATTACAACGAAGTGCCCGTCGAGAAGCGCGTCTTCAAAAACCTGCAGTTATTCATGGAAAATAAGGCGCCTGGTGATGATCTGTTTGATCGATTAAATACGCAAATTATGAATAAACATTTGAACGAACTTATGGAGGGCTTAACGGCGAAAGTGTTCCGTACGTACAACGCCTCCTGGACGCTCCAACAACAACTGGACGAGTTGACAAACGCGGATGATACCGTCGCCGAGAAAATCCTGTCGTATAATCGCGCGAAYCGCGCCGTCGCCATTCTGTGTAACCATCAGCGTTCCGTGCCGAAGAGCCACGCCAAGTCGATGGAGAAACTCAAGGAGAAGATCGAACAAAAGCGGGAGCAAATTACTGATGCCCAGAAACAGGTGAAGGATGCGCAACGTGACGCCAAGCATGGCAGTGTTAAGGAGAAGGTGGTTTACGATAAAAAGAAAAAAATGCTGGAACGGCTAAAGGAGCAGTTGATTAAATTGGAGGTGCAGGAAACGGATCGTGATGAGAACAAGGCGATCGCTTTGGGCACAAGTAAATTAAATTATTTAGATCCGCGGATCAGTGTGGCTTGGTGCAAAAAGTATGATGTACCTATAGAAAAGATCTACAATAAAACTCAACGAGACAAATTC---
	Bembidion_sarpedon_UT_3761      ----------------------------------------------------------------------------------------------------------------------GCGTGTTGAGCACATTGAGTTGCACGAGCAAAAAGACGGCAAGGAGTATGTCGTTGTATTCGATTTCCTCGGTAAGGATTCCATCCGTTATTAYAACGAAGTGCCCGTCGAGAAGCGCGTCTTCAAAAACCTGCAGTTATTCATGGAAAATAAGGCGCCTGGTGATGATCTGTTTGATCGATTAAATACGCAAATTATGAATAAACATTTGAACGAACTTATGGAGGGCTTAACGGCGAAAGTGTTCCGTACGTACAACGCMTCCTGGACGCTCCAACAACAACTGGACGAGTTGACAAACGCGGATGATACCGTCGCCGAGAAAATCCTRTCGTATAATCGCGCGAACCGCGCCGTCGCCATTCTGTGTAACCATCAGCGTTCCGTGCCGAAGAGCCACGCCAAGTCGATGGAGAAACTCAAGGAGAAGATCGAACAAAAGCGGGAGCAAATTACTGATGCYCAGAAACAGGTGAAGGATGCGCAACGTGACGCCAAGCATGGCAGTGTTAAGGAGAAGGTGRTTTACGATAAAAAGAAAAAAATGCTGGAACGGCTAAAGGAGCAGTTGATTAAATTGGAGGTGCAGGAAACGGATCGTGATGAGAACAAGGCGATYGCTTTGGGCACAAGTAAATTAAATTATTTAGATCCGCGGATCAGTGTGGCTTGGTGCAAAAAGTATGATGTACCTATTGAAAAGATCTACAATAAAACTCAACGAGAC---------
	Bembidion_sarpedon_UT_3776      -------------------------------------------------------------------------------------------------------------------GTTGCGTGTTGAGCACATTGAGTTGCAYGAGCAAAAAGACGGCAAGGAGTATGTCGTTGTATTCGATTTCCTCGGTAAGGATTCCATCCGTTATTACAACGAAGTGCCCGTCGAGAAGCGCGTCTTCAAAAACCTGCAGTTATTCATGGAAAATAAGGCGCCTGGTGATGATCTGTTTGATCGATTAAATACGCAAATTATGAATAAACATTTGAATGAACTTATGGAGGGCTTAACGGCGAAAGTGTTCCGTACGTACAACGCCTCCTGGACGCTCCAACAACAACTGGACGAGTTGACAAACGCGGATGATACCGTCGCCGAGAAAATCCTGTCGTATAATCGCGCGAACCGCGCCGTCGCCATTCTGTGTAACCATCAGCGTTCCGTGCCGAAGAGCCACGCCAAGTCGATGGAGAAACTCAAGGAGAAGATCGAACAAAAGCGGGAGCAAATTACTGATGCCCAGAAACAGGTGAAGGATGCGCAACGTGACGCCAAGCATGGCAGTGTTAAGGAGAAGGTGGTTTACGATAAAAAGAAAAAAATGYTGGAACGGCTAAAGGAGCAGTTGATTAAATTGGAGGTGCAGGAAACGGATCGTGATGAGAACAAGGCGATCGCTTTGGGCACAAGTAAATTAAATTATTTAGATCCGCGGATCAGTGTGGCTTGGTGCAAAAAGTATGATGTACCTATAGAAAAGATCTACAATAAAACTCAACGAGACAAATTC---
	Bembidion_corgenoma_CA_4052     ----------------------------------------------------------------------------------------------------------------TTCGTTGCGTGTTGAGCACATTGAGTTGCACGAGCAAAAAGACGGCAAGGAGTATGTCGTTGTATTCGATTTCCTCGGTAAGGATTCCATCCGTTATTACAACGAAGTGCCCGTCGAGAAGCGCGTCTTCAAAAACCTGCAATTATTCATGGAAAACAAGGCGCCTGGTGATGATCTGTTTGATCGATTAAATACGCAAATTATGAATAAACATTTGAACGAACTTATGGAGGGCTTAACGGCGAAAGTGTTCCGTACGTACAACGCCTCCTGGACGCTCCAACAACAACTGGACGAGTTGACAAACGCGGATGATACTGTCGCCGAGAAAATCCTGTCGTATAATCGCGCGAACCGCGCCGTCGCCATTCTGTGTAACCATCAGCGTTCCGTGCCGAAGAGTCACGCTAAGTCGATGGAGAAACTCAAGGAGAAGATCGAACAAAAGCGGGAGCAAATTACTGATGCCCAGAAACAGGTGAAGGATGCGCAACGTGACGCCAAGCATGGCAGTGTTAAGGAGAAGGTGGTCTACGATAAAAAGAAAAAAATGCTGGAACGGCTAAAGGAGCAGTTGATTAAATTGGAGGTGCAAGAGACGGATCGTGATGAGAACAAGGCGATCGCTTTGGGYACAAGTAAATTAAATTATTTAGATCCGCGGATCAGTGTGGCTTGGTGCAAAAAGTACGATGTACCTATTGAAAAGATCTACAATAAAACTCAACGAGACAAATTCCGG
	Bembidion_corgenoma_CA_2181     ----------------------------------------------------------------------------------------------------------------TTCGTTGCGTGTTGAGCACATTGAGTTGCACGAGCAAAAAGACGGCAAGGAGTATGTCGTTGTATTCGATTTCCTCGGTAAGGATTCCATCCGTTATTACAACGAAGTGCCCGTCGAGAAGCGCGTCTTCAAAAACCTGCAATTATTCATGGAAAACAAGGCGCCTGGTGATGATCTGTTTGATCGATTAAATACGCAAATTATGAATAAACATTTGAACGAACTTATGGAGGGCTTAACGGCGAAAGTGTTCCGTACGTACAACGCCTCCTGGACGCTCCAACAACAACTGGACGAGTTGACAAACGCGGATGATACTGTCGCCGAGAAAATCCTGTCGTATAATCGCGCGAACCGCGCCGTCGCCATTCTGTGTAACCATCAGCGTTCCGTGCCGAAGAGTCACGCTAAGTCGATGGAGAAACTCAAGGAGAAGATCGAACAAAAGCGGGAGCAAATTACTGATGCCCAGAAACAGGTGAAGGATGCGCAACGTGACGCCAAGCATGGCAGTGTTAAGGAGAAGGTGGTCTACGATAAAAAGAAAAAAATGCTGGAACGGCTAAAGGAGCAGTTGATTAAATTGGAGGTGCAAGAGACGGATCGTGATGAGAACAAGGCGATCGCTTTGGGYACAAGTAAATTAAATTATTTAGATCCGCGGATCAGTGTGGCTTGGTGCAAAAAGTACGATGTACCTATTGAAAAGATCTACAATAAAACTCAACGAGACAAATTCCGG
	Bembidion_corgenoma_CA_4054     ----------------------------------------------------------------------------------------------------------------TTCGTTGCGTGTTGAGCACATTGAGTTGCACGAGCAAAAAGACGGCAAGGAGTATGTCGTTGTATTCGATTTCCTCGGTAAGGATTCCATCCGTTATTACAACGAAGTGCCCGTCGAGAAGCGCGTCTTCAAAAACCTGCAATTATTCATGGAAAACAAGGCGCCTGGTGATGATCTGTTTGATCGATTAAATACGCAAATTATGAATAAACATTTGAACGAACTTATGGAGGGCTTAACGGCGAAAGTGTTCCGTACGTACAACGCCTCCTGGACGCTCCAACAACAACTGGACGAGTTGACAAACGCGGATGATACTGTCGCCGAGAAAATCCTGTCGTATAATCGCGCGAACCGCGCCGTCGCCATTCTGTGTAACCATCAGCGTTCCGTGCCGAAGAGTCACGCTAAGTCGATGGAGAAACTCAAGGAGAAGATCGAACAAAAGCGGGAGCAAATTACTGATGCCCAGAAACAGGTGAAGGATGCGCAACGTGACGCCAAGCATGGCAGTGTTAAGGAGAAGGTGGTCTACGATAAAAAGAAAAAAATGCTGGAACGGCTAAAGGAGCAGTTGATTAAATTGGAGGTGCAAGAGACGGATCGTGATGAGAACAAGGCGATCGCTTTGGGYACAAGTAAATTAAATTATTTAGATCCGCGGATCAGTGTGGCTTGGTGCAAAAAGTACGATGTACCTATTGAAAAGATCTACAATAAAACTCAACGAGACAAATTCCGG
	Bembidion_corgenoma_CA_4218     ----------------------------------------------------------------------------------------------------------------ttcgttgcgtgttgagcacattgagttgcacgagcaaaaagacggcaaggAGTATGTCGTTGtaTtcgatTTCCTCGGTAAGGATTCCATCCGTTATTACAACGAAGTGCCCGTCGAGAAGCGCGTCTTCAAAAACCTGCAATTATTCATGGAAAACAAGGCGCCTGGTGATGATCTGTTTGATCGATTAAATACGCAAATTATGAATAAACATTTGAACGAACTTATGGAGGGCTTAACGGCGAAAGTGTTCCGTACGTACAACGCCTCCTGGACGCTCCAACAACAACTGGACGAGTTGACAAACGCGGATGATACTGTCGCCGAGAAAATCCTGTCGTATAATCGCGCGAACCGCGCCGTCGCCATTCTGTGTAACCATCAGCGTTCCGTGCCGAAGAGTCACGCTAAGTCGATGGAGAAACTCAAGGAGAAGATCGAACAAAAGCGGGAGCAAATTACTGATGCCCAGAAACAGGTGAAGGATGCGCAACGTGACGCCAagCATGGCAGTGTTAAGGAGAAGGTGGTCTACGATAAAAAGAAAAAAATGCTGGAACGGCTAAAGGAGCAGTTGATTAAATTGGAGGTGCAAGAGACGGATCGTGATGAGAACAAGGCGATCGCTTTGGGCACAAGTAAATTAAATTATTTAGaTCcgcggatcagtgtggcttggtgcaaaaagTAcgatgtacctattgaaaagatctacaataaaactcaacgagacaaattccgg
	Bembidion_corgenoma_CA_3772     ----------------------------------------------------------------------------------------------------------------TTCGTTGCGTGTTGAGCACATTGAGTTGCACGAGCAAAAAGACGGCAAGGAGTATGTCGTTGTATTCGATTTCCTCGGTAAGGATTCCATCCGTTATTACAACGAAGTGCCCGTCGAGAAGCGCGTCTTCAAAAACCTGCAATTATTCATGGAAAACAAGGCGCCTGGTGATGATCTGTTTGATCGATTAAATACGCAAATTATGAATAAACATTTGAACGAACTTATGGAGGGCTTAACGGCGAAAGTGTTCCGTACGTACAACGCCTCCTGGACGCTCCAACAACAACTGGACGAGTTGACAAACGCGGATGATACTGTCGCCGAGAAAATCCTGTCGTATAATCGCGCGAACCGCGCCGTCGCCATTCTGTGTAACCATCAGCGTTCCGTGCCGAAGAGTCACGCTAAGTCGATGGAGAAACTCAAGGAGAAGATCGAACAAAAGCGGGAGCAAATTACTGATGCCCAGAAACAGGTGAAGGATGCGCAACGTGACGCCAAGCATGGCAGTGTTAAGGAGAAGGTGGTCTACGATAAAAAGAAAAAAATGCTGGAACGGCTAAAGGAGCAGTTGATTAAATTGGAGGTGCAAGAGACGGATCGTGATGAGAACAAGGCGATCGCTTTGGGYACAAGTAAATTAAATTATTTAGATCCGCGGATCAGTGTGGCTTGGTGCAAAAAGTACGATGTACCTATTGAAAAGATCTACAATAAAACTCAACGAGACAAATTCCGG
	Bembidion_corgenoma_CA_4961     ----------------------------------------------------------------------------------------------------------------ttcgttgcgtgttgagcacattgagttgcacgagCAAAAAgacggcaaggagtatgTCgttgTATTCGATTTCCTCGGTAAgGATTCCATCCGTTATTACAACGAAGTGCCCGTCGAGAAGCGCGTCTTCAAAAACCTGCAATTATTCATGGAAAACAAGGCGCCTGgTGATGATCTGTTTGATCGATTAAATACGCAAATTATGAATAAACATTTGAACGAACTTATGGAGGGCTTAACGGCGAAAGTGTTCCGTACGTACAACGCCTCCTGGACGCTCCAACAACAActRgacGAGTTGACAAACGCGGATGATACTGTCGCCGAGAAAATCCTGTCGTATAATCGCGCGAACCGCGCCGTCGCCATTCTGTGTAACCATCAGCGTTCCGTGCCGAAGAGTCACGCTAAGTCGATGGAGAAACTCAAGGAGAAGATCGAACAAAAGCGGGAGCAAATTACTGATGCCCAGAAACAGGTGAAGGATGCGCAACGTGACgccaagCATGGCAGTGTTAAGGAGAAGGTGGTCTACGATAAAAAGAAAAAAATGCTGGAACGGCTAAAGGAGCAGTTGATTAAATTGGAGGTGCAAGAGACGGATCGTGATGAGAACAAGGCGATCGCTTTGGGTACAAGTAAATTAAATTaTttagATCCGCGGAtcagtgtggcTtGGTGCAAAAAGTACGATGTAcctattgaaaagatctacaataaaactcaacgagacaaattccgg
	Bembidion_corgenoma_CA_4962     ----------------------------------------------------------------------------------------------------------------ttcgttgcgtgttgagcacattgagttgcacgagcaaaaagacggcaaggagtATGTCGttgTATTCGATTTCCTCGGTAAGGATTCCATCCGTTATTACAACGAAGTGCCCGTCGAGAAGCGCGTCTTCAAAAACCTGCAATTATTCATGGAAAACAAGGCGCCTGGTGATGATCTGTTTGATCGATTAAATACGCAAATTATGAATAAACATTTGAACGAACTTATGGAGGGCTTAACGGCGAAAGTGTTCCGTACGTACAACGCCTCCTGGACGCTCCAACAACAActRgaCGAGTTGACAAACGCGGATGATACTGTCGCCGAGAAAATCCTGTCGTATAATCGCGCGAACCGCGCCGTCGCCATTCTGTGTAACCATCAGCGTTCCGTGCCGAAGAGTCACGcWaAGTCGATGGAGAAACTCAAGGAGAAGATCGAACAAAAGCGGGAGCAAATTACTGATGCCCAGAAACAGGTGAAGGATGCGCAACGTGACgccaagCATGGCAGTGTTAAGGAGAAGGTGGTCTACGATAAAAAGAAAAAAATGCTGGAACGGCTAAAGGAGCAGTTGATTAAATTGGAGGTGCAAGAGACGGATCGTGATGAGAACAAGGCGATCGCTTTGGGCACAAGTAAATTAAATTATttAGATCCGCGGAtcagtGTGGCTTGGTGCAAAAAGTAcgatgtacctattgaaaagatctacaataaaactcaacgagac---------
	Bembidion_corgenoma_CA_2180     ----------------------------------------------------------------------------------------------------------------TTCGTTGCGTGTTGAGCACATTGAGTTGCACGAGCAAAAAGACGGCAAGGAGTATGTCGTTGTATTCGATTTCCTCGGTAAGGATTCCATCCGTTATTACAACGAAGTGCCMGTCGAGAAGCGCGTCTTCAAAAACCTGCAATTATTCATGGAAAACAAGGCGCCTGGTGATGATCTGTTTGATCGATTAAATACGCAAATTATGAATAAACATTTGAACGAACTTATGGAGGGCTTAACGGCGAAAGTGTTCCGTACGTACAACGCCTCCTGGACGCTCCAACAACAACTGGACGARTTGACAAACGCGGATGATACTGTCGCCGAGAAAATCCTGTCGTATAATCGCGCGAACCGCGCCGTCGCCATTCTGTGTAACCATCAGCGTTCCGTGCCGAAGAGTCACGCWAAGTCGATGGAGAAACTCAAGGAGAAGATCGAACAAAAGCGGGAGCAAATTACTGATGCCCAGAAACAGGTGAAGGATGCGCAACGTGACGCCAAGCATGGCAGTGTTAAGGAGAAGGTGGTCTACGATAAAAAGAAAAAAATGCTGGAACGGCTAAAGGAGCAGTTGATTAAATTGGAGGTGCAAGAGACGGATCGTGATGAGAACAAGGCGATCGCTTTGGGYACAAGTAAATTAAATTATTTAGATCCGCGGATCAGTGTGGCTTGGTGCAAAAAGTACGATGTACCTATTGAAAAGATCTACAATAAAACTCAACGAGACAAATTCCGG
	Bembidion_corgenoma_CA_2597     ----------------------------------------------------------------------------------------------------------------ttcgttgcgtgttgAGCacattgAGTTGCAcgagcaaaaRgacggcaaggAGTATGTCGTTGTATTCGATTTCCTCGGTAAGGATTCCATCCGTTATTACAACGAAGTGCCCGTCGAGAAGCGCGTCTTCAAAAACCTGCAATTATTCATGGAAAACAAGGCGCCTGGTGATGATCTGTTTGATCGATTAAATACGCAAATTATGAATAAACATTTGAACGAACTTATGGAGGGCTTAACGGCGAAAGTGTTCCGTACGTACAACGCCTCCTGGACGCTCCAACAACAACTGGACGAGTTGACAAACGCGGATGATACTGTCGCCGAGAAAATCCTGTCGTATAATCGCGCGAACCGCGCCGTCGCCATTCTGTGTAACCATCAGCGTTCCGTGCCGAAGAGTCACGCTAAGTCGATGGAGAAACTCAAGGAGAAGATCGAACAAAAGCGGGAGCAAATTACTGATGCCCAGAAACAGGTGAAGGATGCGCAACGTGACGCCAAGCATGGCAGTGTTAAGGAGAAGGTGGTCTACGATAAAAAGAAAAAAATGCTGGAACGGCTAAAGGAGCAGTTGATTAAATTGGAGGTGCAAGAGACGGATCGTGATGAGAACAAGGCGATCGCTTTGGGCACAAGTAAATTAAATTATTTAGATCCGCGGATCAGTGTGGCTTGGTGCAAAAAGTACGatgTACCtATtgaaaagatctacaataaaactcaacgagacaaattccgg
	Bembidion_corgenoma_CA_2608     ----------------------------------------------------------------------------------------------------------------ttcgttgcgtgttgagcacattgagttgcacgagcaaaaagACGGCAAGGAGTATGTCGTTGTATTCGATTTCCTCGGTAAGGATTCCATCCGTTATTACAACGAAGTGCCCGTCGAGAAGCGCGTCTTCAAAAACCTGCAATTATTCATGGAAAACAAGGCGCCTGGTGATGATCTGTTTGATCGATTAAATACGCAAATTATGAATAAACATTTGAACGAACTTATGGAGGGCTTAACGGCGAAAGTGTTCCGTACGTACAACGCCTCCTGGACGCTCCAACAACAACTGGACGAGTTGACAAACGCGGATGATACTGTCGCCGAGAAAATCCTGTCGTATAATCGCGCGAACCGCGCCGTCGCCATTCTGTGTAACCATCAGCGTTCCGTGCCGAAGAGTCACGCTAAGTCGATGGAGAAACTCAAGGAGAAGATCGAACAAAAGCGGGAGCAAATTACTGATGCCCAGAAACAGGTGAAGGATGCGCAACGTGACGCCAAGCATGGCAGTGTTAAGGAGAAGGTGGTCTACGATAAAAAGAAAAAAATGCTGGAACGGCTAAAGGAGCAGTTGATTAAATTGGAGGTGCAAGAGACGGATCGTGATGAGAACAAGGCGATCGCTTTGGGCACAAGTAAATTAAATTATTTAGATCCGCGGATCAGTGTGGCTTGGTGCAAAAAGTACGATGTACCtattgaaaagatctacaataaaactcaacgagacaaattccgg
	Bembidion_corgenoma_CA_3559     ----------------------------------------------------------------------------------------------------------------TTCGTTGCGTGTTGAGCACATTGAGTTGCACGAGCAAAARGACGGCAAGGAGTATGTCGTTGTATTCGATTTCCTCGGTAAGGATTCCATCCGTTATTACAACGAAGTGCCCGTCGAGAAGCGCGTCTTCAAAAACCTGCAATTATTCATGGAAAACAAGGCGCCTGGTGATGATCTGTTTGATCGATTAAATACGCAAATTATGAATAAACATTTGAACGAACTTATGGAGGGCTTAACGGCGAAAGTGTTCCGTACGTACAACGCCTCCTGGACGCTCCAACAACAACTGGACGAGTTGACAAACGCGGATGATACTGTCGCCGAGAAAATCCTGTCGTATAATCGCGCGAACCGCGCCGTCGCCATTCTGTGTAACCATCAGCGTTCCGTGCCGAAGAGTCACGCTAAGTCGATGGAGAAACTCAAGGAGAAGATCGAACAAAAGCGGGAGCAAATTACTGATGCCCAGAAACAGGTGAAGGATGCGCAACGTGACGCCAAGCATGGCAGTGTTAAGGAGAAGGTGGTCTACGATAAAAAGAAAAAAATGCTGGAACGGCTAAAGGAGCAGTTGATTAAATTGGAGGTGCAAGAGACGGATCGTGATGAGAACAAGGCGATCGCTTTGGGCACAAGTAAATTAAATTATTTAGATCCGCGGATCAGYGTGGCTTGGTGCAAAAAGTACGATGTACCTATTGAAAAGATCTACAATAAAACTCAACGAGACAAATTCCGG
	Bembidion_corgenoma_CA_3560     ----------------------------------------------------------------------------------------------------------------TTCGTTGCGTGTTGAGCACATTGAGTTGCACGAGCAAAARGACGGCAAGGAGTATGTCGTTGTATTCGATTTCCTCGGTAAGGATTCCATCCGTTATTACAACGAAGTGCCCGTCGAGAAGCGCGTCTTCAAAAACCTGCAATTATTCATGGAAAACAAGGCGCCTGGTGATGATCTGTTTGATCGATTAAATACGCAAATTATGAATAAACATTTGAACGAACTTATGGAGGGCTTAACGGCGAAAGTGTTCCGTACGTACAACGCCTCCTGGACGCTCCAACAACAACTGGACGAGTTGACAAACGCGGATGATACTGTCGCCGAGAAAATCCTGTCGTATAATCGCGCGAACCGCGCCGTCGCCATTCTGTGTAACCATCAGCGTTCCGTGCCGAAGAGTCACGCTAAGTCGATGGAGAAACTCAAGGAGAAGATCGAACAAAAGCGGGAGCAAATTACTGATGCCCAGAAACAGGTGAAGGATGCGCAACGTGACGCCAAGCATGGCAGTGTTAAGGAGAAGGTGGTCTACGATAAAAAGAAAAAAATGCTGGAACGGCTAAAGGAGCAGTTGATTAAATTGGAGGTGCAAGAGACGGATCGTGATGAGAACAAGGCGATCGCTTTGGGCACAAGTAAATTAAATTATTTAGATCCGCGGATCAGTGTGGCTTGGTGCAAAAAGTACGATGTACCTATTGAAAAGATCTACAATAAAACTC-----------------
	Bembidion_corgenoma_CA_3583     ----------------------------------------------------------------------------------------------------------------ttcgttgcgtgttgagcacattgagttgcacgagcaaaaRgacggcaaggagtATGTCGTTGTATTcgattTCCTCGGTAAGGATTCCATCCGTTAttaYaacGAAGTGCCCGTCGAGAAGCGCGTCTTCAAAAACCTGCAATTATTCATGGAAAACAAGGCGCCTGGTGATGATCTGTTTGATCGATTAAATACGCAAATTATGAATAAACATTTGAACGAACTTATGGAGGGCTTAACGGCGAAAGTGTTCCGTACGTACAACGCCTCCTGGACGCTCCAACAACAACtRgACGAGTTGACAAACGCGGATGATACTGTCGCCGAGAAAATCCTGTCGTATAATCGCGCGAACCGCGCCGTCGCCATTCTGTGTAACCATCAGCGTTCCGTGCCGAAGAGTCACGCTAAGTCGATGGAGAAACTCAAGGAGAAGATCGAACAAAAGCGGGAGCAAATTACTGATGCCCAGAAACAGGTGAAGGATGCGCAACGTGACgcCAagCATGGCAGTGTTAAGGAGAAGGTGGTCTACGATAAAAAGAAAAAAATGCTGGAACGGCTAAAGGAGCAGTTGATTAAATTGGAGGTGCAAGAGACGGATCGTGATGAGAACAAGGCGATCGCTTTGGGCACAAGTAAATTAAATTATTTAGATCcGCGGatcagtGTGGCTTGGTGCAAAAAGTacgatgtacctattgaaaagatctacaataaaactcaacgagacaaattc---
	Bembidion_corgenoma_NV_4959     -----------------------------------------------------------------------------------------------------------------------------------------------gagcaaaaagacggcaaggagtatgtcgttgtatTCgatttcctcggtaaggaTTCCATCCGTTATTAcaacgaagtgccCGTCGAGAAGCGCGTCTTCAAAAACCTGcaattaTTCATGGAAAACAAGGCGCCTGGTGATGATCTGTTTGATCGATTAAATACGCAAATTATGAATAAACATTTGAACGAACTTATGGagggCTtaacGGCGAAAGTGTTCCGTACGTACAACGCCTCCTGGACGCTCCAACAACaactggacgAgTTGACAAACGCGGATGATACTGTCGCcgaGAAAATCCTGTCGTATAATCGCGCGAACCGCGccgtcgCCATTCTGTGTAACCATCAGCGTTCCGTGCCGAAGAGTCACGCtaagtCGATGGAGAAACTCAaggagaAGATCGAACAAAAGCGGGAGcaAATTACTGATGCCCAGAAACAGGTGAAGGATGCGCAACGTGAcgccaagcATGGCAGTGTTAAGGAGaAGGTGGTCtaCGATAAAAAgaaaAAAATGCTGGAAcGGCtaAAGGAGCAGTTGATTAAATTGGAGGTGCAAGAGaCGGATCGTGATGAGAACAAGGcgatcGCTTTGGGCACAAGTAAATTAAATTATttagatccgcggatcagtgtggcttggtgcaaaaagtacgatgtacctattgaaaagatctacaataaaactcaacgagacaaattccgg
	Bembidion_corgenoma_NV_2346     ---------------------------------------------------------------------------------------------------------------------------TTGAGCACATTGAGTTGCACGAGCAAAAAGACGGCAAGGAGTATGTCGTTGTATTCGATTTCCTCGGTAAGGATTCCATCCGTTATTACAACGAAGTGCCCGTCGAGAAGCGCGTCTTCAAAAACCTGCAATTATTCATGGAAAACAAGGCGCCTGGTGATGATCTGTTTGATCGATTAAATACGCAAATTATGAATAAACATTTGAACGAACTTATGGAGGGCTTAACGGCGAAAGTGTTCCGTACGTACAACGCCTCCTGGACGCTCCAACAACAACTGGACGAGTTGACAAACGCGGATGATACTGTCGCCGAGAAAATCCTGTCGTATAATCGCGCGAACCGCGCCGTCGCCATTCTGTGTAACCATCAGCGTTCCGTGCCGAAGAGTCACGCAAAGTCGATGGAGAAACTCAAGGAGAAGATCGAACAAAAGCGGGAGCAAATTACTGATGCCCAGAAACAGGTGAAGGATGCGCAACGTGACGCCAAGCATGGCAGTGTTAAGGAGAAGGTGGTCTACGATAAAAAGAAAAAAATGCTGGAACGGCTAAAGGAGCAGTTGATTAAATTGGAGGTGCAAGAGACGGATCGTGATGAGAACAAGGCGATCGCTTTGGGCACAAGTAAATTAAATTATTTAGATCC----------------------------------------------------------------------------------
	Bembidion_corgenoma_OR_5670     ----------------------------------------------------------------------------------------------------------------ttcgttgcgtgttgagcacattgagttgcacgagcaaaaRgacggcAaGGAGTATGTCGttgTATTCGATTTCCTCGGTAAGGATTCCATCCGTTATTACAACGAAGTGCCCGTCGAGAAGCGCGTCTTCAAAAACCTGCAATTATTCATGGAAAACAAGGCGCCTGGTGATGATCTGTTTGATCGATTAAATACGCAAATTATGAATAAACATTTGAACGAACTTATGGAGGGCTTAACGGCGAAAGTGTTCCGTACGTACAACGCCTCCTGGACGCTCCAACAACAACTGGACGAGTTGACAAACGCGGATGATACTGTCGCCGAGAAAATCCTGTCGTATAATCGCGCGAACCGCGCCGTCGCCATTCTGTGTAACCATCAGCGTTCCGTGCCGAAGAGTCACGCTAAGTCGATGGAGAAACTCAAGGAGAAGATCGAACAAAAGCGGGAGCAAATTACTGATGCCCAGAAACAGGTGAAGGATGCGCAACGTGACGCCAAGCATGGCAGTGTTAAGGAGAAGGTGGTCTACGATAAAAAGAAAAAAATGCTGGAACGGCTAAAGGAGCAGTTGATTAAATTGGAGGTGCaagagacggatcgtgatgagaacaaggcgatcgcTTTGGgcacaagtaaattAAATTAtttagatccgcGgatcagtgtggcttggtgcaaaaagtacgatgtacctattgaaaagatctac---------------------------
	Bembidion_corgenoma_OR_5671     ----------------------------------------------------------------------------------------------------------------ttcgttgcgtgttgagcacattgagTTGCACGagCAaaaRgacgGCAAGGAGTATGTCGTTGTATTCGATTTCCTCGGTAAGGATTCCATCCGTTATTACAaCGAAGTGCCCGTCGAGAAGCGCGTCTTCAAAAACCTGCAATTATTCATGGAAAACAAGGCGCCTGGTGATGATCTGTTTGATCGATTAAATACGCAAATTATGAATAAACATTTGAACGAACTTATGGAGGGCTTAACGGCGAAAGTGTTCCGTACGTACAACGCCTCCTGGACGCTCCAACAACAACTGGACGAGTTGACAAACGCGGATGATACTGTCGCCGAGAAAATCCTGTCGTATAATCGCGCGAACCGCGCCGTCGCCATTCTGTGTAACCATCAGCGTTCCGTGCCGaAGAGTCACGCTAAGTCGATGGAGAAACTCAAGGAGAAGATCGAACAAAAGCGGGAGCAAATTACTGATGCCCAGAAACAGGTGAAGGATGCGCAACGTGACgccaagCATGGCAGTGTTAAGGAGAAGgTGGtCTacgaTAAAAAGAAAaAAATGCTGgaacggCTaaAGGAgCAGTTGAttaaattggaggtgcaagagacggatcgtgatgagaacaaggcgatcgctttgggcacaagtaaattaaattatttagatccgcggatcagtgtggcttggtgcaaaaagtacgatgtacctat----------------------------------------
	Bembidion_corgenoma_OR_5672     ----------------------------------------------------------------------------------------------------------------ttcgttgcgtgttgagcacattgagttgcacGagcaaaaagacgGcAAGGAGTATGTCGTTGTATTCGATTTCCTCGGTAAGGATTCCATCCGTTATTACAACGAAGTGCCCGTCGAGAAGCGCGTCTTCAAAAACCTGCAATTATTCATGGAAAACAAGGCGCCTGGTGATGATCTGTTTGATCGATTAAATACGCAAATTATGAATAAACATTTGAACGAACTTATGGAGGGCTTAACGGCGAAAGTGTTCCGTACGTACAACGCCTCCTGGACGCTCCAACAACAACTGGACgaRttgACAAACGCGGATGATACTGTCGCCGAGAAAATCCTGTCGTATAATCGCGCGAACCGCGCCGTCGCCATTCTGTGTAACCATCAGCGTTCCGTGCCGAAGAGTCACGcWaAGTCGATGGAGAAACTcaaRgaGAAGATCGAACAAAAGCGGGAGCAAATTACTGATGCCCAGAAACAGGTGAAGGATGCGCAACGTGACGCCAAGCATGGCAGTGTTAAGGAGAAGGTGGTCTACGATAAAAAGAAAAAAATGCTGGAAcgRctAAAGGAGCAGTTGATTAAATTGGAGGTGCAAGAGACGGATCGTGATGAGAACAAGGCGATCGCTTTGGGCACAAGTAAATTAAATTATTTAGATCCGCGGATCAGTGTGGCTTGGTGCAAAAAGTACGATGTAcctattgaaaagatctacaataaaactcaacgagacaaattccgg
	Bembidion_corgenoma_OR_5673     ----------------------------------------------------------------------------------------------------------------ttcgttgcgtgttgagcacattgagttgcacGAGcaaaaagacgGcaaGGAGTATGTCGTTGTATTCGATTTCCTCGGTAAGGATTCCATCCGTTATTACAACGAAGTGCCCGTCGAGAAGCGCGTCTTCAAAAACCTGCAATTATTCATGGAAAACAAGGCGCCTGgYgATGATCTGTTTGATCGATTAAATACGCAAATTATGAATAAACATTTGAACGAACTTATGGAGGGCTTAACGGCGAAAGTGTTCCGTACGTACAACGCCTCCTGGACGCTCCAACAACAACTGGACGAGTTGACAAACGCGGATGATACTGTCGCCGAGAAAATCCTGTCGTATAATCGCGCGAACCGCGcYgTCGCCATTCTGTGTAACCATCAGCGTTCCGTGCCGAAGAGTCACGCTAAGTCGATGGAGAAACTCAAGGAGAAGATCGAACAAAAGCGGGAGCAAATTACTGATGCCCAGAAACAGGTGAAGGATGCGCAACGTGACgccaagcatggcagtgTTAAgGAgaaggtggtctacgataaaAAGAAAAAAATGCtggaacGgctaaaggagcagttGattaaaTTggaggtGcaagagacggatcgtgatgagaacaaggcgatcgcTTTGggcacaagtaaattaaaTTAtttagatccgcGgatcagtgtggcttggtgcaaaaagtacgatgtacctattgaaaagatct-----------------------------
	Bembidion_corgenoma_OR_4032     ----------------------------------------------------------------------------------------------------------------TTCGTTGCGTGTTGAGCACATTGAGTTGCACGAGCAAAARGACGGCAAGGAGTATGTCGTTGTATTCGATTTCCTCGGTAAGGATTCCATCCGTTATTACAACGAAGTGCCCGTCGAGAAGCGCGTCTTCAAAAACCTGCAATTATTCATGGAAAACAAGGCGCCTGGTGATGATCTGTTTGATCGATTAAATACGCAAATTATGAATAAACATTTGAACGAACTTATGGAGGGCTTAACGGCGAAAGTGTTCCGTACGTACAACGCCTCCTGGACGCTCCAACAACAACTGGACGAGTTGACAAACGCGGATGATACTGTCGCCGAGAAAATCCTGTCGTATAATCGCGCGAACCGCGCCGTCGCCATTCTGTGTAACCATCAGCGTTCCGTGCCGAAGAGTCACGCTAAGTCGATGGAGAAACTCAAGGAGAAGATCGAACAAAAGCGGGAGCAAATTACTGATGCCCAGAAACAGGTGAAGGATGCGCAACGTGACGCCAAGCATGGCAGTGTTAAGGAGAAGGTGGTCTACGATAAAAAGAAAAAAATGCTGGAACGGCTAAAGGAGCAGTTGATTAAATTGGAGGTGCAAGAGACGGATCGTGATGAGAACAAGGCGATCGCTTTGGGCACAAGTAAATTAAATTATTTAGATCCGCGGATCAGTGTGGCTTGGTGCAAAAAGTACGATGTACCTATTGAAAAGATCTACAATAAAACTCAACGAGACAAATTCCGG
	Bembidion_corgenoma_OR_2973     ----------------------------------------------------------------------------------------------------------------TTCGTTGCGTGTTGAGCACATTGAGTTGCACGAGCAAAAAGACGGCAAGGAGTATGTCGTTGTATTCGATTTCCTCGGTAAGGATTCCATCCGTTATTACAACGAAGTGCCCGTCGAGAAGCGCGTCTTCAAAAACCTGCAATTATTCATGGAAAACAAGGCGCCTGGTGATGATCTGTTTGATCGATTAAATACGCAAATTATGAATAAACATTTGAACGAACTTATGGAGGGCTTAACGGCGAAAGTGTTCCGTACGTACAACGCCTCCTGGACGCTCCAACAACAACTGGACGAGTTGACAAACGCGGATGATACTGTMGCCGAGAAAATCCTGTCGTATAATCGCGCGAACCGCGCCGTCGCCATTCTGTGTAACCATCAGCGTTCCGTGCCGAAGAGTCACGCTAAGTCGATGGAGAAACTCAAGGAGAAGATCGAACAAAAGCGGGAGCAAATTACTGATGCCCAGAAACAGGTGAAGGATGCGCAACGTGACGCCAAGCATGGCAGTGTTAAGGAGAAGGTGGTCTACGATAAAAAGAAAAAAATGCTGGAACGRCTAAAGGAGCAGTTGATTAAATTGGAGGTGCAAGAGACGGATCGTGATGAGAACAAGGCGATCGCTTTGGGCACAAGTAAATTAAATTATTTAGATCCGCGGATCAGTGTGGCTTGGTGCAAAAAGTACGATGTACCTATTGAAAAGATCTACAATAAAACTCAACGAGACAAATTCCGG
	Bembidion_corgenoma_OR_3205     ----------------------------------------------------------------------------------------------------------------TTCGTTGCGTGTTGAGCACATTGAGTTGCACGAGCAAAAAGACGGCAAGGAGTATGTCGTTGTATTCGATTTCCTCGGTAAGGATTCCATCCGTTATTACAACGAAGTGCCCGTCGAGAAGCGCGTCTTCAAAAACCTGCAATTATTCATGGAAAACAAGGCGCCTGGTGATGATCTGTTTGATCGATTAAATACGCAAATTATGAATAAACATTTGAACGAACTTATGGAGGGCTTAACGGCGAAAGTGTTCCGTACGTACAACGCCTCCTGGACGCTCCAACAACAACTGGACGAGTTGACAAACGCGGATGATACTGTCGCCGAGAAAATCCTGTCGTATAATCGCGCGAACCGCGCCGTCGCCATTCTGTGTAACCATCAGCGTTCCGTGCCGAAGAGTCACGCTAAGTCGATGGAGAAACTCAAGGAGAAGATCGAACAAAAGCGGGAGCAAATTACTGATGCCCAGAAACAGGTGAAGGATGCGCAACGTGACGCCAAGCATGGCAGTGTTAAGGAGAAGGTGGTCTACGATAAAAAGAAAAAAATGCTGGAACGGCTAAAGGAGCAGTTGATTAAATTGGAGGTGCAAGAGACGGATCGTGATGAGAACAAGGCGATCGCTTTGGGCACAAGTAAATTAAATTATTTAGATCCGCGGATCAGTGTGGCTTGGTGCAAAAAGTACGATGTACCTATTGAAAAGATCTACAATAAAACTCAACGAGACAAATTCCGG
	Bembidion_corgenoma_OR_4034     ----------------------------------------------------------------------------------------------------------------TTCGTTGCGTGTTGAGCACATTGAGTTGCACGAGCAAAARGACGGCAAGGAGTATGTCGTTGTATTCGATTTCCTCGGTAAGGATTCCATCCGTTATTACAACGAAGTGCCCGTCGAGAAGCGCGTCTTCAAAAACCTGCAATTATTCATGGAAAACAAGGCGCCTGGTGATGATCTGTTTGATCGATTAAATACGCAAATTATGAATAAACATTTGAACGAACTTATGGAGGGCTTAACGGCGAAAGTGTTCCGTACGTACAACGCCTCCTGGACGCTCCAACAACAACTGGACGARTTGACAAACGCGGATGATACTGTCGCCGAGAAAATCCTGTCGTATAATCGCGCGAACCGCGCCGTCGCCATTCTGTGTAACCATCAGCGTTCCGTGCCGAAGAGTCACGCWAAGTCGATGGAGAAACTCAAGGAGAAGATCGAACAAAAGCGGGAGCAAATTACTGATGCCCAGAAACAGGTGAAGGATGCGCAACGTGACGCCAAGCATGGCAGTGTTAAGGAGAAGGTGGTCTACGATAAAAAGAAAAAAATGCTGGAACGGCTAAAGGAGCAGTTGATTAAATTGGAGGTGCAAGAGACGGATCGTGATGAGAACAAGGCGATCGCTTTGGGCACAAGTAAATTAAATTATTTAGATCCGCGGATCAGTGTGGCTTGGTGCAAAAAGTACGATGTACCTATTGAAAAGATCTACAATAAAACTCAACGAGACAAATTCCGG
	Bembidion_corgenoma_OR_5065     ----------------------------------------------------------------------------------------------------------------ttcgttgcgtgttgagcacattgagttgcacgagcaaaaagacgGCAAGGAGTATGTCGTTGTATTCGATTTCCTCGGTAAGGATTCCATCCGTTATTACAACGAAGTGCCCGTCGAGAAGCGCGTCTTCAAAAACCTGCAATTATTCATGGAAAACAAGGCGCCTGGTGATGATCTGTTTGATCGATTAAATACGCAAATTATGAATAAACATTTGAACGAACTTATGGAGGGCTTAACGGCGAAAGTGTTCCGTACGTACAACGCCTCCTGGACGCTCCAACAACAACTGGACGAGTTGACAAACGCGGATGATACTGTCGCCGAGAAAATCCTGTCGTATAATCGCGCGAACCGCGCCGTCGCCATTCTGTGTAACCATCAGCGTTCCGTGCCGAAGAGTCACGCTAAGTCGATGGAGAAACTCAAGGAGAAGATCGAACAAAAGCGGGAGCAAATTACTGATGCCCAGAAACAGGTGAAGGATGCGCAACGTGACgccaagCATGGCAGTGTTAAGGAGAAGGTGGTCTACGATAAAAAGAAAAAAATGCTGGAACGGCTAAAGGAGCAGTTGATTAAATTGGAGGTGCAAGAGACGGATCGTGATGAGAACAAGGCGATCGCTTTGGGCACAAGTAAATTAAATTATTTAGATCCGCGGatcaGTGTGGCTTGGTGCAAAAAGTACgatgTACCTATTGAaaagatctacaataaaactcaacgagacaaattccgg
	Bembidion_corgenoma_ID_3021     ----------------------------------------------------------------------------------------------------------------TTCGTTGCGTGTTGAGCACATTGAGTTGCACGAGCAAAAAGACGGCAAGGAGTATGTCGTTGTATTCGATTTCCTCGGTAAGGATTCCATCCGTTATTAYAACGAAGTGCCCGTCGAGAAGCGCGTCTTCAAAAACCTGCAATTATTCATGGAAAACAAGGCGCCTGGTGATGATCTGTTTGATCGATTAAATACGCAAATTATGAATAAACATTTGAACGAACTTATGGAGGGCTTAACGGCGAAAGTGTTCCGTACGTACAACGCCTCCTGGAC???????????????????????????????????????????????????????????????????????????????????????????????????TAACCATCAGCGTTCCGTGCCGAAGAGTCACGCTAAGTCGATGGAGAAACTCAAGGAGAAGATCGAAAAAAAGCGAGAGCAAATTACTGATGCCCAGAAACAGGTGAAGGATGCGCAACGTGACGCCAAGCATGGCAGTGTTAAGGAGAAGGTGGTYTACGATAAAAAGAAAAAAATGCTGGAACGGCTAAAGGAGCAGTTGATTAAATTGGAGGTGCAAGAGACGGATCGTGATGAGAACAAGGCGATCGCTTTGGGCACAAGTAAATTAAATTATTTAGATCCGCGGATCAGTGTGGCTTGGTGCAAAAAGTACGATGTACCTATTGAAA-----------------------------------
	Bembidion_corgenoma_WA_2165     ------------------------------------------------------------------------------------------------------------------------GTGTTGAGCACATTGAGTTGCACGAGCAAAAAGACGGCAAGGAGTATGTCGTTGTATTCGATTTCCTCGGTAAGGATTCCATCCGTTATTACAACGAAGTGCCCGTCGAGAAGCGCGTCTTCAAAAACCTGCAATTATTCATGGAAAACAAGGCGCCTGGTGATGATCTGTTTGATCGATTAAATACGCAAATTATGAATAAACATTTGAACGAACTTATGGAGGGCTTAACGGCGAAAGTGTTCCGTACGTACAACGCCTCCTGGACGCTCCAACAACAACTGGACGAGTTGACAAACGCGGATGATACTGTCGCCGAGAAAATCCTGTCGTATAATCGCGCGAACCGCGCCGTCGCCATTCTGTGTAACCATCAGCGTTCCGTGCCGAAGAGTCACGSWAAGTCGATGGAGAAACTCAAGGAGAAGATCGAACAAAAGCGGGAGCAAATTACTGATGCCCAGAAACAGGTGAAGGATGCGCAACGTGACGCCAAGCATGGCAGTGTTAAGGAGAAGGTGGTCTACGATAAAAAGAAAAAAATGCTGGAACGGCTAAAGGAGCAGTTGATTAAATTGGAGGTGCAAGAGACGGATCGTGATGAGAACAAGGCGATCGCTTTGGGCACAAGTAAATTAAATTATTTAGATCCGCGGATCAGTGTGGCTTGGTGCAAAAAGTACGATGTACCTATTGAAAAGATCTACAATAAAACTCAACGAGACAAATTCCGG
	Bembidion_corgenoma_BC_2190     ----------------------------------------------------------------------------------------------------------------ttcgttgcgtgttgagcacattgagttgcacgagcaaaaRgacggcaaggagtaTGTCGttgtaTTCGATTTCCTcggtaaggattCCATCCGTTATTaYaACGAAGTGCCCGTCGAGAAGCGCGTCTTCAAAAACCTGCAATTATtcatGGAAAACAAGGCGCCTGGTGATGATCTGTTTGATCGATTAAATACGCAAATTATGAATAAACATTTGAACGAACTTATGGAGGGCTTAACGGCGAAAGTGTTCCGTACGTACAACgcctcctGGACGCTCCAACAACAACTggACgaGTTGACAAACGCGGATGATACtgtcgCCGAGAaaatcctgtcgtATaatcgcGCGAACCGCGCcgtcgcCattcTgTGTAAccatcagCgttccgTGCCGAAGagtcacGCTAagTCgaTGGAGAAactcaaGGAGAAGATCGAACAAAAGCGGGAGCAAATTACTGATGCCCAGaaacaggtgaaggaTGCGcaacGTGACgccaagCATGGCagtgTtaaggagaaggtGGtctacgataaaAAGAAAAAAATgctggaacGgctaaaggagcaGTTGattaaattggaggtGcaagagacggatcgtgatgagaacaaggcgatcgcTTTGGgcacaagtaAattaaaTTatttagatccgCGgatcagtgtggcttggtgcaaaaagtac---------------------------------------------------
	Bembidion_erosum_CA_4050        -----------cgtatacggcagcgagctgtcgcgctttatttcatcgatcgcctcgcgctaagagctggtaacgaaaaggacgaggatcaggcggacacggtgggttgttgTTCGTTGCGTGTTGAGCACATTGAGTTGCACGAGCAAAAAGACggcAAGGAGTATGTCGTTGTATTCGATTTCCTCGGTAAGGATTCCATCCGTTATTACAACGAAGTGCCCGTCGAGAAGCGCGTCTTCAAAAACCTGCAATTATTCATGGAAAACAAGGCGCCTGGTGATGATCTGTTTGATCGATTAAATACGCAAATTATGAATAAACATTTGAACGAACTTATGGAGGGCTTAACGGCGAAAGTGTTCCGTACGTACAACGCCTCCTGGACGCTCCAACAACAACTGGACGAGTTGACAAACGCGGATGATACTGTCGCCGAGAAAATCCTGTCGTATAATCGCGCGAACCGCGCCGTCGCCATTCTATGTAACCATCAGCGTTCCGTGCCGAAGAGTCACGCAAAGTCGATGGAGAAACTCAAGGAGAAGATCGAACAAAAGCGGGAGCAAATTACTGATGCCCAGAAACAGGTGAAGGATGCGCAACGTGACGCCAAGCATGGCAGTGTTAAGGAGAAGGTGGTCTACGATAAAAAGAAAAAAATGCTGGAaCGGCTAAAGGAGCAGTTGATTAAATTGGAGGTGCAAGAGACGGATCGTGATGagaacaaggcgatcGctttgggcacaagtaaattaaattatttagatccgcggatcagtgtggcttggtgcaaaaagtacgatgtacctattgaaaagatctacaataaaactcaacgagacaaattccgg
	Bembidion_erosum_CA_2596        ----------------------------------------------------------------------------------------------------------------ttcgttgcgtgttgagcacattgagttgcacgagcaaaaagacgGCAAGGAGTATGTCGTTGTATTCGATTTCCTCGGTAAGGATTCCATCCGTTATTACAACGAAGTGCCCGTCGAGAAGCGCGTCTTCAAAAACCTGCAATTATTCATGGAAAACAAGGCGCCTGGTGATGATCTGTTTGATCGATTAAATACGCAAATTATGAATAAACATTTGAACGAACTTATGGAGGGCTTAACGGCGAAAGTGTTCCGTACGTACAACGCCTCCTGGACGCTCCAACAACAACTGGACGAGTTGACAAACGCGGATGATACTGTCGCCGAGAAAATCCTGTCGTATAATCGCGCGAACCGCGCCGTCGCCATTCtRtGTAACCATCAGCGTTCCGTgccRaagAGTCACGCAAAGTCGATGGAGAAACTCAAGGAGAAGATCGARCAAAAGCGGGAGCAAATTACTGATGCCCAGAAACAGGTGAAGGATGCGCAACGTGACGCCAAGCATGGCAGTGTTAAGGAGAAGGTGGTCTACGATAAAAAGAAAAAAATGCTGGAAcgRctaAAGGAGCAGTTGATTAAATTGGAGGTGCAAGAGACGGATCGTGATGAGAACAAGGCGATCGCTTTGGGCACAAGTAAATTAAATTATTTAGATCCGCGGATCaGtGTGGCTTGGTGCAAAAAGTACGATGTACCTATtgaaaagatctacaataaaactcaacgagacaaattc---
	Bembidion_erosum_CA_2607        ----------------------------------------------------------------------------------------------------------------ttcgttgcgtgttgagcacattgagttgcacGAGCAAAAAGACGGCAAGGAGTATGTCGTTGTATTCGATTTCCTCGGTAAGGATTCCATCCGTTATTACAACGAAGTGCCCGTCGAGAAGCGCGTCTTCAAAAACCTGCAATTATTCATGGAAAACAAGGCGCCTGGTGATGATCTGTTTGATCGATTAAATACGCAAATTATGAATAAACATTTGAACGAACTTATGGAGGGCTTAACGGCGAAAGTGTTCCGTACGTACAACGCCTCCTGGACGCTCCAACAACAACTGGACGAGTTGACAAACGCGGATGATACTGTCGCCGAGAAAATCCTGTCGTATAATCGCGCGAACCGCGCCGTCGCCATTCtRtGTAACCATCAGCGTTCCGTGCcRaagAGTCACGCAAAGTCGATGGAGAAACTCAAGGAGAAGATCgaRcaAAAGCGGGAGCAAATTACTGATGCCCAGAAACAGGTGAAGGATGCGCAACGTGACgccaagCATGGCAGTGTTAAGGAGAAGGTGGTCTACGATAAAAAGAAAAAAATGCTGGAAcgRctaAAGGAGCAGTTGATTAAATTGGAGGTGCAAGAGACGGATCGTGATGAGAACAAGGCGATCGCTTTGGGCACAAGTAAATTAAATTATTTAGATCCGCGGatcagtgtGGctTGGTGCAAAAAGTACGATGTAcctattgaaaagatctacaataaaactcaacgagacaaattc---
	Bembidion_erosum_CA_3561        ----------------------------------------------------------------------------------------------------------------ttcgttgcgtgttgagcacattgagttgcacgagcaaaaagacggcaaggagtATGTCGttgTATTcgATtTCCTCGGTAAGGATTCCATCCGTTATTACAACGAAGTGCCCGTCGAGAAGCGCGTCTTCAAAAACCTGCAATTATTCATGGAAAACAAGGCGCCTGGTGATGATCTGTTTGATCGATTAAATACGCAAATTATGAATAAACATTTGAACGAACTTATGGAGGGCTTAACGGCGAAAGTGTTCCGTACGTACAACGCCTCCTGGACGCTCCAACAACAACTGGACGAGTTGACAAACGCGGATGATACTGTCGCCGAGAAAATCCTGTCGTATAATCGCGCGAACCGCGCCGTCGCCATTCtRtGTAACCATCAGCGTtcYgtGCCGAAGAGTCACGCAAAGTCGATGGAGAAACTCAAGGAGAAGATCGAACAAAAGCGGGAGCAAATTACTGATGCCCAGAAACAGGTGAAGGATGCGCAACGTGACGCCAAGCATGGCAGTGTTAAGGAGAAGGTGGTCTACgatAAAAAGAAAAAAATGCTGGAACGGCTAAAGGAGcagttGATTAAATTGGAGGTGCAAGAGACGGATCGTGATGAGAACAAGGCGATCGCTTTGGGCACAAGTAAATTAAATTATTTAGaTCCGCGGAtcaGtGTGGCTTGGTGCAAAAAGTACgaTGTAcCtattgaaaagatctacaataaaactcaacgagacaaattc---
	Bembidion_erosum_CA_3562        ----------------------------------------------------------------------------------------------------------------ttcgttgcgtgttgagcacattgagttgcacgagcaaaaagacggcaaggagtATGTCGTTGTATTCGATTTCCTCGGTAAGGATTCCATCCGTTATTACAACGAAGTGCCCGTCGAGAAGCGCGTCTTCAAAAACCTGCAATTATTCATGGAAAACAAGGCGCCTGGTGATGATCTGTTTGATCGATTAAATACGCAAATTATGAATAAACATTTGAACGAACTTATGGAGGGCTTAACGGCGAAAGTGTTCCGTACGTACAACGCCTCCTGGACGCTCCAACAACAACTGGACGAGTTGACAAACGCGGATGATACTGTCGCCGAGAAAATCCTGTCGTATAATCGCGCGAACCGCGCCGTCGCCATTCTGTGTAACCATCAGCGTTCCGTGCCRAAGAGTCACGCAAAGTCGATGGAGAAACTCAAGGAGAAGATCGaRCAAAAGCGGGAGCAAATTACTGATGCCCAGAAACAGGTGAAGGATGCGCAACGTGACGCCAAGCATGGCAGTGTTAAGGAGAAGGTGGTCTACGATAAAAAGAAAAAAATGCTGGAACgRcTAAAGGAGcagtTGATTAAATTGGAGGTGCAAGAGACGGATCGTGATGAGAACAAGGCGATCGCTTTGGGCACAAGTAAATTAAATTATTTAGaTCcgcggATCagTGTGGCTTGGTGCAAAAAGtacgaTGTAcctattgaaaagatctacaaTaaaactcaacga------------
	Bembidion_erosum_CA_3584        ----------------------------------------------------------------------------------------------------------------ttcgttgcgtgttgagcacattgagttgcacGAGCAAAAAGaCGGCAAGGagtatgtcgttgTAtTcgATTTCCTCGGTAAGGATTCCATCCGTTATTACAACGAAGTGCCCGTCGAGAAGCGCGTCTTCAAAAACCTGCAATTATTCATGGAAAACAAGGCGCCTGGTGATGATCTGTTTGATCGATTAAATACGCAAATTATGAATAAACATTTGAACGAACTTATGGAGGGCTTAACGGCGAAAGTGTTCCGTACGTACAACGCCTCCTGGACGCTCCAACAACAACTGGACGAGTTGACAAACGCGGATGATACTGTCGCCGAGAAAATCCTGTCGTATAATCGCGCGAACCGCGCCGTCGCCATTCtRtGTAACCATCAGCGTTCCGTGCCGAAGAGTCACGCAAAGTCGATGGAGAAACTCAAGGAGAAGATCGaRcAAAAGCGGGAGCAAATTACTGATGCCCAGAAACAGGTGAAGGATGCGCAACGTGACgccaagCATGGCAGTGTTAAGGAGAAGGTGGTCTACGATAAAAAGAAAAAAATGCTGGAACGGCTAAAGGAGCAGTTGATTAAATTGGAGGTGCAAGAGACGGATCGTGATGAGAACAAGGCGATCGCTTTGGGCACAAGTAAATTAAATTATTTAGATCCGCGGATCaGTGTGGCTTGGTGCAAAAAGTacgatgtacctattgaaaagatctacaataaaactcaacgagacaaattc---
	Bembidion_erosum_CA_4212        ----------------------------------------------------------------------------------------------------------------ttcgttgcgtgttgagcacattgagttgcacgagcaaaaagacggcaaggAGTATGTCgttgTattcgatTTCCTCGGTAAGGATTCCATCCGTTATTACAACGAAGTGCCCGTCGAGAAGCGCGTCTTCAAAAACCTGCAATTATTCATGGAAAACAAGGCGCCTGGTGATGATCTGTTTGATCGATTAAATACGCAAATTATGAATAAACATTTGAACGAACTTATGGAGGGCTTAACGGCGAAAGTGTTCCGTACGTACAACGCCTCCTGGACGCTCCAACAACAACTGGACGAGTTGACAAACGCGGATGATACTGTCGCCGAGAAAATCCTGTCGTATAATCGCGCGAACCGCGCCGTCGCCATTCTRTGTAACCATCAGCGTTCCGTGCCGAAGAGTCACGCAAAGTCGATGGAGAAACTCAAGGAGAAGATCGAACAAAAGCGGGAGCAAATTACTGATGCCCAGAAACAGGTGAAGGATGCGCAACGTGACGCCAAGCATGGCAGTGTTAAGGAGAAGGTGGTCTACGATAAAAAGAAAAAAATGCTGGAACGGCTAAAGGAGCAGTTGATTAAATTGGAGGTGCAAGAGACGGATCGTGATGAGAACAAGGCGATCGCTTTGGGCACAAGTAAATTAAATTATTTAGATCCGCGgatcagtgtggcttggtgcaaaaagtacgatgtacctATtgaaaagatctacaataaaactcaacgagacaaattccgg
	Bembidion_erosum_OR_4033        -----------cgtatacggcagcgagctgtcgcgctttatttcatcgatcgcctcgcgctaagagctggtaacgaaaaggacgaggatcaggcggacacggtgggttgttgTTCGTTGCGTGTTGAGCACATTGAGTTGCACGAGCAAAAAGACGGCAAGGAGTATGTCGTTGTATTCGATTTCCTCGGTAAGGATTCCATCCGTTATTACAACGAAGTGCCCGTCGAGAAGCGCGTCTTCAAAAACCTGCAATTATTCATGGAAAACAAGGCGCCTGGTGATGATCTGTTTGATCGATTAAATACGCAAATTATGAATAAACATTTGAACGAACTTATGGAGGGCTTAACGGCGAAAGTGTTCCGTACGTACAACGCCTCCTGGACGCTCCAACAACAACTGGACGAGTTGACAAACGCGGATGATACTGTCGCCGAGAAAATCCTGTCGTATAATCGCGCGAACCGCGCCGTCGCCATTctRtGTAACCATCAGCGTTcYgTGCCGAAGAGTCACGCAAAGTCGATGGAGAAACTCAAGGAGAAGATCGAACAAAAGCGGGAGCAAATTACTGATGCCCAGAAACAGGTGAAGGATGCGCAACGTGACGCCAAGCATGGCAGTGTTAAGGAGAAGGTGGTCTACGATAAAAAGAAAAAAaTGCTGGAACGGCTAAAGGAGCAGTTGATTAAATTGGAGGTGCAAGAGACGGATCGTGATGAgaacaaggcgATCGCTTTGGGCACAAGTAAattaaattatttagatccgcggatcagtgtggcttggtgcaaaaagtacgatgtacctattgaaaagatctacaataaaactcaacgagacaaattccgg
	Bembidion_erosum_BC_2162        ----------------------------------------------------------------------------------------------------------------TTCGTTGCGTGTTGAGCACATTGAGTTGCACGAGCAAAAAGACGGCAAGGAGTATGTCGTTGTATTCGATTTCCTCGGTAAGGATTCCATCCGTTATTACAACGAAGTGCCCGTCGAGAAGCGCGTCTTCAAAAACCTGCAATTATTCATGGAAAACAAGGCGCCTGGTGATGATCTGTTTGATCGATTAAATACGCAAATTATGAATAAACATTTGAACGAACTTATGGAGGGCTTAACGGCGAAAGTGTTCCGTACGTACAACGCCTCCTGGACGCTCCAACAACAACTGGACGAGTTGACAAACGCGGATGATACTGTCGCCGAGAAAATCCTGTCGTATAATCGCGCGAACCGCGCCGTCGCCATTCTGTGTAACCATCAGCGTTCCGTGCCGAAGAGTCACGCAAAGTCGATGGAGAAACTCAAGGAGAAGATCGAACAAAAGCGGGAGCAAATTACTGATGCCCAGAAACAGGTGAAGGATGCGCAACGTGACGCCAAGCATGGCAGTGTTAAGGAGAAGGTGGTCTACGATAAAAAGAAAAAAATGCTGGAACGGCTAAAGGAGCAGTTGATTAAATTGGAGGTGCAAGAGACGGATCGTGATGAGAACAAGGCGATCGCTTTGGGCACAAGTAAATTAAATTATTTAGATCCGCGGATCAGTGTGGCTTGGTGCAAAAAGTACGATGTACCTATTGAAAAGATCTACAATAAAACTCAACGAGACAAATTCCGG
	Bembidion_erosum_BC_2194        ----------------------------------------------------------------------------------------------------------------------GCGTGTTGAGCACATTGAGTTGCACGAGCAAAAAGACGGCAAGGAGTATGTCGTTGTATTCGATTTCCTCGGTAAGGATTCCATCCGTTATTACAACGAAGTGCCCGTCGAGAAGCGCGTCTTCAAAAACCTGCAATTATTCATGGAAAACAAGGCGCCTGGTGATGATCTGTTTGATCGATTAAATACGCAAATTATGAATAAACATTTGAACGAACTTATGGAGGGCTTAACGGCGAAAGTGTTCCGTACGTACAACGCCTCCTGGACGCTCCAACAACAACTGGACGAGTTGACAAACGCGGATGATACTGTCGCCGAGAAAATCCTGTCGTATAATCGCGCGAACCGCGCCGTCGCCATTCTGTGTAACCATCAGCGTTCCGTGCCGAAGAGTCACGCWAAGTCGATGGAGAAACTCAAGGAGAAGATCGAACAAAAGCGGGAGCAAATTACTGATGCCCAGAAACAGGTGAAGGATGCGCAACGTGACGCCAAGCATGGCAGTGTTAAGGAGAAGGTGGTCTACGATAAAAAGAAAAAAATGCTGGAACGGCTAAAGGAGCAGTTGATTAAATTGGAGGTGCAAGAGACGGATCGTGATGAGAACAAGGSGATCGCTTTGGGCACAAGTAAATTAAATTATTTAGATCCGCGGATCAGTGTGGCTTGGTGCAAAAAGTACGATGTACCTATTGAAAARATCTACAATAAAACTCAAC--------------
	Bembidion_transversale_NS_2160  ------------------------------------------------------------------------------------------------------------------------GTGTTGAGCACATTGAGTTGCACGAGCAAAAAGACGGCAAGGAGTATGTCGTTGTATTCGATTTCCTCGGTAAGGATTCCATCCGTTATTACAACGAAGTGCCCGTCGAGAAGCGCGTCTTCAAAAACCTGCAATTATTCATGGAAAACAAGGCGCCTGGTGATGATCTGTTTGATCGATTAAATACGCAAATTATGAATAAACATTTGAACGAACTTATGGAGGGCTTAACGGCGAAAGTGTTCCGTACGTACAACGCCTCCTGGACGCTCCAACAACAACTGGACGAGTTGACAAACGCGGATGATACTGTCGCCGAGAAAATCCTGTCGTATAATCGCGCGAACCGCGCCGTCGCCATTCTGTGTAACCATCAGCGTTCCGTGCCGAAGAGTCACGCAAAGTCGATGGAGAAACTCAAGGAGAAGATTGAACAAAAGCGGGAGCAAATTACTGATGCCCAGAAACAGGTGAAGGATGCGCAACGTGACGCCAAGCATGGCAGTGTTAAGGAGAAGGTGGTCTACGATAAAAAGAAAAAAATGCTGGAACGGCTAAAGGAGCAGTTGATTAAATTGGAGGTGCAAGAGACGGATCGTGATGAGAACAAGGCGATCGCTTTGGGCACAAGTAAATTAAATTATTTAGATCCGCGGATCAGTGTGGCTTGGTGCAAAAAGTACGATGTACCTATTGAAAAGATCTACAATAAAACTCAACGAGACAAATTC---
	Bembidion_transversale_CO_2486  ----------------------------------------------------------------------------------------------------------------TTCGTTGCGTGTTGAGCACATTGAGTTGCACGAGCAAAAAGACGGCAAGGAGTATGTCGTTGTATTCGATTTCCTCGGTAAGGATTCCATCCGTTATTACAACGAAGTGCCCGTCGAGAAGCGCGTCTTCAAAAACCTGCAATTATTCATGGAAAACAAGGCGCCTGGTGATGATCTGTTTGATCGATTAAATACGCAAATTATGAATAAACATTTGAACGAACTTATGGAGGGCTTAACGGCGAAAGTGTTCCGTACGTAYAACGCCTCCTGGACGCTCCAACAACAACTGGACGAGTTGACAAACGCGGATGATACTGTCGCCGAGAAAATCCTGTCGTATAATCGCGCGAACCGCGCCGTCGCCATTCTGTGTAACCATCAGCGTTCCGTGCCGAAGAGTCACGCWAAGTCGATGGAGAAACTCAAGGAGAAGATCGAACAAAAGCGGGAGCAAATTACTGATGCCCAGAAACAGGTGAAGGATGCGCAACGTGACGCCAAGCATGGCAGTGTTAAGGAGAAGGTGGTCTACGATAAAAAGAAAAAAATGCTGGAACGGCTAAAGGAGCAGTTGATTAAATTGGAGGTGCAAGAGACGGATCGTGATGAGAACAAGGCGATCGCTTTGGGCACAAGTAAATTAAATTATTTAGATCCGCGGATCAGTGTGGCTTGGTGCAAAAAGTACGATGTACCTATTGAAAAGATCTACAATAAAACTCAACGAGACAAATTC---
	Bembidion_transversale_WY_2157  ----------------------------------------------------------------------------------------------------------------TTCGTTGCGTGTTGAGCACATTGAGTTGCACGAGCAAAAAGACGGCAAGGAGTATGTCGTTGTATTCGATTTCCTCGGTAAGGATTCCATCCGTTATTACAACGAAGTGCCCGTCGAGAAGCGCGTCTTCAAAAACCTGCAATTATTCATGGAAAACAAGGCGCCTGGTGATGATCTGTTTGATCGATTAAATACGCAAATTATGAATAAACATTTGAACGAACTTATGGAGGGCTTAACGGCGAAAGTGTTCCGTACGTACAACGCCTCCTGGACGCTCCAACAACAACTGGACGAGTTGACAAACGCGGATGATACTGTCGCCGAGAAAATCCTGTCGTATAATCGCGCGAACCGCGCCGTCGCCATTCTGTGTAACCATCAGCGTTCCGTGCCGAAGAGTCACGCAAAGTCGATGGAGAAACTCAAGGAGAAGATCGAACAAAAGCGGGAGCAAATTACTGATGCCCAGAAACAGGTGAAGGATGCGCAACGTGACGCCAAGCATGGCAGTGTTAAGGAGAAGGTGGTCTACGATAAAAAGAAAAAAATGCTGGAACGGCTAAAGGAGCAGTTGATTAAATTGGAGGTGCAAGAGACGGATCGTGATGAGAACAAGGCGATCGCTTTGGGCACAAGTAAATTAAATTATTTAGATCCGCGGATCAGTGTGGCTTGGTGCAAAAAGTACGATGTACCTATTGAAAAGATCTACAATAAAACTCAACGACACAAATTCCGG
	Bembidion_transversale_MT_4690  ----------------------------------------------------------------------------------------------------------------ttcgttgcgtgttgagcacattgagttgcacgagCAAAaagacgGCAAGGAgtATGTCGTTGTATTCGATTTCcTCGGTAAgGATTCCATCCGTTATTACAACGAAGTGCCCGTCGAGAAGCGCGTCTTCAAAAACcTGCAATTATTCATGGAAAACAAGGCGCCTGGTGATGATCTGTTTGATCGATTAAATACGCAAATTATGAATAAACATTTGAACGAACTTATGGAGGGCTtaACGGCGAAAGTGTTCCGTACGTACAACGCCTCCTGGACGCTCCAACAACAACTGGACGAGTTGACAAACGCGGATGATACTGTCGCCGAGAAAATCCTGTCGTATAATCGCGCGAACCGCGCCGTCGCCATTCTGTGTAACCATCAGCGTTCCGTGCCGAAGAGTCACGCAAAGTCGATGGAGAAACTCAAGGaGAAGATCGAACAAAAGCGGGAGCAAATTACTGATGCCCaGAAACAGGTGAAGGATGCGCAACGTGAcgccaagCATGGCAGTGTTAAGGAGAAGGTGGTCtacgATAAAAAGAAAAAAATGCTGGAACGGCTAAAGGAGCAGTTGATTAAATTGGAGGTGCAAGAGACGGATCGTGATGAGAACAAGGCgATCGCTTTGGGCACAAGTAAATTAAATTATTTAgaTCCGCGGatcagtgtggctTGGTGCAAAAAGTACGaTgtacctAttgaaaagatctacaataaaactcaacgagacaaattccgg
	Bembidion_transversale_MT_4927  ----------------------------------------------------------------------------------------------------------------ttcgttgcgtgttgagcacattgagttgcacgagcaaaaagacggcaaggagtAtGTCGttgtAtTCGATTTCCTCGGTAAGGATTCCATCCGTTATTACAACGAAGTGCCCGTCGAGAAGCGCGTCTTCAAAAACCTGCAATTATTCATGGAAAACAAGGCGCCTGGTGATGATCTGTTTGATCGATTAAATACGCAAATTATGAATAAACATTTGAACGAACTTATGGAGGGCTTAACGGCGAAAGTGTTCCGTACGTACAACGCCTCCTGGACGCTCCAACAACAACTGGACGAGTTGACAAACGCGGATGATACTGTCGCCGAGAAAATCCTGTCGTATAATCGCGCGAACCGCGCCGTCGCCATTCTGTGTAACCATCAGCGTTCCGTGCCGAAGAGTCACGCAAAGTCGATGGAGAAACTCAAGGAGAAGATCGAACAAAAGCGGGAGCAAATTACTGATGCCCAGAAACAGGTGAAGGATGCGCAACGTGACgccaagCATGGCAGTGTTAAGGAGAAGGTGGTCTACGATAAAAAGAAAAAAATGCTGGAACGGCTAAAGGAGCAGTTGATTAAATTGGAGGTGCAAGAGACGGATCGTGATGAgaACAAGGCGATCGCTTTGGGCACAAGTAAATTAAATTATttagaTCcGCGgAtcagTGTGGCttGGTGCAAAAAgtacgatgtacctattgaaaagatctacaataaaactc-----------------
	Bembidion_transversale_WA_5064  -----------------------------------------------------------------------------------------------------------------------------------------ttgcacgagcaaaaagacggcaaggagtatGTcGtTGTatTCGATtTccTcGGTAAgGATTCCATCCGtTATTAcAAcGAAGtgCcCGTCGaGAAGcGcGTctTCAAAAACcTGCAATTATTCATGGAAAACAAGGCGCCTGGTGATGATcTGTTTGATCGATTAAATAcGCAAATTATGAATAAACATTTGAACGaACTTaTGGAgGGcttAACgGCGAaAGTGTTCcgTACGTaYAacGCcTCCTGgAcGCTcCAACAACAAcTGGAcgAGTTGACAAACGCGGATGATACTGTcgCCGAGAAAATCcTGTcGTATAATCGCGCGAaCCGCGCcGTCGcCATTCtGTGTAACCaTCAGCGTTCcGTGCCGAAGaGTCAcgcWaagTCGatGGAGAAAcTCAaGGAGAAGaTCGAACAAAAGCGGGAGCAAATtAcTGATGcCCAGAAACAGGTgAAgGATGCGcAAcgtGAcgccaagCATGGCAGTGTTAAGGAGAaGGTGGTcTAcGaTAAAAAGAaAAAAaTGCTGgAAcGGcTAAAGGAGCAGTTGATTAAattggaGgTGCAAGAGAcGgaTCgTGATGAGAACAAggcGATCGCTTTGGGCACAAGTAAATtAAATtatttagatccgcggatcagtGTGGctTGGTgcaaaaagtacgatgtacctattgaaaagatctacaataaaactcaacgagacaaattccgg
	Bembidion_transversale_OR_5613  ----------------------------------------------------------------------------------------------------------------tTCGTTGCGTGTTGAGCACATTGAGTTGCACGAGCAAAAAGACGGCAAGGAGTATGTCGTTGTATTCGATTTCCTCGGTAAGGATTCCATCCGTTATTACAACGAAGTGCCCGTCGAGAAGCGCGTCTTCAAAAACCTGCAATTATTCATGGAAAACAAGGCGCCTGGTGATGATCTGTTTGATCGATTAAATACGCAAATTATGAATAAACATTTGAACGAACTTATGGAGGGCTTAACGGCGAAAGTGTTCCGTACGTACAACGCCTCCTGGACGCTCCAACAACAACTGGACGAGTTGACAAACGCGGATGATACTGTCGCCGAGAAAATCCTGTCGTATAATCGCGCGAACCGCGCCGTCGCCATTCTGTGTAACCATCAGCGTTCCGTGCCGAAGAGTCACGCAAAGTCGATGGAGAAACTCAAGGAGAAGATCGAACAAAAGCGGGAGCAAATTACTGATGCCCAGAAACAGGTGAAGGATGCGCAACGTGACGCCAAGCATGGCAGTGTTAAGGAGAAGGTGGTCTACGATAAAAAGAAAAAAATGCTGGAACGGCTAAAGGAGCAGTTGATTAAATTGGAGGTGCAAGAGACGGATCGTGATGAGAACAAGGCGATCGCTTTGGGCACAAGTAAATTAAATTATTTAGATCCGCGGATCAGTGTGGCTTGGTGCAAAAAGTACGATGTACCTattgaAAagatctacaataaaactcaacgagacaaattccgg
	Bembidion_transversale_OR_4219  ----------------------------------------------------------------------------------------------------------------TTCGTTGCGTGTTGAGCACATTGAGTTGCACGAGCAAAAAGACGGCAAGGAGTATGTCGTTGTATTCGATTTCCTCGGTAAGGATTCCATCCGTTATTACAACGAAGTGCCCGTCGAGAAGCGCGTCTTCAAAAACCTGCAATTATTCATGGAAAACAAGGCGCCTGGTGATGATCTGTTTGATCGATTAAATACGCAAATTATGAATAAACATTTGAACGAACTTATGGAGGGCTTAACGGCGAAAGTGTTCCGTACGTAYAACGCCTCCTGGACGCTCCAACAACAACTGGACGAGTTGACAAACGCGGATGATACTGTCGCCGAGAAAATCCTGTCGTATAATCGCGCGAACCGCGCCGTCGCCATTCTGTGTAACCATCAGCGTTCCGTGCCGAAGAGTCACGCTAAGTCGATGGAGAAACTCAAGGAGAAGATCGAACAAAAGCGGGAGCAAATTACTGATGCCCAGAAACAGGTGAAGGATGCGCAACGTGACGCCAAGCATGGCAGTGTTAAGGAGAAGGTGGTCTACGATAAAAAGAAAAAAATGCTGGAACGGCTAAAGGAGCAGTTGATTAAATTGGAGGTGCAAGAGACGGATCGTGATGAGAACAAGGCGATCGCTTTGGGCACAAGTAAATTAAATTATTTAGATCCGCGGATCAGTGTGGCTTGGTGCAAAAAGTACGATGTACCTATTGAAAAGATCTACAATAAAACTCAACGAGACAAATTCCGG
	Bembidion_transversale_OR_5612  ----------------------------------------------------------------------------------------------------------------ttcgtTGCGTGTtgaRcACATTGAGTTGCACGAGCAAAaRgACGGCAAGGAGTATGTCGTTGTATTCGATTTCCTCGGTAAGGATTCCATCCGTTATTACAACGAAGTGCCCGTCGAGAAGCGCGTCTTCAAAAACCTGCAATTATTCATGGAAAACAAGGCGCCTGGTGATGATCTGTTTGATCGATTAAATACGCAAATTATGAATAAACATTTGAACGAACTTATGGAGGGCTTAACGGCGAAAGTGTTCCGTACGTACAACGCCTCCTGGACGCTCCAACAACAACTGGACGAGTTGACAAACGCGGATGATACTGTCGCCGAGAAAATCCTGTCGTATAATCGCGCGAACCGCGCCGTCGCCATTCTGTGTAACCATCAGCGTTCCGTGCCGAAGAGTCACGCAAAGTCGATGGAGAAACTCAAGGAGAAGATCGAACAAAAGCGGGAGCAAATTACTGATGCCCAGAAACAGGTGAAGGATGCGCAACGTGACGCCAAGCATGGCAGTGTTAAGGAGAAGGTGGTCTACGATAAAAAGAAAAAAATGCTGGAACGGCTAAAGGAGCAGTTGATTAAATTGgaRgtGCAAGAGACGGATCGTGATGAGAACAAGGCGATCGCTTTGGGCACAAGTAAATTAAATTATTTAGATCCGCGGATCAGTGTGGCTTGgTGCAAAAAGTACGATGTacctattgaaaagatctacaataaaactcaacgagacaaattccgg

;


END;

BEGIN CHARACTERS;
	TITLE  4_Genes;
	DIMENSIONS  NCHAR=3158;
	FORMAT DATATYPE = DNA GAP = - MISSING = ?;
	MATRIX
	Bembidion_lugubre_AZ_1712       CCAGCACTGAAGCCCGTGGTCGGAAACGGCTACTGGGCAATGTAGTGTTTGGGAGAGCCCGTCTAACCCGAGTATTGTTAGCGTGTCCAAGTCCTTCTTGAAGGGGGCCACTCGCCCGTAGTGGGTGCCAGGCCCGTAGTGACCGTTGATATGTTCGGGTGGGTTTCTCCTTAGAGTCGGGTTGCTTGAGAGTGCAGCTCTAAGTGGGTGGTAAACTCCATCTAAGGCTAAATATTACCACGAGACCGATAGCGAACAAGTACCGTGAGGGAAAGTTGAAAAGAACTTTGAAGAGAGAGTTCAAGAGTACGTGAAACCGTTCAGGGGTAAACCTGAGAAACCCGAAAATTCGAACGGGGAGATTCAATTGCTTTACCGGTGGTGATCAATAGTGCAGTATTTGGGACGAATATCGTTTGCAGTTTCGGCTGTATATCTGTATACGCTCTGCTGTCTGTTGTGTATTCATGGTCGGAGGCATGCACTTCTCCCCTTGTAGGACGTCGTGACCCGTTGAGCATTACGCCATCTACGGCCCGTGGTGGAGCCCGAATATAATTTATTATAGTCGGACCCATGGTGACCTGATGGCTGCCCGACGGTATTAGCACAGGTAATGGGTCGCTGTCGTTTCGCGCGGCGAGCGTTATGGTTTTATGGCAAGTCACTGTATGTTTGTGGAAATCGGACCTAGTGCCGGTTCTGCGCATATAGTACTGTTCGCTGTACGATCCTCTGACCGTCCCCGTTACCAGTCGGCGACGCTTCAGTTTTGGGTAATCTCAGGACCCGTCTTGAAACACGGACCAAGGAGTCTAGCATGTGCGCGAGTCATTGGGATAAAATTCCTAAAGGCGTAATGAAAGTAAATGTTTACCTTGTGTGAACAGAGGGAAGATGGGTGGCGCATTGACGCTGCCTCGCACTCCCGGGGCGTCGCGCACTCATCTGAGCAAATTCTCCAGGGTCAGCACGAAAATCGGCAGCTCYATGAAAAGTGTGGGTGAAGTGATGGCAATTGGGAGAAAGTTCGAGGAGGCATTTCAAAAAGCACTAMGAATGGTCGATGAAAACGTCACTGGATTCGATCCCTACATCCGGAAAGTAGATGATGAGGAACTCAAAGAGCCAACAGACAAACGAATGTTTGTAGTAGCAGCTGCTCTAAAAGAAGGTTACACAGTTGATAAGTTATAYGAGTTGACCAAAATAGACAGGTGGTTCCTGCAGAAAATGAAACATATTATAGATTATCAAACGTTACTGGAACGAAAAGATCAACATAGTCTAACGTACACCGATCTCYTGAAAGCCAAACAAATCGGCTTCWSTGATAAACAAATTGCTGCTTCAGTTAAAAGCACTGAACTTGCAATCAGAAAGCAACGAGAAGAATGTGGCGTGCTTCCGTTTGTGAAACAGATTGATACTGTCGCTGCGGAATGGCCTGCAACCACTAACTATTTGTACATCACATACAATGCTTCGTCTCATGACCTCGAATTTAAAGAGGAGCACACGATGGTCTTAGGATCTGGTGTTTACAGRATTGGCAGTTCTGTTGAATTCGACTGGTGCGCTGTTGGGTGTCTTCGCGAATTRCGAAAACTTGGGCGAAAAACAATAATGGTCAATTACAACCCGGAAACAGTGAGCACAGACTACGATATGTCWGACCGTCTATACTTTGAGGAAATATCGTTCGAGGTCGTCATGGACATTTACAATTTGGAGAACCCTGCTGGGATAATTYTATGCAACTTTATATTTTATTTTTGGTGCTTGATCAGGAATAGTAGGAACTTCATTAAGAATATTAATTCGAGCAGAATTAGGTAATCCAGGATCTTTAATTGGAGATGATCAAATTTATAATGTTATTGTTACTGCTCATGCATTTGTTATAATTTTTTTTATAGTTATACCAATTTTAATTGGAGGATTCGGAAATTGATTAGTACCTTTAATATTAGGAGCACCTGATATAGCATTTCCTCGAATAAATAACATAAGATTTTGATTATTACCACCATCTCTAACACTTTTACTGATAAGATCTATAGTGGAAAATGGTGCTGGTACTGGATGAACAGTTTACCCTCCACTTTCATCTTCTATTGCCCATAGAGGAGCATCTGTAGATTTAGCAATTTTTAGATTACATTTAGCAGGTGTATCTTCAATTTTAGGAGCTGTAAATTTTATTACTACAATTATTAATATACGATCAATTGGTATAAGATTTGATAAAATACCTTTATTTGTATGATCAGTAGGAATTACAGCATTATTATTACTTTTATCTCTTCCTGTTTTAGCAGGAGCTATTACAATACTTCTTACAGATCGAAATTTAAATACATCATTTTTTGATCCTGCAGGAGGGGGAGATCCTATTTTATATCAACATTTATTTTTCGTTGCGTGTTGAGCACATTGAGCTGCACGAGCAAAAAGACGGCAAGGAGTATGTCGTTGTGTTCGATTTCCTCGGTAAGGATTCAATTCGTTATTACAACGAGGTGCCCGTCGAGAAGCGCGTCTTCAARAACCTGCAGTTATTCATGGAAAACAAGGCGCCTGGTGATGATCTGTTCGATCGATTAAACACGCAAATTATGAATAAACATTTGAACGAACTYATGGAGGGCCTAACGGCGAAAGTGTTCCGTACGTACAACGCCTCCTGGACGCTTCAACAACAGCTGGAYGARTTGACAAACGCGGATGACACCGTCGCCGAGAAAATCCTGTCGTATAATCGCGCCAATCGCGCTGTCGCCATCCTGTGTAACCATCAGCGTTCCGTGCCGAAGAGCCACGCCAAGTCGATGGAGAAACTCAAGGAGAAGATCGATCAGAAGCGCGAGCAAATTACTGATGCCCAGAAACAGGTGAAGGACGCGCAGCGCGACGCCAAGCATGGCAGTGTTAAGGAGAAGGTGGTGTACGATAAAAAGAAAAAAATGCTGGAGCGGCTAAAGGAGCAGTTGATTAAGTTGGAGGTGCAGGAGACGGATCGCGAYGAGAACAAGGCGATCGCTTTGGGCACAAGTAAATTAAATTATTTAGATCCGCGGATCAGTGTGGCTTGGTGCAAAAAGTACGATGTACCTATTGAGAAGATCTACAATAAAACTCAACGAGACAAATTCCGA
	Bembidion_mexicanum_NM_2192     ------CTGAAGCCCGTGGTCGGAAACGGCTACTGGGCAATGTAGTGTTTGGGAGAGCCCGTCTAACCCGAGTATTGTTAGCGTGTCCAAGTCCTTCTTGAAGGGGGCCACTCGCCCGTAGTGGGTGCCAGGCCCGTAGTGACCGTTGATATGTTCGGGTGGGTTTCTCCTTAGAGTCGGGTTGCTTGAGAGTGCAGCTCTAAGTGGGTGGTAAACTCCATCTAAGGCTAAATATTACCACGAGACCGATAGCGAACAAGTACCGTGAGGGAAAGTTGAAAAGAACTTTGAAGAGAGAGTTCAAGAGTACGTGAAACCGTTCAGGGGTAAACCTGAGAAACCCGAAAATTCGAACGGGGAGATTCAATTGCTTTACCGGTGGTGATCAATAGTGCAGTATTTGGGACGCATATGGTTTGCAGTTTCGGCTGTATATCTGTATACGCTCTGCTGTCTGTTGTGTATTCATGGTCGGAGGCATGCACTTCTCCCCTTGTAGGACGTCGTGACCCGTTGAGCATTACGCCATCTACGGCCCGTGGTGGAGCCCGAATATAATTTATTATAGTCGGACCCATGGTGACCTGATGGCTGCCCGACGGTATTAGCACAGGTAATGGGTCGCTGTCGTTTCGCGCGGCGAGCGTTATGGTTTTATGGCAAGTCACTGTATGTTTGTGGAAATCGGACCTAGTGCCGGTTCTGCGCATATAGTACTGTTCGCTGTACGATCCTCTGACCGTCCCCGTTACCAGTCGGCGACGCTTCAGTTTTGGGTAATCTCAGGACCCGTCTTGAAACACGGACCAAGGAGTCTAGCATGTGCGCGAGTCATTGGGATAAAATTCCTAAAGGCGTAATGAAAGTAAATGTTTACCTTGTGTGAACAGAGGGAAGATGGGTGGCGCATTGACGCTGCCTCGCACTCCCGGGGCGTCGCGCACTCATCTGAGCAAGTTCTCCAGGGTCAGCACGAARATCGGCAGCTCTATGAAAAGTGTGGGTGAAGTGATGGCAATTGGGAGAAAGTTCGAGGAGGCGTTCCAAAAAGCACTACGAATGGTCGATGAAAACGTCACTGGMTTCGATCCGTACATCCGGAAAGTAGATGATGAGGAACTYAAAGAGCCAACAGACAAGCGAATGTTTGTAGTAGCAGCTGCTCTAAARGAAGGTTACACAGTTGATAAGTTATACGAGTTGACCAAAATAGAYAGGTGGTTCCTGCAGAAAATGAAACATATTATAGATTATCAAACGTTACTGGAACGAAAAGACCAACATAGTTTAACGTACATCGATCTCCTGAAAGCTAAACAAATYGGCTTCTCTGATAAACAAATTGCTGCTTCAGTTAAAAGCACTGAGCTWGCAATCCGAAAGCAACGAGAAGAATGTGGCGTGCTTCCGTTTGTGAAACAGATTGATACTGTCGCTGCGGAATGGCCTGCRACCACAAACTATTTGTACATCACATACAATGCTTCGTCTCATGATCTCGAATTTAAAGAGGARCACACGATGGTCTTAGGATCTGGTGTTTACAGAATTGGYAGTTCTGTTGARTTYGACTGGTGTGCTGTTGGGTGTCTTCGCGAATTACGAAAACTTGGACGAAAAACAATAATGGTCAATTACAAYCCGGAAACAGTGAGCACAGACTACGATATGTCTGACCGTCTATACTTTGAGGAGATTTCATTCGAGGTCGTCATGGACATTTACAATTTGGAGAACCCTGTTGGGATA---------AACTTTATATTTTATTTTCGGTGCTTGATCAGGAATAGTAGGAACTTCATTAAGAATATTAATTCGAGCAGAATTAGGTARCCCGGGATCTTTAATTGGTGATGACCAGATTTATAATGTTATTGTTACTGCTCATGCATTTGTTATAATTTTTTTTATAGTTATACCTATTTTAATTGGAGGATTTGGAAATTGATTAGTGCCTTTAATATTAGGAGCTCCTGATATAGCATTTCCTCGAATAAATAATATAAGATTTTGAYTATTACCACCATCTTTAACACTTTTACTGATAAGTTCTATAGTAGAAAATGGTGCTGGAACTGGATGAACAGTTTACCCTCCACTTTCATCTTCTATTGCYCATAGAGGAGCATCTGTAGATTTAGCAATTTTTAGATTACACTTAGCGGGAGTATCTTCAATTTTAGGAGCTGTAAATTTTATTACTACAATTATTAATATACGATCAATTGGTATAAGATTTGATAAAATACCTTTATTTGTTTGATCAGTAGGAATTACAGCATTATTATTACTTTTATCTCTTCCTGTTTTAGCTGGAGCTATTACAATACTTCTTACAGATCGAAATTTAAATACATCATTCTTTGATCCTGCAGGAGGAGGAGATCCTATTTTATACCAACATTTATTTTTCGTTGCGTGTTGAGCACATTGAGCTGCACGAGCAAAAAGACGGCAAGGAGTATGTCGTTGTGTTCGATTTCCTCGGTAAGGATTCCATCCGTTATTACAACGAGGTGCCCGTCGAGAAGCGCGTCTTCAAGAACCTGCAGTTATTCATGGAAAACAAGGCGCCTGGTGATGATCTGTTCGATCGAYTAAACACGCAAATTATGAATAAACATTTGAACGAACTTATGGAGGGCTTAACGGCGAAAGTGTTCCGTACGTACAACGCCTCCTGGACGCTYCARCAACAACTRGACGAGTTGACAAACGCGGATGACACCGTCGCCGAGAAAATCYTGTCGTATAATCGCGCYAATCGCGCYGTCGCCATCCTGTGTAACCATCAGCGTTCCGTGCCGAAGAGCCACGCCAAGTCGATGGAGAAACTCAAGGAGAAGATCGATCAGAAGCGGGAGCAAATTACTGATGCCCAGAAACAGGTGAAGGACGCGCAGCGYGACGCCAAGCAYGGCAGTGTTAAGGAGAAGGTGGTGTACGATAAAAAGAAAAAAATGCTGGAGCGGCTAAAGGAGCAGTTGATTAAGCTGGAGGTGCAGGAGACGGATCGCGATGAGAACAAGGCGATCGCTTTGGGCACAAGTAAATTAAATTATTTAGATCCRCGGATCAGTGTGGCTTGGTGCAAAAAGTACGATGTACCTATTGAGAAGATCTACAATAAAACTCAACGAGACAAATTC---
	Bembidion_pernotum_CO_2483      CCAGCACTGAAGCCCGTGGTCGGAAACGGCTACTGGGCAATGTAGTGTTTGGGAGAGCCCGTCTAACCCGAGTATTGTTAGCGTGTCCAAGTCCTTCTTGAAGGGGGCCACTCGCCCGTAGTGGGTGCCAGGCCCGTAGTGACCGTTGATATGTTCGGGTGGGTTTCTCCTTAGAGTCGGGTTGCTTGAGAGTGCAGCTCTAAGTGGGTGGTAAACTCCATCTAAGGCTAAATATTACCACGAGACCGATAGCGAACAAGTACCGTGAGGGAAAGTTGAAAAGAACTTTGAAGAGAGAGTTCAAGAGTACGTGAAACCGTTCAGGGGTAAACCTGAGAAACCCGAAAATTCGAACGGGGAGATTCAATTGCTTTACCGGTGGTGATCAATAGTGCAGTATTTGGGACGCATATGGTTTGCAGTTTCGGCTGTATATCTGTATACGCTCTGCTGTCTGTTGTGTATTCATGGTCGGAGGCATGCACTTCTCCCCTTGTAGGACGTCGTGACCCGTTGAGCATTACGCCATCTACGGCCCGTGGTGGAGCCCGAATATAATTTATTATAGTCGGACCCATGGTGACCTGATGGCTGCCCGACGGTATTAGCACAGGTAATGGGTCGCTGTCGTTTCGCGCGGCGAGCGTTATGGTTTTATGGCAAGTCACTGTATGTTTGTGGAAATCGGACCTAGTGCCGGTTCTGCGCATATAGTACTGTTCGCTGTACGATCCTCTGACCGTCCCCGTTACCAGTCGGCGACGCTTCAGTTTTGGGTAATCTCAGGACCCGTCTTGAAACACGGACCAAGGAGTCTAGCATGTGCGCGAGTCATTGGGATAAAATTCCTAAAGGCGTAATGAAAGTAAATGTTTACCTTGTGTGAACAGAGGGAAGATGGGTGGCGCATTGACGCTGCCTCGCACTCCCGGGGCGTCGCGCACTCACCTGAGCAAGTTCTCCAGGGTCAGCACGAAAATCGGCAGCTCTATGAAAAGTGTGGGTGAAGTGATGGCAATAGGGAGAAAGTTCGAGGAGGCGTTCCAAAAAGCACTACGAATGGTCGATGAAAACGTCACTGGATTCGATCCGTACATCCGGAAAGTAGATGATGAGGAACTCAAAGAACCAACAGACAAGCGAATGTTTGTAGTAGCAGCTGCTCTAAAGGAAGGTTACACAGTTGATAAGTTATACGACTTGACCAAAATAGACAGGTGGTTCCTGCAGAAAATGAAACATATTATAGATTATCAAACGTTATTGGAACGAAAAGACCAACATAGTCTGACGTACACCGATCTCCTGAAAGCCAAACAAATCGGCTTCAGTGATAAACAAATTGCTGCTTCAGTTAAAAGCACTGAACTTGCAATCAGAAAGCAACGAGAAGAATGTGGCGTGCTTCCGTTTGTGAAACAGATTGATACTGTCGCTGCGGAATGGCCTGCAACCACGAACTATTTGTACATCACATAYAATGCTTCGTCTCATGACCTCGAATTTAAAGAGGAGCACACGATGGTCTTAGGATCTGGTGTTTACAGAATTGGYAGTTCTGTTGARTTYGAYTGGTGTGCTGTTGGGTGTCTTCGCGAATTACGAAAACTTGGACGAAAAACAATAATGGTCAATTACAACCCGGAAACAGTGAGCACAGACTACGATATGTCTGACCGTCTATACTTTGAGGAGATTTCATTCGAGGTCGTCATGGACATTTACAATTTGGAGAACCCTGCTGGGATAATTCTATGTAACTTTATATTTTATTTTCGGTGCTTGATCAGGAATAGTAGGAACTTCATTAAGAATATTAATTCGAGCAGAATTAGGTAACCCGGGATCTTTAATTGGTGATGACCARATTTATAATGTTATTGTTACTGCTCATGCATTTGTTATAATTTTTTTTATAGTTATACCTATTTTAATTGGAGRATTTGGAAATTGATTAGTGCCTTTAWTATTAGGAGCTCCTGATATAGCATTTCCTCGAATAAATAATATAAGATTTTGATTATTACCTCCATCTTTAACACTTTTACTGATAAGTTCTATAGTAGAAAATGGTGCTGGAACTGGATGAACAGTTTACCCCCCACTTTCATCCTCTATTGCTCATAGAGGAGCATCTGTAGATTTAGCAATTTTTAGATTACACCTAGCAGGAGTATCTTCAATTTTAGGAGCTGTAAATTTTATTACTACAATTATTAATATACGATCAATTGGTATAAGATTTGATAAAATACCTTTATTTGTTTGATCAGTAGGAATTACAGCATTATTATTACTTTTATCTCTTCCTGTTTTAGCTGGAGCTATTACAATACTTCTTACAGATCGAAATTTAAATACATCATTCTTTGATCCTGCGGGAGGAGGAGATCYTATTTTATACCAACATTTATTTTTCGTTGCGTGTTGAGCACATTGAGCTGCACGAGCAAAAAGACGGCAAGGAGTATGTCGTTGTGTTCGATTTCCTCGGTAAGGATTCCATCCGTTATTACAACGAGGTGCCCGTCGAGAAGCGCGTCTTCAAAAACCTGCAGTTATTCATGGAGAACAAGGCGCCTGGTGATGATCTGTTCGATCGATTAAACACGCAAATTATGAATAAACATTTGAACGAACTTATGGAGGGCCTAACGGCGAAAGTGTTCCGTACGTACAACGCCTCCTGGACGCTCCAGCAACAACTGGACGAGTTGACAAACGCGGATGATACCGTCGCCGAGAAAATCCTGTCGTATAATCGCGCCAATCGCGCCGTCGCCATCCTGTGTAACCATCAGCGTTCCGTGCCGAAGAGCCACGCCAAGTCGATGGAGAAACTCAAGGAGAAGATCGATCAGAAGCGCGAGCAAATTACTGATGCCCAGAAACAGGTGAAGGATGCGCAGCGCGATGCCAAGCATGGCAGTGTTAAGGAGAAGGTGGTGTACGATAAAAAGAAAAAAATGCTGGAGCGGCTAAAGGAGCAGTTGATTAAGCTGGAGGTGCAGGAGACGGATCGCGATGAGAACAAGGCGATCGCTTTGGGCACAAGTAAATTAAATTATTTAGATCCGCGGATCAGTGTGGCTTGGTGCAAAAAGTACGATGTACCTATTGAGAAGATCTACAATAAAACTCAACGAGACAAATTCCGA
	Bembidion_perspicuum_AZ_1120    ---GCACTGAAGCCCGTGGTCGGAAACGGCTACTGGGCAATGTAGTGTTTGGGAGAGCCCGTCTAACCCGAGTATTGTTAGCGTGTCCAAGTCCTTCTTGAAGGGGGCCACTCGCCCGTAGTGGGTGCCAGGCCCGTAGTGACCGTTGATATGTTCGGGTGGGTTTCTCCTTAGAGTCGGGTTGCTTGAGAGTGCAGCTCTAAGTGGGTGGTAAACTCCATCTAAGGCTAAATATTACCACGAGACCGATAGCGAACAAGTACCGTGAGGGAAAGTTGAAAAGAACTTTGAAGAGAGAGTTCAAGAGTACGTGAAACCGTTCAGGGGTAAACCTGAGAAACCCGAAAATTCGAACGGGGAGATTCAATTGCTTTACCGGTGGTGTTCAATAGTGCAGTATTTGGGACGCATATGGTTTGCAGTTTCGGCTGTATATCTGTATACGCTCTGCTGTCTGTTGTGTATTCATTGTCGGAGGCATGCACTTCTCCCCTTGTAGGACGTCGTGACCCGTTGAGCATTACGCCATCTACGGCCCGTGGTGGAGCCCGAATATAATTTATTATAGTCGGACCCATGGTGACCTGATGGCTGCCCGACGGTATTAGCACAGGTAATGGGTCGCTGTCGCTTCGCGCGGCGAGCGTTATGGTTTTATGGCAAGTCACTGTATGTTTGTGGAAATCGGACCTAGTGCCGGTTCTGCGCATATGGTACTGTTCGCTGTACGATCCTCTGACCGTCCCCGTTACCAGTCGGCGACGCTTCAGTTTTGGGTAATCTCAGGACCCGTCTTGAAACACGGACCAAGGAGTCTAGCATGTGCGCGAGTCATTGGGATAAAATTCCTAAAGGCGTAATGAAAGTAAATGTTTACCTTGTGTGAACAGAGGGAAGATGGGTGGCGCATTGACGCTGCCTCGCACTCCCGGGGCGTCGCGCACTCATCTGAGCAAATTCTCCAGGGTCAGCACKAAAATCGGYAGCTCTATGAAAAGTGTGGGTGAAGTGATGGCAATTGGGAGAAAGTTCGAGGAGGCATTTCAAAAAGCACTACGAATGGTCGATGAAAACGTCACTGGATTCGATCCGTACATCCGGAAAGTAGATGATGAGGAACTCAAAGAACCAACAGACAAGCGAATGTTTGTAGTAGCAGCTGCTCTAAAGGAAGGTTACACAGTTGATAAGTTATACGAGTTGACCAAAATAGACAGGTGGTTCCTGCAGAAAATGAAACATATTATTGATTATCAAACGTTACTGGAACGAAAAGACCAACATAGTCTGACGTACATCGATCTCTTGAAAGCCAAACAAATCGGCTTCTCTGATAAACAAATTGCTGCCTCAGTTAAAAGCACTGAACTTGCAATCAGAAAGCAACGAGAAGAATGTGGCGTGCTTCCGTTTGTGAAACAGATTGATACTGTCGCTGCGGAATGGCCTGCAACCACAAACTACTTGTACATCACATACAATGCTTCGTCTCATGATCTCGAATTCAAAGAGGAGCACACGATGGTCTTAGGATCTGGTGTTTACAGAATTGGTAGTTCTGTTGAGTTTGACTGGTGCGCTGTTGGGTGTCTTCGCGAATTGCGRAAACTTGGACGCAAAACAATAATGGTCAATTACAACCCGGAAACAGTGAGCACAGACTACGATATGTCTGACCGTCTATACTTTGAGGAAATTTCATTCGAGGTCGTCATGGACATTTAYAATTTGGAGAACCCTGCTGGGATAATTCTATGCAACTTTATAYTTTATCTTYGGAGCTTGATCAGGAATAGTAGGAACTTCATTAAGAATATTAATTCGTGCAGAATTAGGTAATCCAGGATCTTTAATTGGTGATGATCAAATTTATAATGTTATTGTTACTGCTCATGCATTTGTTATAATTTTTTTTATAGTTATACCAATTTTAATTGGTGGATTTGGAAATTGATTAGTACCTTTAATATTAGGAGCYCCTGATATAGCATTTCCACGAATAAATAATATAAGATTTTGATTATTACCYCCATCTTTAACCCTTTTACTGATAAGTTCTATAGTAGAAAGTGGGGCAGGTACTGGATGAACAGTTTACCCMCCACTTTCATCATCTATTGCCCATAGAGGAGCATCTGTTGATTTAGCAATTTTTAGATTACATTTAGCAGGAGTATCTTCAATTTTAGGTGCTGTAAATTTTATTACAACAATTATTAATATACGATCAATTGGAATAAGATTTGATAAAATACCTTTATTTGTATGATCAGTAGGAATTACAGCATTATTATTACTTTTATCTCTTCCTGTTTTAGCTGGAGCTATTACAATACTTCTYACAGATCGAAAYCTAAATACATCATTTTTTGATCCTGCAGGAGGAGGAGATCCTATTCTWTACCAACATTTATTT-----------TTGAGCACATTGAGTTGCACGAGCAAAAAGACGGCAAGGAGTATGTCGTTGTATTCGATTTCCTCGGTAAGGATTCCATYCGTTATTACAACGAAGTGCCCGTCGAGAAGCGCGTCTTCAAAAACCTGCAATTATTCATGGAAAACAAGGCGCCTGGTGATGATCTGTTTGATCGATTAAATACGCAAATTATGAATAAACATTTGAACGAACTTATGGAGGGCTTAACGGCGAAAGTGTTCCGTACGTACAACGCCTCCTGGACGCTCCAACAACAACTGGACGAGTTGACAAACGCGGATGATACTGTCGCCGAGAAAATCCTGTCGTATAATCGCGCGAACCGCGCCGTCGCCATTCTGTGTAACCATCAGCGTTCCGTGCCGAAGAGTCACGCMAAGTCGATGGAGAAACTCAAGGAGAAGATCGAGCAAAAGCGGGAGCAAATTACTGATGCCCAGAAACAGGTGAAGGATGCGCAACGTGACGCCAAGCATGGCAGTGTTAAGGAGAAGGTGGTCTACGATAAAAAGAAAAAAATGCTGGAACGGCTAAAGGAGCAGTTGATTAAATTGGAGGTGCAAGAGACGGATCGTGATGAGAACAAGGCGATCGCTTTGGGCACAAGTAAATTAAATTATTTAGATCCGCGGATCAGTGTGGCTTGGTGCAAAAAGTACGATGTACCTATTGAAAAGATCTACAATAAAACTCAACGAGACAAA------
	Bembidion_perspicuum_CA_2318    CCAGCACTGAAGCCCGTGGTCGGAAACGGCTACTGGGCAATGTAGTGTTTGGGAGAGCCCGTCTAACCCGAGTATTGTTAGCGTGTCCAAGTCCTTCTTGAAGGGGGCCACTCGCCCGTAGTGGGTGCCAGGCCCGTAGTGACCGTTGATATGTTCGGGTGGGTTTCTCCTTAGAGTCGGGTTGCTTGAGAGTGCAGCTCTAAGTGGGTGGTAAACTCCATCTAAGGCTAAATATTACCACGAGACCGATAGCGAACAAGTACCGTGAGGGAAAGTTGAAAAGAACTTTGAAGAGAGAGTTCAAGAGTACGTGAAACCGTTCAGGGGTAAACCTGAGAAACCCGAAAATTCGAACGGGGAGATTCAATTGCTTTACCGGTGGTGTTCAATAGTGCAGTATTTGGGACGCATATGGTTTGCAGTTTCGGCTGTATATCTGTATACGCTCTGCTGTCTGTTGTGTATTCATTGTCGGAGGCATGCACTTCTCCCCTTGTAGGACGTCGTGACCCGTTGAGCATTACGCCATCTACGGCCCGTGGTGGAGCCCGAATATAATTTATTATAGTCGGACCCATGGTGACCTGATGGCTGCCCGACGGTATTAGCACAGGTAATGGGTCGCTGTCGCTTCGCGCGGCGAGCGTTATGGTTTTATGGCAAGTCACTGTATGTTTGTGGAAATCGGACCTAGTGCCGGTTCTGCGCATATGGTACTGTTCGCTGTACGATCCTCTGACCGTCCCCGTTACCAGTCGGCGACGCTTCAGTTTTGGGTAATCTCAGGACCCGTCTTGAAACACGGACCAAGGAGTCTAGCATGTGCGCGAGTCATTGGGATAAAATTCCTAAAGGCGTAATGAAAGTAAATGTTTACCTTGTGTGAACAGAGGGAAGATGGGTGGCGCATTGACGCTGCCTCGCACTCCCGGGGCGTCGCGCACTCA---------------------------------------------------TGTGGGTGAAGTGATGGCAATTGGGAGAAAGTTCGAGGAGGCATTTCAAAAAGCACTACGAATGGTCGATGAAAACGTCACTGGATTCGATCCGTACATCCGGAAAGTAGATGATGAGGAACTCAAAGAACCAACAGACAAGCGAATGTTTGTAGTAGCAGCTGCTCTAAAGGAAGGTTACACAGTTGATAAGTTATACGAGTTGACCAAAATAGACAGGTGGTTCCTGCAGAAAATGAAACATATTATTGATTATCAAACGTTACTGGAACGAAAAGACCAACATAGTCTGACGTACATCGATCTCTTGAAAGCCAAACAAATCGGCTTCTCCGATAAACAAATTGCTGCCTCAGTTAAAAGCACTGAACTTGCAATCAGAAAGCAACGAGAAGAATGTGGCGTGCTTCCGTTTGTGAAACAGATTGATACTGTCGCTGCGGAATGGCCTGCAACCACAAACTACTTGTACATCACATACAATGCTTCGTCTCATGATCTCGAATTCAAAGAGGAGCACACGATGGTCTTAGGATCTGGTGTTTACAGAATTGGTAGTTCTGTTGAGTTTGACTGGTGCGCTGTTGGGTGTCTTCGCGAATTACGAAAACTTGGACGCAAAACAATAATGGTCAATTACAACCCGGAAACAGTGAGCACAGACTACGATATGTCTGACCGTCTATACTTTGAGGAAATTTCATTCGAGGTCGTC---------------------------------------------AACTTTATACTTTATCTTCGGAGCTTGATCAGGAATAGTAGGAACTTCATTAAGAATATTAATTCGTGCAGAATTAGGTAATCCAGGATCTTTAATTGGTGATGATCAAATTTATAATGTTATTGTTACTGCTCATGCATTTGTTATAATTTTTTTTATAGTTATACCAATTTTAATTGGTGGATTTGGAAATTGATTAGTACCTTTAATATTAGGAGCCCCTGATATAGCATTTCCACGAATAAATAATATAAGATTTTGATTATTACCTCCATCTTTAACCCTTTTACTGATAAGTTCTATAGTAGAAAGTGGGGCAGGTACTGGATGAACAGTTTACCCCCCACTTTCATCATCTATTGCCCATAGAGGAGCATCTGTTGATTTAGCAATTTTTAGATTACATTTAGCAGGAGTATCTTCAATTTTAGGTGCTGTAAATTTTATTACAACAATTATTAATATACGATCAATTGGAATAAGATTTGATAAAATACCTTTATTTGTATGATCAGTAGGAATTACAGCATTATTATTACTTTTATCTCTTCCTGTTTTAGCTGGAGCTATTACAATACTTCTTACAGATCGAAACCTAAATACATCATTTTTTGATCCTGCAGGAGGAGGAGATCCTATTCTTTACCAACATTTATTTTTCGTTGCGTGTTGAGCACATTGAGTTGCACGAGCAAAAAGACGGCAAGGAGTATGTCGTTGTATTCGATTTCCTCGGTAAGGATTCCATCCGTTATTACAACGAAGTGCCCGTCGAGAAGCGCGTCTTCAAAAACCTGCAATTATTCATGGAAAACAAGGCGCCTGGTGATGATCTGTTTGATCGATTAAATACGCAAATTATGAATAAACATTTGAACGAACTTATGGAGGGCTTAACGGCGAAAGTGTTCCGTACGTACAACGCCTCCTGGACGCTCCAACAACAACTGGACGARTTGACAAACGCGGATGATACTGTCGCCGAGAAAATCCTGTCGTATAATCGCGCGAACCGCGCCGTCGCCATTCTGTGTAACCATCAGCGTTCCGTGCCGAAGAGTCACGCWAAGTCGATGGARAAACTCAAGGAGAAGATCGAGCAAAAGCGGGAGCAAATTACTGATGCCCAGAAACAGGTGAAGGATGCGCAACGTGACGCCAAGCATGGCAGTGTTAAGGAGAAGGTGGTCTACGATAAAAAGAAAAAAATGCTGGAACGGCTAAAGGAGCAGTTGATTAAATTGGAGGTGCAAGAGACGGATCGTGATGAGAACAAGGCGATCGCTTTGGGCACAAGTAAATTAAATTATTTAGATCCGCGGATCAGTGTGGCTTGGTGCAAAAAGTACGATGTACCTATTGAAAAGATCTACAATAAAACTCAACGAGACAAATTC---
	Bembidion_perspicuum_CA_3774    CCAGCACTGAAGCCCGTGGTCGGAAACGGCTACTGGGCAATGTAGTGTTTGGGAGAGCCCGTCTAACCCGAGTATTGTTAGCGTGTCCAAGTCCTTCTTGAAGGGGGCCACTCGCCCGTAGTGGGTGCCAGGCCCGTAGTGACCGTTGATATGTTCGGGTGGGTTTCTCCTTAGAGTCGGGTTGCTTGAGAGTGCAGCTCTAAGTGGGTGGTAAACTCCATCTAAGGCTAAATATTACCACGAGACCGATAGCGAACAAGTACCGTGAGGGAAAGTTGAAAAGAACTTTGAAGAGAGAGTTCAAGAGTACGTGAAACCGTTCAGGGGTAAACCTGAGAAACCCGAAAATTCGAACGGGGAGATTCAATTGCTTTACCGGTGGTGTTCAATAGTGCAGTATTTGGGACGCATATGGTTTGCAGTTTCGGCTGTATATCTGTATACGCTCTGCTGTCTGTTGTGTATTCATTGTCGGAGGCATGCACTTCTCCCCTTGTAGGACGTCGTGACCCGTTGAGCATTACGCCATCTACGGCCCGTGGTGGAGCCCGAATATAATTTATTATAGTCGGACCCATGGTGACCTGATGGCTGCCCGACGGTATTAGCACAGGTAATGGGTCGCTGTCGCTTCGCGCGGCGAGCGTTATGGTTTTATGGCAAGTCACTGTATGTTTGTGGAAATCGGACCTAGTGCCGGTTCTGCGCATATGGTACTGTTCGCTGTACGATCCTCTGACCGTCCCCGTTACCAGTCGGCGACGCTTCAGTTTTGGGTAATCTCAGGACCCGTCTTGAAACACGGACCAAGGAGTCTAGCATGTGCGCGAGTCATTGGGATAAAATTCCTAAAGGCGTAATGAAAGTAAATGTTTACCTTGTGTGAACAGAGGGAAGATGGGTGGCGCATTGACGCTGCCTCGCACTCCCGGGGCGTCGCGCACTCA-----------------GGGTCAGCACGAAAATCGGCAGCTCTATGAAAAGTGTRGGTGAAGTGATGGCAATTGGGAGAAAGTTCGAGGAGGCATTTCAAAAAGCACTWCGAATGGTCGATGAAAACGTCACTGGATTCGATCCGTACATCCGGAAAGTAGATGATGAGGAACTCAAAGAACCAACAGACAAGCGAATGTTTGTAGTAGCAGCTGCTCTAAAGGAAGGTTACACAGTTGAYAAGTTATACGAGTTGACCAAAATAGACAGRTGGTTCCTGCAGAAAATGAAACATATTATTGATTATCAAACGTTACTGGAACGAAAAGACCAACATAGTCTGACGTACATCGATCTCTTGAAAGCCAAACAAATCGGCTTCTCCGATAAACAAATTGCTGCCTCAGTTAAAAGCACTGAACTTGCAATCAGAAAGCAACGAGAAGAATGTGGCGTGCTTCCGTTTGTGAAACAGATTGATACTGTCGCTGCGGAATGGCCTGCAACCACAAACTACYTGTACATCACATACAATGCTTCGTCTCATGATCTCGAATTCAAAGAGGAGCACACGATGGTCTTAGGATCTGGTGTTTACAGAATTGGTAGTTCYGTTGAGTTTGAYTGGTGCGCTGTTGGGTGTCTTCGCGAATTRCGRAAACTTGGACGCAAAACAATAATGGTCAATTACAACCCGGAAACAGTGAGCACAGACTACGATATGTCTGACCGTCTATACTTTGAGGAAATTTCATTCGAGGTCGTCATGGACATTTAT---------------------------------AACTTTATACTTTATCTTCGGAGCTTGATCAGGAATAGTAGGAACTTCATTAAGAATATTAATTCGTGCAGAATTAGGTAATCCAGGATCTTTAATTGGTGATGATCAAATTTATAATGTTATTGTTACTGCTCATGCATTTGTTATAATTTTTTTTATAGTTATACCAATTTTAATTGGTGGATTTGGAAATTGATTAGTACCTTTAATATTAGGAGCCCCTGATATAGCATTTCCACGAATAAATAATATAAGATTTTGATTATTACCTCCATCTTTAACCCTTTTACTGATAAGTTCTATAGTAGAAAGTGGGGCAGGTACTGGATGAACAGTTTACCCCCCACTTTCATCATCTATTGCCCATAGAGGAGCATCTGTTGATTTAGCAATTTTTAGATTACATTTAGCAGGAGTATCTTCAATTTTAGGTGCTGTAAATTTTATTACAACAATTATTAATATACGATCAATTGGAATAAGATTTGATAAAATACCTTTATTTGTATGATCAGTAGGAATTACAGCATTATTATTACTTTTATCTCTTCCTGTTTTAGCTGGAGCTATTACAATACTTCTTACAGATCGAAACCTAAATACATCATTTTTTGATCCTGCAGGAGGAGGAGATCCTATTCTTTACCAACATTTATTTTTCGTTGCGTGTTGAGCACATTGAGTTGCACGAGCAAAAAGACGGCAAGGAGTATGTCGTTGTATTCGATTTCCTCGGTAAGGATTCCATCCGTTATTACAACGAAGTGCCCGTCGAGAAGCGCGTCTTCAAAAACCTGCAATTATTCATGGAAAACAAGGCGCCTGGTGATGATCTGTTTGATCGATTAAATACGCAAATTATGAATAAACATTTGAACGAACTTATGGAGGGCTTAACGGCGAAAGTGTTCCGTACGTACAACGCCTCCTGGACGCTCCAACAACAACTGGACGAGTTGACAAACGCGGATGATACTGTCGCCGAGAAAATCCTGTCGTATAATCGCGCGAACCGCGCCGTYGCCATTCTGTGTAACCATCAGCGTTCCGTGCCGAAGAGTCACGCWAAGTCGATGGARAAACTCAAGGAGAAGATCGAGCAAAAGCGGGAGCAAATTACTGATGCCCAGAAACAGGTGAAGGATGCGCAACGTGACGCCAAGCATGGCAGTGTTAAGGAGAAGGTGGTCTACGATAAAAAGAAAAAAATGCTGGAACGGCTAAAGGAGCAGTTGATTAAATTGGAGGTGCAAGAGACGGATCGTGATGAGAACAAGGCGATCGCTTTGGGCACAAGTAAATTAAATTATTTAGATCCGCGGATCAGTGTGGCTTGGTGCAAAAAGTACGATGTACCTATTGAAAAGATCTACAATAAAACTCAACGAGACAAA------
	Bembidion_perspicuum_CA_3775    CCAGCACTGAAGCCCGTGGTCGGAAACGGCTACTGGGCAATGTAGTGTTTGGGAGAGCCCGTCTAACCCGAGTATTGTTAGCGTGTCCAAGTCCTTCTTGAAGGGGGCCACTCGCCCGTAGTGGGTGCCAGGCCCGTAGTGACCGTTGATATGTTCGGGTGGGTTTCTCCTTAGAGTCGGGTTGCTTGAGAGTGCAGCTCTAAGTGGGTGGTAAACTCCATCTAAGGCTAAATATTACCACGAGACCGATAGCGAACAAGTACCGTGAGGGAAAGTTGAAAAGAACTTTGAAGAGAGAGTTCAAGAGTACGTGAAACCGTTCAGGGGTAAACCTGAGAAACCCGAAAATTCGAACGGGGAGATTCAATTGCTTTACCGGTGGTGTTCAATAGTGCAGTATTTGGGACGCATATGGTTTGCAGTTTCGGCTGTATATCTGTATACGCTCTGCTGTCTGTTGTGTATTCATTGTCGGAGGCATGCACTTCTCCCCTTGTAGGACGTCGTGACCCGTTGAGCATTACGCCATCTACGGCCCGTGGTGGAGCCCGAATATAATTTATTATAGTCGGACCCATGGTGACCTGATGGCTGCCCGACGGTATTAGCACAGGTAATGGGTCGCTGTCGCTTCGCGCGGCGAGCGTTATGGTTTTATGGCAAGTCACTGTATGTTTGTGGAAATCGGACCTAGTGCCGGTTCTGCGCATATGGTACTGTTCGCTGTACGATCCTCTGACCGTCCCCGTTACCAGTCGGCGACGCTTCAGTTTTGGGTAATCTCAGGACCCGTCTTGAAACACGGACCAAGGAGTCTAGCATGTGCGCGAGTCATTGGGATAAAATTCCTAAAGGCGTAATGAAAGTAAATGTTTACCTTGTGTGAACAGAGGGAAGATGGGTGGCGCATTGACGCTGCCTCGCACTCCCGGGGCGTCGCGCACTCA--------------CCAGGGTCAGCACKAAAATCGGCAGCTCTATGAAAAGTGTRGGTGAAGTGATGGCAATTGGGAGAAAGTTCGAGGAGGCATTTCAAAAAGCACTTCGAATGGTCGATGAAAACGTCACTGGATTCGATCCGTACATCCGGAAAGTAGATGATGAGGAACTCAAAGAACCAACAGACAAGCGAATGTTTGTAGTAGCAGCTGCTCTAAAGGAAGGTTACACAGTTGATAAGTTATACGAGTTGACCAAAATAGACAGGTGGTTCCTGCAGAAAATGAAACATATTATTGATTATCAAACGTTACTGGAACGAAAAGACCAACATAGTCTGACGTACATCGATCTCTTGAAAGCCAAACAAATCGGCTTCTCCGATAAACAAATTGCTGCCTCAGTTAAAAGCACTGAACTTGCAATCAGAAAGCAACGAGAAGAATGTGGCGTGCTTCCGTTTGTGAAACAGATTGATACTGTCGCTGCGGAATGGCCTGCAACCACAAACTACYTGTACATCACATACAATGCTTCGTCTCATGATCTCGAATTCAAAGAGGAGCACACGATGGTCTTAGGATCTGGTGTTTACAGAATTGGTAGTTCYGTTGAGTTTGAYTGGTGCGCTGTTGGGTGTCTTCGCGAATTRCGRAAACTTGGACGCAAAACAATAATGGTCAATTACAACCCGGAAACAGTGAGCACAGACTACGATATGTCTGACCGTCTATACTTTGAGGAAATTTCATTCGAGGTCGTCATGGACATTTATAATTTGGAGAACCCTGCTGGGATAATTCTATGCAACTTTATACTTTATCTTCGGAGCTTGATCAGGAATAGTAGGAACTTCATTAAGAATATTAATTCGTGCAGAATTAGGTAATCCAGGATCTTTAATTGGTGATGATCAAATTTATAATGTTATTGTTACTGCTCATGCATTTGTTATAATTTTTTTTATAGTTATACCAATTTTAATTGGTGGATTTGGAAATTGATTAGTACCTTTAATATTAGGAGCCCCTGATATAGCATTTCCACGAATAAATAATATAAGATTTTGATTATTACCTCCATCTTTAACCCTTTTACTGATAAGTTCTATAGTAGAAAGTGGGGCAGGTACTGGATGAACAGTTTACCCCCCACTTTCATCATCTATTGCCCATAGAGGAGCATCTGTTGATTTAGCAATTTTTAGATTACATTTAGCAGGAGTATCTTCAATTTTAGGTGCTGTAAATTTTATTACAACAATTATTAATATACGATCAATTGGAATAAGATTTGATAAAATACCTTTATTTGTATGATCAGTAGGAATTACAGCATTATTATTACTTTTATCTCTTCCTGTTTTAGCTGGAGCTATTACAATACTTCTTACAGATCGAAACCTAAATACATCATTTTTTGATCCTGCAGGAGGAGGAGATCCTATTCTTTACCAACATTTATTTTTCGTTGCGTGTTGAGCACATTGAGTTGCACGAGCAAAAAGACGGCAAGGAGTATGTCGTTGTATTCGATTTCCTCGGTAAGGATTCCATCCGTTATTACAACGAAGTGCCCGTCGAGAAGCGCGTCTTCAAAAACCTGCAATTATTCATGGAAAACAAGGCGCCTGGTGATGATCTGTTTGATCGATTAAATACGCAAATTATGAATAAACATTTGAACGAACTTATGGAGGGCTTAACGGCGAAAGTGTTCCGTACGTACAACGCCTCCTGGACGCTCCAACAACAACTGGACGAGTTGACAAACGCGGATGATACTGTCGCCGAGAAAATCCTGTCGTATAATCGCGCGAACCGCGCCGTCGCYATTCTGTGTAACCATCAGCGTTCCGTGCCGAAGAGTCACGCAAAGTCGATGGARAAACTCAAGGARAAGATCGAGCAAAAGCGGGAGCAAATTACTGATGCCCAGAAACAGGTGAAGGATGCGCAACGTGACGCCAAGCATGGCAGTGTTAAGGAGAAGGTGGTCTACGATAAAAAGAAAAAAATGCTGGAACGGCTAAAGGAGCAGTTGATTAAATTGGAGGTGCAAGAGACGGATCGTGATGAGAACAAGGCGATCGCTTTGGGCACAAGTAAATTAAATTATTTAGATCCGCGGATCAGTGTGGCTTGGTGCAAAAAGTACGATGTACCTATTGAAAAGATCTACAATAAAACTCAACGAGACAAA------
	Bembidion_perspicuum_CO_2485    -----ACTGAAGCCCGTGGTCGGAAACGGCTACTGGGCAATGTAGTGTTTGGGAGAGCCCGTCTAACCCGAGTATTGTTAGCGTGTCCAAGTCCTTCTTGAAGGGGGCCACTCGCCCGTAGTGGGTGCCAGGCCCGTAGTGACCGTTGATATGTTCGGGTGGGTTTCTCCTTAGAGTCGGGTTGCTTGAGAGTGCAGCTCTAAGTGGGTGGTAAACTCCATCTAAGGCTAAATATTACCACGAGACCGATAGCGAACAAGTACCGTGAGGGAAAGTTGAAAAGAACTTTGAAGAGAGAGTTCAAGAGTACGTGAAACCGTTCAGGGGTAAACCTGAGAAACCCGAAAATTCGAACGGGGAGATTCAATTGCTTTACCGGTGGTGTTCAATAGTGCAGTATTTGGGACGCATATGGTTTGCAGTTTCGGCTGTATATCTGTATACGCTCTGCTGTCTGTTGTGTATTCATTGTCGGAGGCATGCACTTCTCCCCTTGTAGGACGTCGTGACCCGTTGAGCATTACGCCATCTACGGCCCGTGGTGGAGCCCGAATATAATTTATTATAGTCGGACCCATGGTGACCTGATGGCTGCCCGACGGTATTAGCACAGGTAATGGGTCGCTGTCGCTTCGCGCGGCGAGCGTTATGGTTTTATGGCAAGTCACTGTATGTTTGTGGAAATCGGACCTAGTGCCGGTTCTGCGCATATGGTACTGTTCGCTGTACGATCCTCTGACCGTCCCCGTTACCAGTCGGCGACGCTTCAGTTTTGGGTAATCTCAGGACCCGTCTTGAAACACGGACCAAGGAGTCTAGCATGTGCGCGAGTCATTGGGATAAAATTCCTAAAGGCGTAATGAAAGTAAATGTTTACCTTGTGTGAACAGAGGGAAGATGGGTGGCGCATTGACGCTGCCTCGCACTCCCGGGGCGTCGC-------TCTGAGCAAATTCTCCAGGGTCAGCACGAAAATCGGCAGCTCTATGAAAAGTGTGGGTGAAGTGATGGCAATTGGGAGAAAGTTCGAGGAGGCATTTCAAAAAGCACTACGAATGGTCGATGAAAACGTCACTGGATTCGATCCGTACATCCGGAAAGTAGATGATGAGGAACTCAAAGAACCAACAGACAAGCGAATGTTTGTAGTAGCAGCTGCTCTAAAGGAAGGTTACACAGTTGATAAGTTATACGAGTTGACCAAAATAGACAGGTGGTTCCTGCAGAAAATGAAACATATTATTGATTATCAAACGTTACTGGAACGAAAAGACCAACATAGTCTGACGTACATCGATCTCTTGAAAGCCAAACAAATCGGCTTCTCTGATAAACAAATTGCTGCCTCAGTTAAAAGCACTGAACTTGCAATCAGAAAGCAACGAGAAGAATGTGGCGTGCTTCCGTTTGTGAAACAGATTGATACTGTCGCTGCGGAATGGCCTGCAACCACAAACTACTTGTACATCACATACAATGCTTCGTCTCATGATCTCGAATTCAAAGAGGAGCACACGATGGTCTTAGGATCTGGTGTTTACAGAATTGGTAGTTCTGTTGAGTTTGACTGGTGCGCTGTTGGGTGTCTTCGCGAATTRCGAAAACTTGGACGCAAAACAATAATGGTCAATTACAACCCRGAAACAGTGAGCACAGACTACGATATGTCTGACCGTCTATACTTTGAGGAAATTTCATTCGAGGTCGTCATGGACATTTATAATTTGGAGAACCCTGCTGGGATAATTCTATGC---------------------AGCTTGATCAGGAATAGTAGGAACTTCATTAAGAATATTAATTCGTGCARAATTAGGTAATCCAGGATCTTTAATTGGTGATGATCAAATTTATAATGTTATTGTTACTGCTCATGCATTTGTTATAATTTTTTTTATAGTTATACCAATTTTAATTGGKGGATTTGGAAATTGATTAGTACCTTTAATATTAGGAGCYCCTGATATAGCATTTCCACGAATAAATAATATAAGATTTTGATTATTACCCCCATCTTTAACCCTTTTACTGATAAGTTCTATAGTAGAAAGTGGGGCAGGTACTGGATGAACAGTTTACCCMCCACTTTCATCATCTATTGCCCATAGAGGAGCATCTGTTGATTTAGCAATTTTTAGATTACATTTAGCAGGAGTATCTTCAATTTTAGGTGCTGTAAATTTTATTACAACAATTATTAATATACGATCAATTGGAATAAGATTTGATAAAATACCTTTATTTGTATGATCAGTAGGAATTACAGCATTATTATTACTTTTATCTCTTCCTGTTTTAGCTGGAGCTATTACAATACTTCTTACAGATCGAAATCTAAATACATCATTTTTTGATCCTGCAGGAGGAGGAGATCCTATTCTATATCAACATTTATTTTTCGTTGCGTGTTGAGCACATTGAGTTGCACGAGCAAAAAGACGGCAAGGAGTATGTCGTTGTATTCGATTTCCTCGGTAAGGATTCCATCCGTTATTACAACGAAGTGCCCGTCGAGAAGCGCGTCTTCAAAAACCTGCAATTATTCATGGAAAACAAGGCGCCTGGTGATGATCTGTTTGATCGATTAAATACGCAAATTATGAATAAACATTTGAACGAACTTATGGAGGGCTTAACGGCGAAAGTGTTCCGTACGTACAACGCCTCCTGGACGCTCCAACAACAACTGGACGAGTTGACAAACGCGGATGATACTGTCGCCGAGAAAATCCTGTCGTATAACCGCGCGAACCGCGCCGTCGCCATTCTGTGTAACCATCAGCGTTCCGTGCCGAAGAGTCACGCAAAGTCGATGGAGAAACTCAAGGAGAAGATCGAGCAAAAGCGGGAGCAAATTACTGATGCCCAGAAACAGGTGAAGGATGCGCAACGTGACGCCAAGCATGGCAGTGTTAAGGAGAAGGTGGTCTACGATAAAAAGAAAAAAATGCTGGAACGGCTAAAGGAGCAGTTGATTAAATTGGAGGTGCAAGAGACGGATCGTGATGAGAACAAGGCGATCGCTTTGGGCACAAGTAAATTAAATTATTTAGATCCGCGGATCAGTGTGGCTTGGTGCAAAAAGTACGATGTACCTATTGAAAAGATCTACAATAAAACTCAACGAGACAAA------
	Bembidion_perspicuum_NM_2182    CCAGCACTGAAGCCCGTGGTCGGAAACGGCTACTGGGCAATGTAGTGTTTGGGAGAGCCCGTCTAACCCGAGTATTGTTAGCGTGTCCAAGTCCTTCTTGAAGGGGGCCACTCGCCCGTAGTGGGTGCCAGGCCCGTAGTGACCGTTGATATGTTCGGGTGGGTTTCTCCTTAGAGTCGGGTTGCTTGAGAGTGCAGCTCTAAGTGGGTGGTAAACTCCATCTAAGGCTAAATATTACCACGAGACCGATAGCGAACAAGTACCGTGAGGGAAAGTTGAAAAGAACTTTGAAGAGAGAGTTCAAGAGTACGTGAAACCGTTCAGGGGTAAACCTGAGAAACCCGAAAATTCGAACGGGGAGATTCAATTGCTTTACCGGTGGTGTTCAATAGTGCAGTATTTGGGACGCATATGGTTTGCAGTTTCGGCTGTATATCTGTATACGCTCTGCTGTCTGTTGTGTATTCATTGTCGGAGGCATGCACTTCTCCCCTTGTAGGACGTCGTGACCCGTTGAGCATTACGCCATCTACGGCCCGTGGTGGAGCCCGAATATAATTTATTATAGTCGGACCCATGGTGACCTGATGGCTGCCCGACGGTATTAGCACAGGTAATGGGTCGCTGTCGCTTCGCGCGGCGAGCGTTATGGTTTTATGGCAAGTCACTGTATGTTTGTGGAAATCGGACCTAGTGCCGGTTCTGCGCATATGGTACTGTTCGCTGTACGATCCTCTGACCGTCCCCGTTACCAGTCGGCGACGCTTCAGTTTTGGGTAATCTCAGGACCCGTCTTGAAACACGGACCAAGGAGTCTAGCATGTGCGCGAGTCATTGGGATAAAATTCCTAAAGGCGTAATGAAAGTAAATGTTTACCTTGTGTGAACAGAGGGAAGATGGGTGGCGCATTGACGCTGCCTCGCACTCCCGGGGCGTCGCGCACTCATCTGAGCAAATTCTCCAGGGTCAGCACTAAAATCGGYAGCTCTATGAAAAGTGTAGGTGAAGTGATGGCAATTGGGAGAAAGTTCGAGGAGGCATTTCAAAAAGCACTACGAATGGTCGATGAAAACGTCACTGGATTCGATCCGTACATCCGGAAAGTAGATGATGAGGAACTCAAAGAACCAACAGACAAGCGAATGTTTGTAGTAGCAGCTGCTCTAAAGGAAGGTTACACAGTTGATAAGTTATACGAGTTGACYAAAATAGACAGGTGGTTCCTGCAGAAAATGAAACATATTATTGATTATCAAACGTTACTGGAACGAAAAGACCAACATAGTCTGACGTACATCGATCTCTTGAAAGCCAAACAAATCGGCTTCTCYGATAAACAAATTGCTGCCTCAGTTAAAAGCACTGARCTTGCAATCAGAAAGCAACGAGAAGAATGTGGCGTGCTTCCGTTTGTGAAACAGATTGATACTGTCGCTGCGGAATGGCCTGCAACCACAAACTACYTGTAYATCACATACAATGCTTCGTCTCATGATCTCGAATTCAAAGAGGAGCACACGATGGTCTTAGGATCTGGTGTTTACAGAATTGGTAGTTCTGTTGAGTTTGACTGGTGCGCTGTTGGGTGTCTTCGCGAATTGCGGAAACTTGGACGCAAAACAATAATGGTCAATTACAACCCGGAAACAGTGAGCACAGACTACGATATGTCTGACCGTCTATACTTTGAGGAAATTTCATTCGAGGTCGTCATGGACATTTATAATTTGGAGAACCCTGCTGGGATAATTCTATGC----------------------------TCAGGAATAGTAGGAACTTCATTAAGAATATTAATTCGTGCAGAATTAGGTAATCCAGGATCTTTAATTGGTGATGATCAAATTTATAATGTTATTGTTACTGCTCATGCATTTGTTATAATTTTTTTTATAGTTATACCAATTTTAATTGGTGGATTTGGAAATTGATTAGTACCTTTAATATTAGGAGCTCCTGATATAGCATTTCCACGAATAAATAATATAAGATTTTGATTATTACCCCCATCTTTAACCCTTTTACTGATAAGTTCTATAGTAGAAAGTGGGGCAGGTACTGGATGAACAGTTTACCCMCCACTTTCATCATCTATTGCCCATAGAGGAGCATCTGTTGATTTAGCAATTTTTAGATTACATTTAGCAGGAGTATCTTCAATTTTAGGTGCTGTAAATTTTATTACAACAATTATTAATATACGATCAATTGGAATAAGATTTGATAAAATACCTTTATTTGTATGATCAGTAGGAATTACAGCATTATTATTACTTTTATCTCTTCCTGTTTTAGCTGGAGCTATTACAATACTTCTTACAGATCGAAATCTAAATACATCATTTTTTGATCCTGCAGGAGGAGGAGATCCTATTCTATATCAACATTTATTTTTCGTTGCGTGTTGAGCACATTGAGTTGCACGAGCAAAAAGACGGCAAGGAGTATGTCGTTGTATTCGATTTCCTCGGTAAGGATTCCATCCGTTATTACAACGAAGTGCCCGTCGAGAAGCGCGTCTTCAAAAACCTGCAATTATTCATGGAAAACAAGGCGCCTGGTGATGATCTGTTTGATCGATTAAATACGCAAATTATGAATAAACATTTGAACGAACTTATGGAGGGCTTAACGGCGAAAGTGTTCCGTACGTACAACGCCTCCTGGACGCTCCAACAACAACTGGACGAGTTGACAAACGCGGATGATACTGTCGCCGAGAAAATCCTGTCGTATAACCGCGCGAACCGCGCCGTCGCCATTCTGTGTAACCATCAGCGTTCCGTGCCGAAGAGTCACGCYAAGTCGATGGAGAAACTCAAGGAGAAGATCGAGCAAAAGCGGGAGCAAATTACTGATGCCCAGAAACAGGTGAAGGATGCGCAACGTGACGCCAAGCATGGCAGTGTTAAGGAGAAGGTGGTCTACGATAAAAAGAAAAAAATGCTGGAACGGCTAAAGGAGCAGTTGATTAAATTGGAGGTGCAAGAGACGGATCGTGATGAGAACAAGGCGATCGCTTTGGGCACAAGTAAATTAAATTATTTAGATCCGCGGATCAGTGTGGCTTGGTGCAAAAAGTACGATGTACCTATTGAAAAGATCTACAATAAAACTCAACGAGACAAA------
	Bembidion_sarpedon_CO_2484      CCAGCACTGAAGCCCGTGGTCGGAAACGGCTACTGGGCAATGTAGTGTTTGGGAGAGCCCGTCTAACCCGAGTATTGTTAGCGTGTCCAAGTCCTTCTTGAAGGGGGCCACTCGCCCGTAGTGGGTGCCAGGCCCGTAGTGACCGTTGATATGTTCGGGTGGGTTTCTCCTTAGAGTCGGGTTGCTTGAGAGTGCAGCTCTAAGTGGGTGGTAAACTCCATCTAAGGCTAAATATTACCACGAGACCGATAGCGAACAAGTACCGTGAGGGAAAGTTGAAAAGAACTTTGAAGAGAGAGTTCAAGAGTACGTGAAACCGTTCAGGGGTAAACCTGAGAAACCCGAAAATTCGAACGGGGAGATTCAATTGCTTTACCGGTGGTGATCAATAGTGCAGTATTTGGGACGCATATCGGTTGCAGTTTCGGCTGTTTATCTGTATACGCTCTGCTGTCTGTTGTGTATTCATGGTCGGAGGCATGCACTTCTCCCCTTGTAGGACGTCGTGACCCGTTGAGCATTACGCCATCTACGGCCCGTGGTGGAGCCCGAATATAATTTATTATAGTCGGACCCATGGTGACCTGATGGCTGCCCGACGGTATAAGCACAGGTAATGGGTCGCTGTCGCTCCGCGCGGCGAGCGTTATGGTTTTATGGCAAGTCACTGTATGTTTGTGGAAATCGGACCTAGTGCCGGTTCTGCGCATATGGTACTGTTCGCTGTACGATCCTCTGACCGTCCCCGTTACCAGTCGGCGACGCTTCAGTTTTGGGTAATCTCAGGACCCGTCTTGAAACACGGACCAAGGAGTCTAGCATGTGCGCGAGTCATTGGGATAAAACTCCTAAAGGCGTAATGAAAGTAAATGTTTACCTTGTGTGAACAGAGGGAAGATGGGTGGCGCATTGACGCTGCCTCGCACTCCCGGGGCGTCGCGCACTCATCTGAGCAAATTCTCCAGGGTCAGCACAAAAATCGGCAGCTCTATGAAAAGTGTGGGTGAAGTGATGGCAATTGGGAGAAAGTTCGAGGAGGCRTTCCAAAAAGCACTGCGGATGGTCGATGAAAACGTCACTGGATTCGATCCGTACATCCGGAAAGTAGATGATGAGGAACTCAAAGAGCCAACAGACAAGCGAATGTTTGTAGTAGCAGCTGCTCTAAAAGAAGGTTACACCGTTGATAAGTTATACGAGTTGACCAAAATAGACAGGTGGTTCCTGCAGAAAATGAAACATATTATTGATTATCAAACGTTACTGGAACGAAAAGACCAACATAGTCTAACGTACACCGATCTCCTGAAAGCCAAACAAATCGGCTTCAGTGATAAACAAATTGCTGCTTCAGTTAAAAGCACCGAACTTGCAATCAGAAAGCAACGAGAAGAATGTGGCGTGCTTCCGTTTGTGAAACAGATTGATACTGTCGCTGCGGAATGGCCTGCAACCACAAACTATTTGTACATCACATACAATGCTTCGTCTCATGATCTCGAATTTAAAGAGGAACACACGATGGTCTTAGGATCTGGTGTTTACAGAATTGGTAGTTCTGTTGAGTTTGACTGGTGCGCTGTTGGGTGTCTTCGCGAATTGCGAAAACTTGGACGAAAAACAATAATGGTCAATTACAACCCGGAAACAGTGAGCACAGACTACGATATGTCTGACCGTCTATACTTTGAGGAAATTTCATTCGAGGTCGTCATGGACATTTACAATTTGGAGAACCCTGCTGGGATAATTCTATGCAACTTTATATTTTATTTTTGGTGCTTGATCAGGAATAGTAGGAACTTCATTAAGAATATTAATTCGTGCAGAATTAGGAAATCCAGGATCATTGATTGGTGATGATCAAATCTATAATGTTATTGTTACTGCTCATGCATTTGTTATAATTTTTTTTATAGTTATACCAATTTTAATTGGTGGATTTGGTAATTGATTAGTACCTTTAATATTAGGAGCTCCTGATATAGCATTCCCACGAATAAATAATATAAGATTTTGATTATTACCACCATCTTTAACACTTTTACTGATAAGTTCTATAGTAGAAAATGGTGCAGGTACTGGATGAACAGTTTACCCACCACTTTCTTCATCTATTGCTCATAGAGGAGCATCTGTAGATTTAGCAATTTTTAGACTACATTTAGCAGGAGTATCTTCAATTTTAGGTGCAGTAAATTTTATTACTACAATTATTAATATACGATCAATTGGTATAAGATTTGATAAAATACCTTTATTTGTATGATCAGTAGGAATTACAGCATTACTACTACTTTTATCTCTTCCTGTTTTAGCTGGAGCCATTACAATACTTCTTACAGATCGAAATCTAAATACATCATTTTTTGATCCTGCAGGAGGAGGAGATCCTATTTTATATCAACATTTATTTTTCGYTGCGTGTTGAGCACATTGAGTTGCACGAGCAAAAAGACGGCAAGGAGTATGTCGTTGTATTCGATTTCCTCGGTAAGGATTCCATCCGTTATTACAACGAAGTGCCCGTCGAGAAGCGCGTCTTCAAAAACCTKCARTTATTCATGGAAAATAAGGCGCCTGGTGATGATCTRTTTGATCGATTAAATACGCAAATTATGAATAAACATTTGAACGAACTTATGGAGGGCTTAACGGCGAAAGTGTTCCGTACGTACAACGCCTCCTGGACGCTCCAACAACAACTGGACGAGTTGACAAACGCGGATGATACCGTCGCCGAGAAAATCCTATCGTATAATCGCGCGAACCGCGCCGTCGCCATTCTGTGTAACCATCAGCGTTCCGTGCCGAAGAGCCACGCCAAGTCGATGGAGAAACTYAAGGAGAAGATCGAACAAAAGCGGGAGCAAATTACTGAYGCCCAGAAACAGGTGAAGGATGCGCAACGTGACGCCAAGCATGGCAGTGTTAAGGAGAAGGTGGTTTACGATAAAAAGAAAAAAATGCTGGAACGGCTAAAGGAGCAGTTGATTAAATTGGAGGTGCAGGAAACGGATCGTGATGAGAACAAGGCGATCGCTTTGGGCACAAGTAAATTAAATTATTTAGATCCGCGGATCAGTGTGGCTTGGTGCAAAAAGTATGATGTACCTATAGAAAAGATCTACAATAAAACTCAACGAGACAAATTCC--
	Bembidion_sarpedon_CO_2514      CCAGCACTGAAGCCCGTGGTCGGAAACGGCTACTGGGCAATGTAGTGTTTGGGAGAGCCCGTCTAACCCGAGTATTGTTAGCGTGTCCAAGTCCTTCTTGAAGGGGGCCACTCGCCCGTAGTGGGTGCCAGGCCCGTAGTGACCGTTGATATGTTCGGGTGGGTTTCTCCTTAGAGTCGGGTTGCTTGAGAGTGCAGCTCTAAGTGGGTGGTAAACTCCATCTAAGGCTAAATATTACCACGAGACCGATAGCGAACAAGTACCGTGAGGGAAAGTTGAAAAGAACTTTGAAGAGAGAGTTCAAGAGTACGTGAAACCGTTCAGGGGTAAACCTGAGAAACCCGAAAATTCGAACGGGGAGATTCAATTGCTTTACCGGTGGTGATCAATAGTGCAGTATTTGGGACGCATATCGGTTGCAGTTTCGGCTGTTTATCTGTATACGCTCTGCTGTCTGTTGTGTATTCATGGTCGGAGGCATGCACTTCTCCCCTTGTAGGACGTCGTGACCCGTTGAGCATTACGCCATCTACGGCCCGTGGTGGAGCCCGAATATAATTTATTATAGTCGGACCCATGGTGACCTGATGGCTGCCCGACGGTATAAGCACAGGTAATGGGTCGCTGTCGCTCCGCGCGGCGAGCGTTATGGTTTTATGGCAAGTCACTGTATGTTTGTGGAAATCGGACCTAGTGCCGGTTCTGCGCATATGGTACTGTTCGCTGTACGATCCTCTGACCGTCCCCGTTACCAGTCGGCGACGCTTCAGTTTTGGGTAATCTCAGGACCCGTCTTGAAACACGGACCAAGGAGTCTAGCATGTGCGCGAGTCATTGGGATAAAACTCCTAAAGGCGTAATGAAAGTAAATGTTTACCTTGTGTGAACAGAGGGAAGATGGGTGGCGCATTGACGCTGCCTCGCACTCCCGGGGCGTCGCGCACTCATCTGAGCAAATTCTCCAGGGTCAGCACGAAAATCGGCAGCTCTATGAAAAGTGTGGGTGAAGTGATGGCAATTGGGAGAAAGTTCGAGGAGGCGTTCCAAAAAGCACTGCGAATGGTCGATGAAAACGTCACYGGATTCGATCCGTACATCCGGAAAGTAGATGATGAGGAACTCAAAGAGCCAACAGACAAGCGAATGTTTGTAGTAGCAGCTGCTCTAAAAGAAGGTTACACAGTTGATAAGTTATACGAGTTGACCAAAATAGACAGGTGGTTCCTGCAGAAAATGAAACATATTATTGATTATCAAACGTTACTGGAACGAAAAGACCAACATAGTCTAACGTACACCGATCTCCTGAAAGCCAAACAAATCGGCTTCAGTGATAAACAAATTGCTGCTTCAGTTAAAAGCACYGAACTTGCAATCAGAAAGCAACGAGAAGAATGTGGCGTGCTTCCATTTGTGAAACAGATTGATACTGTCGCTGCGGAATGGCCTGCAACCACAAACTATTTGTACATCACATACAATGCTTCGTCTCATGATCTCGAATTTAAAGAGGAACACACGATGGTCTTAGGATCTGGTGTTTACAGAATTGGTAGTTCTGTTGAGTTTGAYTGGTGCGCTGTTGGGTGTCTTCGCGAATTGCGAAAACTTGGACGAAAAACAATAATGGTCAATTACAACCCGGAAACAGTGAGCACAGACTACGATATGTCTGACCGTCTATACTTTGAGGAAATTTCATTCGAGGTCGTCATGGACATTTACAATTTGGAGAACCCTGCTGGKATAATTCTATGCAACTTTATATTTTATTTTTGGTGCTTGATCAGGAATAGTAGGAACTTCATTAAGAATATTAATTCGTGCAGAATTAGGAAATCCAGGATCATTGATTGGTGATGATCAAATCTATAATGTTATTGTTACTGCTCATGCATTTGTTATAATTTTTTTTATAGTTATACCAATTTTAATTGGTGGATTTGGTAATTGATTAGTACCTTTAATATTAGGAGCTCCTGATATAGCATTCCCACGAATAAATAATATAAGATTTTGATTATTACCACCATCTTTAACACTTTTACTGATAAGTTCTATAGTAGAAAATGGTGCAGGTACTGGATGAACAGTTTACCCACCACTTTCTTCATCTATTGCTCATAGAGGAGCATCTGTAGATTTAGCAATTTTTAGACTACATTTAGCAGGAGTATCTTCAATTTTAGGTGCAGTAAATTTTATTACTACAATTATTAATATACGATCAATTGGTATAAGATTTGATAAAATACCTTTATTTGTATGATCAGTAGGAATTACAGCATTACTACTACTTTTATCTCTTCCTGTTTTAGCTGGAGCCATTACAATACTTCTTACAGATCGAAATCTAAATACATCATTTTTTGATCCTGCAGGAGGAGGAGATCCTATTTTATATCAACATTTATTTTTCGTTGCGTGTTGAGCACATTGAGTTGCACGAGCAAAAAGACGGCAAGGAGTATGTCGTTGTATTCGATTTCCTCGGTAAGGATTCCATCCGTTATTACAACGAAGTGCCCGTCGAGAAGCGCGTCTTCAAAAACCTGCAGTTATTYATGGAAAATAAGGCGCCTGGTGATGATCTATTTGATCGATTAAATACGCAAATTATGAATAAACATTTGAACGAACTTATGGAGGGCTTAACGGCGAAAGTGTTCCGTACGTACAACGCCTCCTGGACGCTCCAACAACAACTGGACGAGTTGACAAACGCGGATGATACCGTCGCCGAGAAAATCCTATCGTATAATCGTGCGAACCGCGCCGTCGCCATTCTGTGTAACCATCAGCGTTCCGTGCCGAAGAGCCACGCCAAGTCGATGGAGAAACTCAAGGAGAAGATCGAACAAAAGCGGGAGCAAATTACTGATGCCCAGAAACAGGTGAAGGATGCGCAACGTGACGCCAAGCATGGCAGTGTTAAGGAGAAGGTGGTTTACGATAAAAAGAAAAAAATGCTGGAACGGCTAAAGGAGCAGTTGATTAAAYTGGAGGTGCAGGAAACGGATCGTGATGAGAACAAGGCGATCGCTTTGGGCACAAGTAAATTAAATTATTTAGATCCGCGGATCAGTGTGGCTTGGTGCAAAAAGTATGATGTACCTATTGAAAAGATCTACAATAAAACTCAACGAGACAAATTC---
	Bembidion_sarpedon_CO_3009      CCAGCACTGAAGCCCGTGGTCGGAAACGGCTACTGGGCAATGTAGTGTTTGGGAGAGCCCGTCTAACCCGAGTATTGTTAGCGTGTCCAAGTCCTTCTTGAAGGGGGCCACTCGCCCGTAGTGGGTGCCAGGCCCGTAGTGACCGTTGATATGTTCGGGTGGGTTTCTCCTTAGAGTCGGGTTGCTTGAGAGTGCAGCTCTAAGTGGGTGGTAAACTCCATCTAAGGCTAAATATTACCACGAGACCGATAGCGAACAAGTACCGTGAGGGAAAGTTGAAAAGAACTTTGAAGAGAGAGTTCAAGAGTACGTGAAACCGTTCAGGGGTAAACCTGAGAAACCCGAAAATTCGAACGGGGAGATTCAATTGCTTTACCGGTGGTGATCAATAGTGCAGTATTTGGGACGCATATCGGTTGCAGTTTCGGCTGTTTATCTGTATACGCTCTGCTGTCTGTTGTGTATTCATGGTCGGAGGCATGCACTTCTCCCCTTGTAGGACGTCGTGACCCGTTGAGCATTACGCCATCTACGGCCCGTGGTGGAGCCCGAATATAATTTATTATAGTCGGACCCATGGTGACCTGATGGCTGCCCGACGGTATAAGCACAGGTAATGGGTCGCTGTCGCTCCGCGCGGCGAGCGTTATGGTTTTATGGCAAGTCACTGTATGTTTGTGGAAATCGGACCTAGTGCCGGTTCTGCGCATATGGTACTGTTCGCTGTACGATCCTCTGACCGTCCCCGTTACCAGTCGGCGACGCTTCAGTTTTGGGTAATCTCAGGACCCGTCTTGAAACACGGACCAAGGAGTCTAGCATGTGCGCGAGTCATTGGGATAAAACTCCTAAAGGCGTAATGAAAGTAAATGTTTACCTTGTGTGAACAGAGGGAAGATGGGTGGCGCATTGACGCTGCCTCGCACTCCCGGGGCGTCGCGCACTCA--TGAGCAAATTCTCCAGGGTCAGCACGAAAATCGGCAGCTCTATGAAAAGTGTGGGTGAAGTGATGGCAATTGGGAGAAAGTTCGAGGAGGCGTTCCAAAAAGCACTGCGAATGGTCGATGAAAACGTCACTGGATTCGATCCGTACATCCGGAAAGTAGATGATGAGGAACTCAAAGARCCAACAGACAAGCGAATGTTTGTAGTAGCAGCTGCTCTAAAAGAAGGTTACACAGTTGATAAGTTATACGAGTTGACCAAAATAGACAGGTGGTTCCTGCAGAAAATGAAACATATTATTGATTATCAAACGTTACTGGAACGRAAAGACCAACATAGTCTAACGTACACCGATCTCCTGAAAGCCAAACAAATYGGCTTCAGTGATAAACAAATTGCTGCTTCAGTTAAAAGCACCGAACTTGCAATCAGAAAGCAACGAGAAGAATGTGGCGTGCTTCCRTTTGTGAAACAGATTGATACTGTCGCTGCGGAATGGCCTGCAACCACAAACTATTTGTACATCACATACAATGCTTCGTCTCATGATCTCGAATTTAAAGAGGAACACACGATGGTCTTAGGATCTGGTGTTTACAGAATTGGTAGTTCTGTTGAGTTTGAYTGGTGCGCTGTTGGGTGTCTTCGCGAATTGCGAAAACTTGGACGAAAAACAATAATGGTCAATTACAACCCGGAAACAGTGAGCACAGACTACGATATGTCTGACCGTCTATACTTTGAGGAAATTTCATTCGAGGTCGTCATGGACATTTACAAT------------------------------AACTTTATATTTTATTTTTGGTGCTTGATCAGGAATAGTAGGAACTTCATTAAGAATATTAATTCGTGCAGAATTAGGAAATCCAGGATCATTGATTGGTGATGATCAAATCTATAATGTTATTGTTACTGCTCATGCATTTGTTATAATTTTTTTTATAGTTATACCAATTTTAATTGGTGGATTTGGTAATTGATTAGTACCTTTAATATTAGGAGCTCCTGATATAGCATTCCCACGAATAAATAATATAAGATTTTGATTATTACCACCATCTTTAACACTTTTACTGATAAGTTCTATAGTAGAAAATGGTGCAGGTACTGGATGAACAGTTTACCCACCACTTTCTTCATCTATTGCTCATAGAGGAGCATCTGTAGATTTAGCAATTTTTAGACTACATTTAGCAGGAGTATCTTCAATTTTAGGTGCAGTAAATTTTATTACTACAATTATTAATATACGATCAATTGGTATAAGATTTGATAAAATACCTTTATTTGTATGATCAGTAGGAATTACAGCATTACTACTACTTTTATCTCTTCCTGTTTTAGCTGGAGCCATTACAATACTTCTTACAGATCGAAATCTAAATACATCATTTTTTGATCCTGCAGGAGGAGGAGATCCTATTTTATATCAACATTTATTTTTCGTTGCGTGTTGAGCACATTGAGTTGCACGAGCAAAAAGACGGCAAGGAGTATGTCGTTGTATTCGATTTCCTCGGTAAGGATTCCATCCGTTATTACAACGAAGTGCCCGTCGAGAAGCGCGTCTTCAAAAACCTGCAGTTATTCATGGAAAATAAGGCGCCTGGTGATGATCTGTTTGATCGATTAAATACGCAAATTATGAATAAACATTTGAACGAACTTATGGAGGGCTTAACGGCGAAAGTGTTCCGTACGTACAACGCCTCCTGGACGCTCCAACAACAACTGGACGAGTTGACAAACGCGGATGATACCGTCGCCGAGAAAATCCTGTCGTATAATCGCGCGAAYCGCGCCGTCGCCATTCTGTGTAACCATCAGCGTTCCGTGCCGAAGAGCCACGCCAAGTCGATGGAGAAACTCAAGGAGAAGATCGAACAAAAGCGGGAGCAAATTACTGATGCCCAGAAACAGGTGAAGGATGCGCAACGTGACGCCAAGCATGGCAGTGTTAAGGAGAAGGTGGTTTACGATAAAAAGAAAAAAATGCTGGAACGGCTAAAGGAGCAGTTGATTAAATTGGAGGTGCAGGAAACGGATCGTGATGAGAACAAGGCGATCGCTTTGGGCACAAGTAAATTAAATTATTTAGATCCGCGGATCAGTGTGGCTTGGTGCAAAAAGTATGATGTACCTATAGAAAAGATCTACAATAAAACTCAACGAGACAAATTC---
	Bembidion_sarpedon_UT_3761      CCAGCACTGAAGCCCGTGGTCGGAAACGGCTACTGGGCAATGTAGTGTTTGGGAGAGCCCGTCTAACCCGAGTATTGTTAGCGTGTCCAAGTCCTTCTTGAAGGGGGCCACTCGCCCGTAGTGGGTGCCAGGCCCGTAGTGACCGTTGATATGTTCGGGTGGGTTTCTCCTTAGAGTCGGGTTGCTTGAGAGTGCAGCTCTAAGTGGGTGGTAAACTCCATCTAAGGCTAAATATTACCACGAGACCGATAGCGAACAAGTACCGTGAGGGAAAGTTGAAAAGAACTTTGAAGAGAGAGTTCAAGAGTACGTGAAACCGTTCAGGGGTAAACCTGAGAAACCCGAAAATTCGAACGGGGAGATTCAATTGCTTTACCGGTGGTGATCAATAGTGCAGTATTTGGGACGCATATCGGTTGCAGTTTCGGCTGTTTATCTGTATACGCTCTGCTGTCTGTTGTGTATTCATGGTCGGAGGCATGCACTTCTCCCCTTGTAGGACGTCGTGACCCGTTGAGCATTACGCCATCTACGGCCCGTGGTGGAGCCCGAATATAATTTATTATAGTCGGACCCATGGTGACCTGATGGCTGCCCGACGGTATAAGCACAGGTAATGGGTCGCTGTCGCTCCGCGCGGCGAGCGTTATGGTTTTATGGCAAGTCACTGTATGTTTGTGGAAATCGGACCTAGTGCCGGTTCTGCGCATATGGTACTGTTCGCTGTACGATCCTCTGACCGTCCCCGTTACCAGTCGGCGACGCTTCAGTTTTGGGTAATCTCAGGACCCGTCTTGAAACACGGACCAAGGAGTCTAGCATGTGCGCGAGTCATTGGGATAAAACTCCTAAAGGCGTAATGAAAGTAAATGTTTACCTTGTGTGAACAGAGGGAAGATGGGTGGCGCATTGACGCTGCCTCGCACTCCCGGGGCGTCGCGCACTCATCTGAGCAAATTCTCCAGGGTCAGCACGAAAATCGGCAGCTCTATGAAAAGTGTGGGTGAAGTGATGGCAATTGGGAGAAAGTTCGAGGAGGCRTTCCAAAAAGCACTGCGAATGGTCGATGAAAACGTCACTGGATTCGATCCGTACATCCGGAAAGTAGATGATGAGGAACTCAAAGARCCAACAGACAAGCGAATGTTTGTAGTAGCAGCTGCTCTAAAAGAAGGTTACACAGTTGATAAGTTATACGAGTTGACCAAAATAGACAGGTGGTTCCTGCAGAAAATGAAACATATTATTGATTATCAAACGTTACTGGAACGAAAAGACCAACATAGTCTAACGTACACCGATCTYCTGAAAGCCAAACAAATYGGCTTCAGTGATAAACAAATTGCTGCTTCAGTTAAAAGCACCGAACTTGCAATCAGAAAGCAACGAGAAGAATGTGGCGTGCTTCCGTTTGTGAAACAGATTGATACTGTCGCTGCGGAATGGCCTGCAACCACAAACTATTTGTACATCACATACAATGCTTCGTCTCATGATCTCGAATTTAAAGAGGAACACACGATGGTCTTAGGATCTGGTGTTTACAGAATTGGTAGTTCTGTTGAGTTTGACTGGTGCGCTGTTGGGTGTCTTCGCGAATTGCGAAAACTTGGACGAAAAACAATAATGGTCAATTACAACCCGGAAACAGTGAGCACAGACTACGATATGTCTGACCGTCTATACTTTGAGGAAATTTCATTCGAGGTCGTCATGGACATTTACAATTTGGAGAACCCTGCTGGGATAATTCTATGCAACTTTATATTTTATTTTTGGTGCTTGATCAGGAATAGTAGGAACTTCATTAAGAATATTAATTCGTGCAGAATTAGGAAATCCAGGATCATTGATTGGTGATGATCAAATCTATAATGTTATTGTTACTGCTCATGCATTTGTTATAATTTTTTTTATAGTTATACCAATTTTAATTGGTGGATTTGGTAATTGATTAGTACCTTTAATATTAGGAGCTCCTGATATAGCATTCCCACGAATAAATAATATAAGATTTTGATTATTACCACCATCTTTAACACTTTTACTGATAAGTTCTATAGTAGAAAATGGTGCAGGTACTGGATGAACAGTTTACCCACCACTTTCTTCATCTATTGCTCATAGAGGAGCATCTGTAGATTTAGCAATTTTTAGACTACATTTAGCAGGAGTATCTTCAATTTTAGGTGCAGTAAATTTTATTACTACAATTATTAATATACGATCAATTGGTATAAGATTTGATAAAATACCTTTATTTGTATGATCAGTAGGAATTACAGCATTACTACTACTTTTATCTCTTCCTGTTTTAGCTGGAGCCATTACAATACTTCTTACAGATCGAAATCTAAATACATCATTTTTTGATCCTGCAGGAGGAGGAGATCCTATTTTATATCAACATTTATTT------GCGTGTTGAGCACATTGAGTTGCACGAGCAAAAAGACGGCAAGGAGTATGTCGTTGTATTCGATTTCCTCGGTAAGGATTCCATCCGTTATTAYAACGAAGTGCCCGTCGAGAAGCGCGTCTTCAAAAACCTGCAGTTATTCATGGAAAATAAGGCGCCTGGTGATGATCTGTTTGATCGATTAAATACGCAAATTATGAATAAACATTTGAACGAACTTATGGAGGGCTTAACGGCGAAAGTGTTCCGTACGTACAACGCMTCCTGGACGCTCCAACAACAACTGGACGAGTTGACAAACGCGGATGATACCGTCGCCGAGAAAATCCTRTCGTATAATCGCGCGAACCGCGCCGTCGCCATTCTGTGTAACCATCAGCGTTCCGTGCCGAAGAGCCACGCCAAGTCGATGGAGAAACTCAAGGAGAAGATCGAACAAAAGCGGGAGCAAATTACTGATGCYCAGAAACAGGTGAAGGATGCGCAACGTGACGCCAAGCATGGCAGTGTTAAGGAGAAGGTGRTTTACGATAAAAAGAAAAAAATGCTGGAACGGCTAAAGGAGCAGTTGATTAAATTGGAGGTGCAGGAAACGGATCGTGATGAGAACAAGGCGATYGCTTTGGGCACAAGTAAATTAAATTATTTAGATCCGCGGATCAGTGTGGCTTGGTGCAAAAAGTATGATGTACCTATTGAAAAGATCTACAATAAAACTCAACGAGAC---------
	Bembidion_sarpedon_UT_3776      CCAGCACTGAAGCCCGTGGTCGGAAACGGCTACTGGGCAATGTAGTGTTTGGGAGAGCCCGTCTAACCCGAGTATTGTTAGCGTGTCCAAGTCCTTCTTGAAGGGGGCCACTCGCCCGTAGTGGGTGCCAGGCCCGTAGTGACCGTTGATATGTTCGGGTGGGTTTCTCCTTAGAGTCGGGTTGCTTGAGAGTGCAGCTCTAAGTGGGTGGTAAACTCCATCTAAGGCTAAATATTACCACGAGACCGATAGCGAACAAGTACCGTGAGGGAAAGTTGAAAAGAACTTTGAAGAGAGAGTTCAAGAGTACGTGAAACCGTTCAGGGGTAAACCTGAGAAACCCGAAAATTCGAACGGGGAGATTCAATTGCTTTACCGGTGGTGATCAATAGTGCAGTATTTGGGACGCATATCGGTTGCAGTTTCGGCTGTTTATCTGTATACGCTCTGCTGTCTGTTGTGTATTCATGGTCGGAGGCATGCACTTCTCCCCTTGTAGGACGTCGTGACCCGTTGAGCATTACGCCATCTACGGCCCGTGGTGGAGCCCGAATATAATTTATTATAGTCGGACCCATGGTGACCTGATGGCTGCCCGACGGTATAAGCACAGGTAATGGGTCGCTGTCGCTCCGCGCGGCGAGCGTTATGGTTTTATGGCAAGTCACTGTATGTTTGTGGAAATCGGACCTAGTGCCGGTTCTGCGCATATGGTACTGTTCGCTGTACGATCCTCTGACCGTCCCCGTTACCAGTCGGCGACGCTTCAGTTTTGGGTAATCTCAGGACCCGTCTTGAAACACGGACCAAGGAGTCTAGCATGTGCGCGAGTCATTGGGATAAAACTCCTAAAGGCGTAATGAAAGTAAATGTTTACCTTGTGTGAACAGAGGGAAGATGGGTGGCGCATTGACGCTGCCTCGCACTCCCGGGGCGTCGCGCACTCATCTGAGCAAATTCTCCAGGGTCAGCACGAAAATCGGCAGCTCTATGAAAAGTGTGGGTGAAGTGATGGCAATTGGRAGAAAGTTCGAGGAGGCGTTCCAAAAAGCACTGCGAATGGTCGATGAAAACGTCACTGGATTCGATCCGTACATCCGGAAAGTAGATGATGAGGAACTCAAAGAGCCAACAGACAAGCGAATGTTTGTAGTAGCAGCTGCTCTAAAAGAAGGTTACACAGTTGATAAGTTATACGAGTTGACCAAAATAGACAGGTGGTTCCTGCAGAAAATGAAACATATTATTGATTATCAAACGTTACTGGAACGAAAAGACCAACATAGTCTAACGTACACCGATCTCCTGAAAGCCAAACAAATYGGCTTCAGTGATAAACAAATTGCTGCTTCAGTTAAAAGCACCGAACTTGCAATCAGAAAGCAACGAGAAGAATGTGGCGTGCTTCCRTTTGTGAAACAGATTGATACTGTCGCTGCGGAATGGCCTGCAACCACAAACTATTTGTACATCACATACAATGCTTCGTCTCATGATCTCGAATTTAAAGAGGAACACACGATGGTCTTRGGATCTGGTGTTTACAGAATTGGTAGTTCTGTTGAGTTTGACTGGTGCGCTGTTGGGTGTCTTCGCGAATTGCGAAAACTTGGACGAAAAACAATAATGGTCAATTACAACCCGGAAACAGTGAGCACAGACTACGATATGTCTGACCGTCTATACTTTGAGGAAATTTCATTCGAGGTCGTCATGGACATTTACAATTTGGAGAACCCTGCTGGGATAATTCTATGCAACTTTATATTTTATTTTTGGTGCTTGATCAGGAATAGTAGGAACTTCATTAAGAATATTAATTCGTGCAGAATTAGGAAATCCAGGATCATTGATTGGTGATGATCAAATCTATAATGTTATTGTTACTGCTCATGCATTTGTTATAATTTTTTTTATAGTTATACCAATTTTAATTGGTGGATTTGGTAATTGATTAGTACCTTTAATATTAGGAGCTCCTGATATAGCATTCCCACGAATAAATAATATAAGATTTTGATTATTACCACCATCTTTAACACTTTTACTGATAAGTTCTATAGTAGAAAATGGTGCAGGTACTGGATGAACAGTTTACCCACCACTTTCTTCATCTATTGCTCATAGAGGAGCATCTGTAGATTTAGCAATTTTTAGACTACATTTAGCAGGAGTATCTTCAATTTTAGGTGCAGTAAATTTTATTACTACAATTATTAATATACGATCAATTGGTATAAGATTTGATAAAATACCTTTATTTGTATGATCAGTAGGAATTACAGCATTACTACTACTTTTATCTCTTCCTGTTTTAGCTGGAGCCATTACAATACTTCTTACAGATCGAAATCTAAATACATCATTTTTTGATCCTGCAGGAGGAGGAGATCCTATTTTATATCAACATTTATTT---GTTGCGTGTTGAGCACATTGAGTTGCAYGAGCAAAAAGACGGCAAGGAGTATGTCGTTGTATTCGATTTCCTCGGTAAGGATTCCATCCGTTATTACAACGAAGTGCCCGTCGAGAAGCGCGTCTTCAAAAACCTGCAGTTATTCATGGAAAATAAGGCGCCTGGTGATGATCTGTTTGATCGATTAAATACGCAAATTATGAATAAACATTTGAATGAACTTATGGAGGGCTTAACGGCGAAAGTGTTCCGTACGTACAACGCCTCCTGGACGCTCCAACAACAACTGGACGAGTTGACAAACGCGGATGATACCGTCGCCGAGAAAATCCTGTCGTATAATCGCGCGAACCGCGCCGTCGCCATTCTGTGTAACCATCAGCGTTCCGTGCCGAAGAGCCACGCCAAGTCGATGGAGAAACTCAAGGAGAAGATCGAACAAAAGCGGGAGCAAATTACTGATGCCCAGAAACAGGTGAAGGATGCGCAACGTGACGCCAAGCATGGCAGTGTTAAGGAGAAGGTGGTTTACGATAAAAAGAAAAAAATGYTGGAACGGCTAAAGGAGCAGTTGATTAAATTGGAGGTGCAGGAAACGGATCGTGATGAGAACAAGGCGATCGCTTTGGGCACAAGTAAATTAAATTATTTAGATCCGCGGATCAGTGTGGCTTGGTGCAAAAAGTATGATGTACCTATAGAAAAGATCTACAATAAAACTCAACGAGACAAATTC---
[truncated: 234,939 more chars]
